# Supplementary material for: Synthesis and crystal structure of a PdII complex of ortho-xylylenebis(pyridyl­triazole)
Source: IUCrdata. 2023 Apr 25;8(Pt 4):x230362. doi: 10.1107/S2414314623003620 (PMC10162031; doi:10.1107/S2414314623003620)
Supplement: Supplementary file 1 [file x-08-x230362-sup1.cif]

##############################################################################
#                                                                            #
# This CIF contains the data for a data article accepted for                 #
# publication in IUCrData. It conforms to the requirements of                #
# Notes for Authors for IUCrData, and has been                               #
# peer reviewed under the auspices of IUCrData.                              #
#                                                                            #
# Full details of the Crystallographic Information File format               #
# are given in the paper "The Crystallographic Information File (CIF):       #
# a New Standard Archive File for Crystallography" by S. R. Hall, F. H.      #
# Allen and I. D. Brown [Acta Cryst. (1991), A47, 655-685].                  #
#                                                                            #
# The current version of the core CIF dictionary is obtainable from          #
# ftp://ftp.iucr.org/pub/cif_core.dic.                                       #
#                                                                            #
# Software is freely available for graphical display of the structure(s)     #
# in this CIF. For information consult the CIF software page                 #
# http://www.iucr.org/resources/cif/software.                                #
#                                                                            #
# This file may be used for bona fide research purposes within the           #
# scientific community so long as proper attribution is given to the data    # 
# article from which it was obtained.                                        #
#                                                                            #
##############################################################################
data_I
_audit_creation_method     'SHELXL-2018/1'
_chemical_name_systematic
;\
Bis{\m-1,1'-(<i>o</i>-xylylene)bis[4-(pyridin-2-yl)triazole]-\k<i>N</i>^3^:\
<i>N</i>^3'^}dipalladium(II)
tetrakis(tetrafluoridoborate)--dimethylformamide--diethyl ether (1/2/1)
;
_chemical_name_common     ?
_chemical_formula_moiety
                         'C44 H36 N16 Pd2 4+, 4(B F4 -), 2(C3 H7 N O), C4 H10 O'
_chemical_formula_sum     'C54 H60 B4 F16 N18 O3 Pd2'
_chemical_formula_iupac     '[Pd2 (C22 H18 N8)2] (B F4)4, 2C3 H7 N O, C4 H10 O'
_chemical_formula_weight     1569.24
_chemical_melting_point     ?
_space_group_crystal_system     triclinic
_space_group_name_H-M_alt     'P -1'
_space_group_name_Hall     '-P 1'
loop_
    _space_group_symop_operation_xyz
    'x, y, z'
    '-x, -y, -z'
_cell_length_a     8.3546(4)
_cell_length_b     12.4468(5)
_cell_length_c     15.4504(6)
_cell_angle_alpha     85.540(2)
_cell_angle_beta     79.660(2)
_cell_angle_gamma     76.997(2)
_cell_volume     1538.86(11)
_cell_formula_units_Z     1
_cell_measurement_reflns_used     7868
_cell_measurement_theta_min     2.91
_cell_measurement_theta_max     68.32
_cell_measurement_temperature     90.0(5)
_exptl_crystal_description     'fragment'
_exptl_crystal_colour     'pale yellow'
_exptl_crystal_size_max     0.080
_exptl_crystal_size_mid     0.040
_exptl_crystal_size_min     0.010
_exptl_crystal_density_diffrn     1.693
_exptl_crystal_density_meas     ?
_exptl_crystal_density_method     ?
_exptl_crystal_F_000     790
_exptl_absorpt_coefficient_mu     5.683
_exptl_absorpt_correction_type     multi-scan
_exptl_absorpt_process_details
;
(SADABS; Krause <i>et al.</i>, 2015)
;
_exptl_absorpt_correction_T_min     0.765
_exptl_absorpt_correction_T_max     0.945
_diffrn_ambient_temperature     90.0(5)
_diffrn_radiation_type     CuK\a
_diffrn_radiation_wavelength     1.54184
_diffrn_radiation_source     'I\mS microfocus'
_diffrn_radiation_monochromator     'QUAZAR multilayer optics'
_diffrn_measurement_device_type     'Bruker Kappa APEXII CCD DUO'
_diffrn_measurement_method     '\f and \w scans'
_diffrn_detector_area_resol_mean     ?
_diffrn_reflns_number     17544
_diffrn_reflns_av_R_equivalents     0.0387
_diffrn_reflns_av_unetI/netI     0.0379
_diffrn_reflns_theta_min     3.647
_diffrn_reflns_theta_max     68.453
_diffrn_reflns_theta_full     66.500
_diffrn_measured_fraction_theta_max     0.961
_diffrn_measured_fraction_theta_full     0.983
_diffrn_reflns_limit_h_min     -9
_diffrn_reflns_limit_h_max     10
_diffrn_reflns_limit_k_min     -14
_diffrn_reflns_limit_k_max     10
_diffrn_reflns_limit_l_min     -18
_diffrn_reflns_limit_l_max     18
_refine_special_details     ?
_reflns_number_total     5427
_reflns_number_gt     4983
_reflns_threshold_expression     'I > 2\s(I)'
_refine_ls_structure_factor_coef     Fsqd
_refine_ls_matrix_type     full
_refine_ls_R_factor_all     0.0326
_refine_ls_R_factor_gt     0.0289
_refine_ls_wR_factor_gt     0.0738
_refine_ls_wR_factor_ref     0.0759
_refine_ls_goodness_of_fit_ref     1.030
_refine_ls_restrained_S_all     1.033
_refine_ls_number_reflns     5427
_refine_ls_number_parameters     456
_refine_ls_number_restraints     34
_refine_ls_hydrogen_treatment     constr
_refine_ls_weighting_scheme     calc
_refine_ls_weighting_details
              'w=1/[\s^2^(Fo^2^)+(0.0428P)^2^+1.0220P] where P=(Fo^2^+2Fc^2^)/3'
_atom_sites_solution_hydrogens     geom
_atom_sites_solution_primary     ?
_atom_sites_solution_secondary     ?
_refine_ls_shift/su_max     0.001
_refine_ls_shift/su_mean     0.000
_refine_diff_density_max     0.677
_refine_diff_density_min     -0.409
_refine_ls_extinction_method     none
_refine_ls_extinction_coef     .
loop_
    _atom_type_symbol
    _atom_type_description
    _atom_type_scat_dispersion_real
    _atom_type_scat_dispersion_imag
    _atom_type_scat_source
    'C' 'C' 0.0181 0.0091
                         'International Tables Vol C Tables 4.2.6.8 and 6.1.1.4'
    'H' 'H' 0.0000 0.0000
                         'International Tables Vol C Tables 4.2.6.8 and 6.1.1.4'
    'B' 'B' 0.0090 0.0039
                         'International Tables Vol C Tables 4.2.6.8 and 6.1.1.4'
    'F' 'F' 0.0727 0.0534
                         'International Tables Vol C Tables 4.2.6.8 and 6.1.1.4'
    'N' 'N' 0.0311 0.0180
                         'International Tables Vol C Tables 4.2.6.8 and 6.1.1.4'
    'Pd' 'Pd' 0.1215 3.9337
                         'International Tables Vol C Tables 4.2.6.8 and 6.1.1.4'
    'O' 'O' 0.0492 0.0322
                         'International Tables Vol C Tables 4.2.6.8 and 6.1.1.4'
_computing_data_collection
;
APEX2 (Bruker, 2016)
;
_computing_cell_refinement
;
SAINT (Bruker, 2016)
;
_computing_data_reduction
;
SAINT (Bruker, 2016)
;
_computing_structure_solution
;
SHELXT2014 (Sheldrick, 2015<i>a</i>)
;
_computing_structure_refinement
;
SHELXL2017 (Sheldrick, 2015<i>b</i>)
;
_computing_molecular_graphics
;
Mercury (Macrae <i>et al.</i>, 2020)
;
_computing_publication_material
;
publCIF (Westrip, 2010)
;
loop_
    _atom_site_type_symbol
    _atom_site_label
    _atom_site_fract_x
    _atom_site_fract_y
    _atom_site_fract_z
    _atom_site_U_iso_or_equiv
    _atom_site_adp_type
    _atom_site_calc_flag
    _atom_site_occupancy
    _atom_site_disorder_assembly
    _atom_site_disorder_group
    Pd Pd1 0.62296(2) 0.54481(2) 0.40085(2) 0.01235(8) Uani d 1 . .
    N N1 0.4910(3) 0.67202(18) 0.33215(15) 0.0177(5) Uani d 1 . .
    N N2 0.5621(3) 0.46128(17) 0.31114(14) 0.0154(4) Uani d 1 . .
    N N3 0.5861(3) 0.35595(17) 0.29813(14) 0.0154(4) Uani d 1 . .
    N N4 0.5089(3) 0.34974(17) 0.23042(14) 0.0156(4) Uani d 1 . .
    N N5 0.2946(3) 0.26548(17) 0.41317(14) 0.0145(4) Uani d 1 . .
    N N6 0.3668(3) 0.26845(17) 0.48321(14) 0.0157(4) Uani d 1 . .
    N N7 0.3247(3) 0.37183(17) 0.50545(14) 0.0144(4) Uani d 1 . .
    N N8 0.2416(3) 0.58271(17) 0.53220(14) 0.0152(4) Uani d 1 . .
    C C1 0.4641(4) 0.7791(2) 0.34815(19) 0.0218(6) Uani d 1 . .
    H H1 0.506819 0.800711 0.395483 0.026 Uiso calc 1 . .
    C C2 0.3757(4) 0.8589(2) 0.2975(2) 0.0310(7) Uani d 1 . .
    H H2 0.358914 0.934618 0.309918 0.037 Uiso calc 1 . .
    C C3 0.3116(5) 0.8291(3) 0.2290(2) 0.0378(8) Uani d 1 . .
    H H3 0.248716 0.883448 0.194498 0.045 Uiso calc 1 . .
    C C4 0.3410(4) 0.7178(2) 0.2113(2) 0.0294(7) Uani d 1 . .
    H H4 0.299455 0.694820 0.164041 0.035 Uiso calc 1 . .
    C C5 0.4312(3) 0.6413(2) 0.26347(18) 0.0189(5) Uani d 1 . .
    C C6 0.4704(3) 0.5227(2) 0.25314(17) 0.0173(5) Uani d 1 . .
    C C7 0.4363(3) 0.4500(2) 0.20031(17) 0.0175(5) Uani d 1 . .
    H H7 0.375086 0.466634 0.152977 0.021 Uiso calc 1 . .
    C C8 0.5148(3) 0.2393(2) 0.19970(18) 0.0176(5) Uani d 1 . .
    H H8A 0.580939 0.182775 0.235508 0.021 Uiso calc 1 . .
    H H8B 0.572049 0.233842 0.137765 0.021 Uiso calc 1 . .
    C C9 0.3437(3) 0.2151(2) 0.20577(17) 0.0171(5) Uani d 1 . .
    C C10 0.2720(4) 0.2300(2) 0.12980(18) 0.0212(6) Uani d 1 . .
    H H10 0.329220 0.257654 0.077049 0.025 Uiso calc 1 . .
    C C11 0.1185(4) 0.2050(2) 0.12995(19) 0.0255(6) Uani d 1 . .
    H H11 0.070824 0.216010 0.077702 0.031 Uiso calc 1 . .
    C C12 0.0348(4) 0.1642(2) 0.20627(19) 0.0252(6) Uani d 1 . .
    H H12 -0.069897 0.146220 0.206446 0.030 Uiso calc 1 . .
    C C13 0.1041(3) 0.1494(2) 0.28270(18) 0.0206(6) Uani d 1 . .
    H H13 0.046137 0.121030 0.334933 0.025 Uiso calc 1 . .
    C C14 0.2570(3) 0.1754(2) 0.28398(17) 0.0161(5) Uani d 1 . .
    C C15 0.3232(3) 0.1588(2) 0.36990(17) 0.0171(5) Uani d 1 . .
    H H15A 0.266954 0.107126 0.409490 0.021 Uiso calc 1 . .
    H H15B 0.444077 0.125712 0.358676 0.021 Uiso calc 1 . .
    C C16 0.2068(3) 0.3655(2) 0.39066(16) 0.0146(5) Uani d 1 . .
    H H16 0.144232 0.383836 0.343930 0.018 Uiso calc 1 . .
    C C17 0.2283(3) 0.4345(2) 0.45040(16) 0.0148(5) Uani d 1 . .
    C C18 0.1818(3) 0.5523(2) 0.46399(17) 0.0154(5) Uani d 1 . .
    C C19 0.0907(3) 0.6280(2) 0.41110(17) 0.0176(5) Uani d 1 . .
    H H19 0.049619 0.604355 0.364009 0.021 Uiso calc 1 . .
    C C20 0.0605(3) 0.7394(2) 0.42825(18) 0.0198(6) Uani d 1 . .
    H H20 -0.000657 0.793352 0.392719 0.024 Uiso calc 1 . .
    C C21 0.1214(3) 0.7704(2) 0.49825(18) 0.0198(5) Uani d 1 . .
    H H21 0.102035 0.846091 0.511181 0.024 Uiso calc 1 . .
    C C22 0.2102(3) 0.6906(2) 0.54896(17) 0.0178(5) Uani d 1 . .
    H H22 0.250380 0.712569 0.597095 0.021 Uiso calc 1 . .
    B B1 0.7437(5) 0.3502(4) -0.0041(2) 0.0341(8) Uani d 1 . .
    F F1 0.8450(3) 0.2509(2) -0.03601(14) 0.0497(5) Uani d 1 . .
    F F2 0.7818(2) 0.43622(19) -0.06116(12) 0.0442(5) Uani d 1 . .
    F F3 0.7724(2) 0.36416(16) 0.07958(11) 0.0324(4) Uani d 1 . .
    F F4 0.5762(2) 0.34747(19) -0.00012(12) 0.0429(5) Uani d 1 . .
    B B2 0.7718(4) 0.9939(3) 0.3743(3) 0.0305(8) Uani d 1 . .
    F F5 0.8893(3) 0.94186(17) 0.30537(14) 0.0536(6) Uani d 1 . .
    F F6 0.7324(2) 1.10683(13) 0.35316(12) 0.0273(4) Uani d 1 . .
    F F7 0.8434(3) 0.97815(15) 0.45036(12) 0.0394(5) Uani d 1 . .
    F F8 0.6308(3) 0.95332(18) 0.3871(2) 0.0773(9) Uani d 1 . .
    O O1 0.9776(3) 0.49882(17) 0.27263(13) 0.0280(5) Uani d 1 . .
    N N9 0.8519(3) 0.6141(2) 0.17162(16) 0.0248(5) Uani d 1 . .
    C C23 0.9211(3) 0.5157(2) 0.20272(19) 0.0239(6) Uani d 1 . .
    H H23 0.927928 0.453656 0.169054 0.029 Uiso calc 1 . .
    C C24 0.8557(4) 0.7145(3) 0.2135(2) 0.0314(7) Uani d 1 . .
    H H24A 0.857946 0.698513 0.276396 0.047 Uiso calc 1 . .
    H H24B 0.756191 0.771129 0.205856 0.047 Uiso calc 1 . .
    H H24C 0.955517 0.741219 0.186200 0.047 Uiso calc 1 . .
    C C25 0.8014(4) 0.6276(3) 0.0849(2) 0.0364(8) Uani d 1 . .
    H H25A 0.876235 0.665880 0.044140 0.055 Uiso calc 1 . .
    H H25B 0.686950 0.671119 0.089651 0.055 Uiso calc 1 . .
    H H25C 0.807063 0.554943 0.062787 0.055 Uiso calc 1 . .
    O O2 0.4535(11) 0.9884(7) 1.0054(7) 0.067(3) Uani d 0.5 A -1
    C C26 0.3717(19) 1.0268(16) 0.9327(11) 0.072(4) Uani d 0.5 A -1
    H H26A 0.441392 0.995410 0.877955 0.086 Uiso calc 0.5 A -1
    H H26B 0.353021 1.108211 0.926463 0.086 Uiso calc 0.5 A -1
    C C27 0.2032(17) 0.9910(10) 0.9481(10) 0.094(4) Uani d 0.5 A -1
    H H27A 0.145357 1.017146 0.898066 0.141 Uiso calc 0.5 A -1
    H H27B 0.222622 0.910310 0.953778 0.141 Uiso calc 0.5 A -1
    H H27C 0.134518 1.022771 1.002139 0.141 Uiso calc 0.5 A -1
    C C28 0.6073(17) 1.0284(14) 0.9992(12) 0.067(3) Uani d 0.5 A -1
    H H28A 0.580069 1.110043 0.999418 0.081 Uiso calc 0.5 A -1
    H H28B 0.680609 1.006214 0.942838 0.081 Uiso calc 0.5 A -1
    C C29 0.699(2) 0.9832(15) 1.0748(12) 0.086(5) Uani d 0.5 A -1
    H H29A 0.801333 1.011668 1.068363 0.129 Uiso calc 0.5 A -1
    H H29B 0.628024 1.006203 1.130644 0.129 Uiso calc 0.5 A -1
    H H29C 0.728516 0.902423 1.074091 0.129 Uiso calc 0.5 A -1
loop_
    _atom_site_aniso_label
    _atom_site_aniso_U_11
    _atom_site_aniso_U_22
    _atom_site_aniso_U_33
    _atom_site_aniso_U_12
    _atom_site_aniso_U_13
    _atom_site_aniso_U_23
    Pd1 0.01319(11) 0.00994(11) 0.01434(11) -0.00127(7) -0.00446(7) -0.00152(7)
    N1 0.0181(11) 0.0147(11) 0.0203(11) -0.0029(9) -0.0039(9) -0.0016(9)
    N2 0.0137(10) 0.0129(10) 0.0187(11) -0.0014(8) -0.0024(9) -0.0003(8)
    N3 0.0146(10) 0.0140(10) 0.0183(11) -0.0027(8) -0.0038(9) -0.0033(8)
    N4 0.0164(11) 0.0157(11) 0.0156(10) -0.0035(9) -0.0041(9) -0.0039(8)
    N5 0.0162(11) 0.0131(10) 0.0154(10) -0.0024(8) -0.0052(8) -0.0034(8)
    N6 0.0168(11) 0.0130(10) 0.0181(11) -0.0023(8) -0.0055(9) -0.0023(8)
    N7 0.0144(10) 0.0134(10) 0.0150(10) -0.0019(8) -0.0024(8) -0.0006(8)
    N8 0.0155(11) 0.0145(10) 0.0161(10) -0.0026(8) -0.0030(9) -0.0035(8)
    C1 0.0275(15) 0.0146(13) 0.0239(14) -0.0032(11) -0.0067(12) -0.0026(11)
    C2 0.0466(19) 0.0138(13) 0.0343(17) -0.0009(13) -0.0178(15) -0.0021(12)
    C3 0.059(2) 0.0178(15) 0.0375(18) 0.0055(14) -0.0276(17) -0.0004(13)
    C4 0.0412(18) 0.0213(14) 0.0272(16) 0.0004(13) -0.0188(14) -0.0006(12)
    C5 0.0213(13) 0.0167(13) 0.0187(13) -0.0022(11) -0.0056(11) -0.0014(10)
    C6 0.0177(13) 0.0168(13) 0.0174(13) -0.0028(10) -0.0048(10) 0.0002(10)
    C7 0.0192(13) 0.0175(13) 0.0160(12) -0.0027(10) -0.0049(10) -0.0020(10)
    C8 0.0187(13) 0.0141(12) 0.0205(13) -0.0021(10) -0.0044(11) -0.0045(10)
    C9 0.0178(13) 0.0129(12) 0.0208(13) -0.0013(10) -0.0043(10) -0.0050(10)
    C10 0.0257(14) 0.0183(13) 0.0200(13) -0.0042(11) -0.0048(11) -0.0027(10)
    C11 0.0239(15) 0.0297(15) 0.0252(15) -0.0044(12) -0.0107(12) -0.0032(12)
    C12 0.0189(14) 0.0300(15) 0.0298(15) -0.0071(12) -0.0073(12) -0.0061(12)
    C13 0.0198(13) 0.0194(13) 0.0226(14) -0.0040(11) -0.0019(11) -0.0049(11)
    C14 0.0187(13) 0.0112(11) 0.0180(13) 0.0009(10) -0.0055(10) -0.0056(9)
    C15 0.0224(13) 0.0109(12) 0.0182(13) -0.0014(10) -0.0055(11) -0.0030(10)
    C16 0.0143(12) 0.0143(12) 0.0154(12) -0.0024(10) -0.0034(10) -0.0009(9)
    C17 0.0128(12) 0.0150(12) 0.0150(12) -0.0010(10) -0.0009(10) -0.0002(9)
    C18 0.0148(12) 0.0118(12) 0.0185(13) -0.0007(10) -0.0010(10) -0.0045(10)
    C19 0.0170(13) 0.0187(13) 0.0169(13) -0.0011(10) -0.0045(10) -0.0024(10)
    C20 0.0224(14) 0.0150(13) 0.0209(13) 0.0009(11) -0.0068(11) -0.0009(10)
    C21 0.0232(14) 0.0139(12) 0.0217(14) -0.0015(10) -0.0046(11) -0.0018(10)
    C22 0.0180(13) 0.0162(13) 0.0182(13) -0.0015(10) -0.0017(10) -0.0044(10)
    B1 0.0245(18) 0.057(2) 0.0206(17) -0.0070(16) -0.0061(14) 0.0010(16)
    F1 0.0433(12) 0.0655(14) 0.0374(11) -0.0002(10) -0.0085(9) -0.0133(10)
    F2 0.0301(10) 0.0731(15) 0.0282(10) -0.0117(10) -0.0081(8) 0.0160(9)
    F3 0.0284(9) 0.0488(11) 0.0214(9) -0.0099(8) -0.0073(7) 0.0014(8)
    F4 0.0256(10) 0.0762(15) 0.0305(10) -0.0159(9) -0.0090(8) 0.0007(9)
    B2 0.0278(18) 0.0158(15) 0.050(2) -0.0031(13) -0.0145(16) 0.0013(14)
    F5 0.0783(16) 0.0320(11) 0.0404(11) 0.0168(10) -0.0169(11) -0.0069(9)
    F6 0.0243(8) 0.0179(8) 0.0408(10) -0.0040(7) -0.0110(7) 0.0029(7)
    F7 0.0525(12) 0.0270(9) 0.0368(10) 0.0019(8) -0.0169(9) 0.0014(8)
    F8 0.0483(14) 0.0306(11) 0.166(3) -0.0230(10) -0.0454(17) 0.0217(15)
    O1 0.0344(12) 0.0262(11) 0.0247(11) -0.0014(9) -0.0149(9) -0.0006(8)
    N9 0.0210(12) 0.0313(13) 0.0234(12) -0.0070(10) -0.0079(10) 0.0047(10)
    C23 0.0200(14) 0.0287(15) 0.0234(14) -0.0045(12) -0.0060(11) 0.0003(12)
    C24 0.0302(16) 0.0278(16) 0.0364(17) -0.0059(13) -0.0081(14) 0.0030(13)
    C25 0.0362(18) 0.050(2) 0.0264(16) -0.0138(15) -0.0149(14) 0.0119(14)
    O2 0.077(7) 0.041(4) 0.071(3) -0.004(5) 0.013(5) -0.006(3)
    C26 0.091(9) 0.048(6) 0.067(7) 0.000(6) -0.007(6) -0.004(5)
    C27 0.100(9) 0.057(7) 0.121(11) -0.028(6) 0.021(8) -0.038(7)
    C28 0.077(7) 0.041(4) 0.071(3) -0.004(5) 0.013(5) -0.006(3)
    C29 0.107(13) 0.047(8) 0.082(9) 0.011(9) 0.007(10) 0.002(6)
_geom_special_details
;
All e.s.d.'s (except the e.s.d. in the dihedral angle between two l.s. planes)
are estimated using the full covariance matrix. The cell e.s.d.'s are taken
into account individually in the estimation of e.s.d.'s in distances, angles
and torsion angles; correlations between e.s.d.'s in cell parameters are only
used when they are defined by crystal symmetry. An approximate (isotropic)
treatment of cell e.s.d.'s is used for estimating e.s.d.'s involving l.s.
planes.
;
loop_
    _geom_bond_atom_site_label_1
    _geom_bond_atom_site_label_2
    _geom_bond_site_symmetry_2
    _geom_bond_distance
    _geom_bond_publ_flag
    Pd1 N2 . 1.994(2) ?
    Pd1 N7 2_666 2.007(2) ?
    Pd1 N1 . 2.055(2) ?
    Pd1 N8 2_666 2.056(2) ?
    N1 C1 . 1.336(4) ?
    N1 C5 . 1.364(3) ?
    N2 N3 . 1.307(3) ?
    N2 C6 . 1.360(3) ?
    N3 N4 . 1.339(3) ?
    N4 C7 . 1.346(3) ?
    N4 C8 . 1.477(3) ?
    N5 N6 . 1.337(3) ?
    N5 C16 . 1.350(3) ?
    N5 C15 . 1.485(3) ?
    N6 N7 . 1.311(3) ?
    N7 C17 . 1.357(3) ?
    N8 C22 . 1.346(3) ?
    N8 C18 . 1.356(3) ?
    C1 C2 . 1.379(4) ?
    C1 H1 . 0.9500 ?
    C2 C3 . 1.379(4) ?
    C2 H2 . 0.9500 ?
    C3 C4 . 1.392(4) ?
    C3 H3 . 0.9500 ?
    C4 C5 . 1.378(4) ?
    C4 H4 . 0.9500 ?
    C5 C6 . 1.453(4) ?
    C6 C7 . 1.372(4) ?
    C7 H7 . 0.9500 ?
    C8 C9 . 1.512(4) ?
    C8 H8A . 0.9900 ?
    C8 H8B . 0.9900 ?
    C9 C10 . 1.393(4) ?
    C9 C14 . 1.408(4) ?
    C10 C11 . 1.385(4) ?
    C10 H10 . 0.9500 ?
    C11 C12 . 1.381(4) ?
    C11 H11 . 0.9500 ?
    C12 C13 . 1.388(4) ?
    C12 H12 . 0.9500 ?
    C13 C14 . 1.390(4) ?
    C13 H13 . 0.9500 ?
    C14 C15 . 1.510(3) ?
    C15 H15A . 0.9900 ?
    C15 H15B . 0.9900 ?
    C16 C17 . 1.369(4) ?
    C16 H16 . 0.9500 ?
    C17 C18 . 1.451(4) ?
    C18 C19 . 1.384(4) ?
    C19 C20 . 1.390(4) ?
    C19 H19 . 0.9500 ?
    C20 C21 . 1.389(4) ?
    C20 H20 . 0.9500 ?
    C21 C22 . 1.381(4) ?
    C21 H21 . 0.9500 ?
    C22 H22 . 0.9500 ?
    B1 F3 . 1.387(4) ?
    B1 F2 . 1.389(4) ?
    B1 F4 . 1.398(4) ?
    B1 F1 . 1.400(5) ?
    B2 F8 . 1.360(4) ?
    B2 F7 . 1.394(4) ?
    B2 F6 . 1.396(4) ?
    B2 F5 . 1.401(5) ?
    O1 C23 . 1.240(3) ?
    N9 C23 . 1.325(4) ?
    N9 C24 . 1.459(4) ?
    N9 C25 . 1.462(4) ?
    C23 H23 . 0.9500 ?
    C24 H24A . 0.9800 ?
    C24 H24B . 0.9800 ?
    C24 H24C . 0.9800 ?
    C25 H25A . 0.9800 ?
    C25 H25B . 0.9800 ?
    C25 H25C . 0.9800 ?
    O2 C26 . 1.415(14) ?
    O2 C28 . 1.465(12) ?
    C26 C27 . 1.543(14) ?
    C26 H26A . 0.9900 ?
    C26 H26B . 0.9900 ?
    C27 H27A . 0.9800 ?
    C27 H27B . 0.9800 ?
    C27 H27C . 0.9800 ?
    C28 C29 . 1.515(16) ?
    C28 H28A . 0.9900 ?
    C28 H28B . 0.9900 ?
    C29 H29A . 0.9800 ?
    C29 H29B . 0.9800 ?
    C29 H29C . 0.9800 ?
loop_
    _geom_angle_atom_site_label_1
    _geom_angle_atom_site_label_2
    _geom_angle_atom_site_label_3
    _geom_angle_site_symmetry_1
    _geom_angle_site_symmetry_3
    _geom_angle
    _geom_angle_publ_flag
    N2 Pd1 N7 . 2_666 177.57(8) ?
    N2 Pd1 N1 . . 79.46(8) ?
    N7 Pd1 N1 2_666 . 100.55(8) ?
    N2 Pd1 N8 . 2_666 100.27(8) ?
    N7 Pd1 N8 2_666 2_666 79.75(8) ?
    N1 Pd1 N8 . 2_666 179.01(9) ?
    C1 N1 C5 . . 119.1(2) ?
    C1 N1 Pd1 . . 125.63(18) ?
    C5 N1 Pd1 . . 115.24(17) ?
    N3 N2 C6 . . 111.1(2) ?
    N3 N2 Pd1 . . 132.75(17) ?
    C6 N2 Pd1 . . 116.02(17) ?
    N2 N3 N4 . . 105.32(19) ?
    N3 N4 C7 . . 112.2(2) ?
    N3 N4 C8 . . 118.0(2) ?
    C7 N4 C8 . . 129.8(2) ?
    N6 N5 C16 . . 112.4(2) ?
    N6 N5 C15 . . 118.5(2) ?
    C16 N5 C15 . . 129.2(2) ?
    N7 N6 N5 . . 105.12(19) ?
    N6 N7 C17 . . 111.1(2) ?
    N6 N7 Pd1 . 2_666 134.09(16) ?
    C17 N7 Pd1 . 2_666 114.81(17) ?
    C22 N8 C18 . . 118.5(2) ?
    C22 N8 Pd1 . 2_666 126.47(17) ?
    C18 N8 Pd1 . 2_666 115.02(16) ?
    N1 C1 C2 . . 121.5(3) ?
    N1 C1 H1 . . 119.2 ?
    C2 C1 H1 . . 119.2 ?
    C3 C2 C1 . . 120.1(3) ?
    C3 C2 H2 . . 120.0 ?
    C1 C2 H2 . . 120.0 ?
    C2 C3 C4 . . 118.7(3) ?
    C2 C3 H3 . . 120.6 ?
    C4 C3 H3 . . 120.6 ?
    C5 C4 C3 . . 118.9(3) ?
    C5 C4 H4 . . 120.6 ?
    C3 C4 H4 . . 120.6 ?
    N1 C5 C4 . . 121.7(2) ?
    N1 C5 C6 . . 113.4(2) ?
    C4 C5 C6 . . 124.9(3) ?
    N2 C6 C7 . . 106.7(2) ?
    N2 C6 C5 . . 115.9(2) ?
    C7 C6 C5 . . 137.4(2) ?
    N4 C7 C6 . . 104.7(2) ?
    N4 C7 H7 . . 127.7 ?
    C6 C7 H7 . . 127.7 ?
    N4 C8 C9 . . 112.7(2) ?
    N4 C8 H8A . . 109.1 ?
    C9 C8 H8A . . 109.1 ?
    N4 C8 H8B . . 109.1 ?
    C9 C8 H8B . . 109.1 ?
    H8A C8 H8B . . 107.8 ?
    C10 C9 C14 . . 119.1(2) ?
    C10 C9 C8 . . 118.1(2) ?
    C14 C9 C8 . . 122.7(2) ?
    C11 C10 C9 . . 121.0(3) ?
    C11 C10 H10 . . 119.5 ?
    C9 C10 H10 . . 119.5 ?
    C12 C11 C10 . . 119.8(3) ?
    C12 C11 H11 . . 120.1 ?
    C10 C11 H11 . . 120.1 ?
    C11 C12 C13 . . 119.9(3) ?
    C11 C12 H12 . . 120.1 ?
    C13 C12 H12 . . 120.1 ?
    C12 C13 C14 . . 121.0(3) ?
    C12 C13 H13 . . 119.5 ?
    C14 C13 H13 . . 119.5 ?
    C13 C14 C9 . . 119.1(2) ?
    C13 C14 C15 . . 118.0(2) ?
    C9 C14 C15 . . 122.9(2) ?
    N5 C15 C14 . . 110.7(2) ?
    N5 C15 H15A . . 109.5 ?
    C14 C15 H15A . . 109.5 ?
    N5 C15 H15B . . 109.5 ?
    C14 C15 H15B . . 109.5 ?
    H15A C15 H15B . . 108.1 ?
    N5 C16 C17 . . 104.4(2) ?
    N5 C16 H16 . . 127.8 ?
    C17 C16 H16 . . 127.8 ?
    N7 C17 C16 . . 107.1(2) ?
    N7 C17 C18 . . 116.8(2) ?
    C16 C17 C18 . . 136.0(2) ?
    N8 C18 C19 . . 122.4(2) ?
    N8 C18 C17 . . 113.5(2) ?
    C19 C18 C17 . . 124.0(2) ?
    C18 C19 C20 . . 118.7(2) ?
    C18 C19 H19 . . 120.7 ?
    C20 C19 H19 . . 120.7 ?
    C21 C20 C19 . . 118.8(2) ?
    C21 C20 H20 . . 120.6 ?
    C19 C20 H20 . . 120.6 ?
    C22 C21 C20 . . 119.6(2) ?
    C22 C21 H21 . . 120.2 ?
    C20 C21 H21 . . 120.2 ?
    N8 C22 C21 . . 121.9(2) ?
    N8 C22 H22 . . 119.0 ?
    C21 C22 H22 . . 119.0 ?
    F3 B1 F2 . . 110.5(3) ?
    F3 B1 F4 . . 109.4(3) ?
    F2 B1 F4 . . 109.3(3) ?
    F3 B1 F1 . . 109.2(3) ?
    F2 B1 F1 . . 108.6(3) ?
    F4 B1 F1 . . 109.7(3) ?
    F8 B2 F7 . . 110.6(3) ?
    F8 B2 F6 . . 109.4(3) ?
    F7 B2 F6 . . 108.7(3) ?
    F8 B2 F5 . . 111.1(3) ?
    F7 B2 F5 . . 108.4(3) ?
    F6 B2 F5 . . 108.5(3) ?
    C23 N9 C24 . . 120.9(2) ?
    C23 N9 C25 . . 121.0(3) ?
    C24 N9 C25 . . 116.9(3) ?
    O1 C23 N9 . . 124.7(3) ?
    O1 C23 H23 . . 117.7 ?
    N9 C23 H23 . . 117.7 ?
    N9 C24 H24A . . 109.5 ?
    N9 C24 H24B . . 109.5 ?
    H24A C24 H24B . . 109.5 ?
    N9 C24 H24C . . 109.5 ?
    H24A C24 H24C . . 109.5 ?
    H24B C24 H24C . . 109.5 ?
    N9 C25 H25A . . 109.5 ?
    N9 C25 H25B . . 109.5 ?
    H25A C25 H25B . . 109.5 ?
    N9 C25 H25C . . 109.5 ?
    H25A C25 H25C . . 109.5 ?
    H25B C25 H25C . . 109.5 ?
    C26 O2 C28 . . 111.7(9) ?
    O2 C26 C27 . . 108.8(12) ?
    O2 C26 H26A . . 109.9 ?
    C27 C26 H26A . . 109.9 ?
    O2 C26 H26B . . 109.9 ?
    C27 C26 H26B . . 109.9 ?
    H26A C26 H26B . . 108.3 ?
    C26 C27 H27A . . 109.5 ?
    C26 C27 H27B . . 109.5 ?
    H27A C27 H27B . . 109.5 ?
    C26 C27 H27C . . 109.5 ?
    H27A C27 H27C . . 109.5 ?
    H27B C27 H27C . . 109.5 ?
    O2 C28 C29 . . 111.9(12) ?
    O2 C28 H28A . . 109.2 ?
    C29 C28 H28A . . 109.2 ?
    O2 C28 H28B . . 109.2 ?
    C29 C28 H28B . . 109.2 ?
    H28A C28 H28B . . 107.9 ?
    C28 C29 H29A . . 109.5 ?
    C28 C29 H29B . . 109.5 ?
    H29A C29 H29B . . 109.5 ?
    C28 C29 H29C . . 109.5 ?
    H29A C29 H29C . . 109.5 ?
    H29B C29 H29C . . 109.5 ?
_shelx_space_group_comment
;
The symmetry employed for this shelxl refinement is uniquely defined
by the following loop, which should always be used as a source of
symmetry information in preference to the above space-group names.
They are only intended as comments.
;
_shelx_estimated_absorpt_T_min     0.659
_shelx_estimated_absorpt_T_max     0.945
_shelx_hkl_file
;
  -1   0   0  820.52   36.00
  -1   0   0  867.11   36.00
  -2   0   0  217.48    9.20
  -2   0   0  199.58    9.10
  -3   0   0    1.70    0.80
  -3   0   0    0.80    0.80
  -3   0   0    2.10    1.10
  -4   0   0  210.88    9.80
  -4   0   0  223.18    9.80
  -5   0   0  103.59    5.30
  -6   0   0   11.30    2.20
  -6   0   0    9.60    2.10
   6   0   0   12.10    2.50
  -7   0   0   86.29    5.90
  -7   0   0   79.79    5.60
   7   0   0   87.59    6.00
  -8   0   0  117.69    7.20
   8   0   0  122.69    7.50
   8   0   0  116.79    7.30
  -9   0   0   16.60    2.00
  -9   0   0   14.60    2.30
  -9   0   0   17.10    2.30
   9   0   0   18.30    2.10
   9   0   0   14.00    2.40
   9   0   0   16.10    2.30
   9  -1   0   30.60    2.30
   9  -1   0   31.30    3.00
   9  -1   0   23.60    2.70
   8  -1   0   23.10    2.80
   8  -1   0   16.80    2.40
   8  -1   0   17.90    2.80
  -8   1   0   21.70    2.90
   7  -1   0   45.40    4.30
  -7   1   0   35.90    3.80
  -7   1   0   49.90    4.30
   6  -1   0   42.00    4.00
   6  -1   0   41.40    3.90
  -6   1   0   45.60    3.90
  -6   1   0   47.90    3.90
   5  -1   0  750.02   34.20
  -5   1   0  799.92   33.90
  -4   1   0  267.57   12.20
  -4   1   0  279.77   12.40
  -3   1   0    2.30    0.90
  -3   1   0    2.20    0.80
  -2   1   0   71.99    3.50
  -2   1   0   71.29    3.40
  -1   1   0  538.95   23.70
  -1   1   0  565.74   23.60
   0  -1   0 1696.63   68.99
   0  -1   0 1535.95   68.99
   0   1   0 1576.14   68.99
   0   1   0 1658.13   68.99
  -1  -1   0  200.88    8.70
   1   1   0  201.08    8.70
  -2  -1   0   22.60    1.30
  -2  -1   0   23.40    1.70
  -2  -1   0   23.50    1.40
  -2  -1   0   25.50    1.60
  -3  -1   0    6.50    1.20
  -3  -1   0    6.30    0.80
  -3  -1   0    5.40    0.90
  -4  -1   0   72.29    3.70
  -4  -1   0   74.89    4.10
  -4  -1   0   66.79    3.50
   4   1   0   68.09    3.80
  -5  -1   0   17.60    1.70
  -6  -1   0    0.70    1.50
  -6  -1   0    1.00    1.60
  -6  -1   0   -2.10    1.10
   6   1   0   -0.50    1.70
  -7  -1   0  104.29    6.50
  -7  -1   0  113.99    6.80
  -7  -1   0  110.29    6.80
   7   1   0  107.29    6.90
  -8  -1   0   49.99    4.40
  -8  -1   0   51.79    4.70
  -8  -1   0   56.29    4.80
  -8  -1   0   57.89    4.10
   8   1   0   51.89    4.70
  -9  -1   0    5.00    1.80
  -9  -1   0    2.80    1.70
  -9  -1   0    5.70    1.50
   9   1   0    1.40    1.40
   9   1   0    4.30    2.00
   9  -2   0   37.60    3.10
   8  -2   0   15.70    2.60
   8  -2   0   13.50    2.00
   8  -2   0   16.70    2.50
   7  -2   0   19.10    2.90
   7  -2   0   18.50    2.70
   7  -2   0   14.40    2.30
  -7   2   0   23.00    3.20
   6  -2   0  104.59    6.00
   6  -2   0  101.69    6.30
   6  -2   0   98.29    6.00
  -6   2   0   93.69    6.00
   5  -2   0  869.81   38.30
  -5   2   0  871.41   38.10
  -4   2   0  210.68    9.70
  -4   2   0  200.58    9.40
  -3   2   0   51.29    2.70
  -3   2   0   52.59    3.00
  -2   2   0  180.48    8.00
  -2   2   0  182.28    8.20
   1  -2   0   32.20    1.90
  -1   2   0   32.20    1.90
  -1   2   0   28.70    2.20
   0  -2   0  183.78    7.70
   0  -2   0  167.68    7.80
   0   2   0  190.08    7.70
   0   2   0  174.78    7.80
  -1  -2   0  156.78    6.80
   1   2   0  150.58    6.80
   1   2   0  154.98    6.70
  -2  -2   0  101.89    4.60
  -2  -2   0  100.39    4.80
  -2  -2   0   93.89    4.30
  -3  -2   0   34.00    2.50
  -3  -2   0   38.70    2.50
  -3  -2   0   35.90    2.10
  -4  -2   0   58.79    3.20
  -4  -2   0   55.79    3.40
   4   2   0   53.59    3.50
  -5  -2   0   22.10    2.00
  -6  -2   0    1.50    1.50
  -6  -2   0   -0.30    1.50
  -6  -2   0    0.00    1.20
   6   2   0    0.50    1.50
  -7  -2   0   79.89    5.60
  -7  -2   0   83.49    5.30
  -7  -2   0   75.89    5.50
  -7  -2   0   76.09    5.00
   7   2   0   77.99    5.80
  -8  -2   0   89.69    5.90
  -8  -2   0   91.89    5.40
  -8  -2   0   96.89    6.30
  -8  -2   0   82.19    6.00
   8   2   0   88.39    6.20
  -9  -2   0   -0.60    1.50
  -9  -2   0   -0.70    1.60
  -9  -2   0    0.10    1.10
  -9  -2   0   -2.60    1.30
   9   2   0   -1.10    1.70
   8  -3   0   40.10    3.80
   8  -3   0   44.30    2.40
   8  -3   0   48.20    3.80
   7  -3   0    1.30    1.90
   7  -3   0   -0.20    1.60
   7  -3   0    1.80    1.40
   6  -3   0   90.39    5.80
   6  -3   0  100.99    5.70
   6  -3   0   88.59    6.00
   6  -3   0   96.59    5.90
   5  -3   0  230.08   11.10
   5  -3   0  231.58   10.90
   5  -3   0  212.78   11.00
   5  -3   0  218.98   10.70
  -5   3   0  218.38   10.70
   4  -3   0   20.70    2.20
  -4   3   0   27.50    2.30
  -3   3   0    0.20    0.90
  -2   3   0  119.19    5.60
  -2   3   0  114.39    5.20
   1  -3   0   32.90    2.00
  -1   3   0   34.20    2.10
   0  -3   0    2.70    0.60
   0   3   0    2.70    0.40
   0   3   0    2.60    0.70
  -1  -3   0   65.49    3.00
   1   3   0   65.49    3.10
   1   3   0   60.49    3.40
   1   3   0   63.99    2.90
  -2  -3   0   23.20    2.10
  -2  -3   0   26.60    1.70
  -3  -3   0 1769.22   77.89
  -3  -3   0 1802.82   77.59
  -3  -3   0 1746.23   77.79
   3   3   0 1929.91   78.09
  -4  -3   0   71.29    4.20
  -4  -3   0   71.09    3.90
  -4  -3   0   73.39    4.30
   4   3   0   76.99    4.40
  -5  -3   0  175.68    8.70
  -5  -3   0  180.38    8.90
  -6  -3   0   68.09    4.70
  -6  -3   0   64.19    4.60
  -6  -3   0   62.39    3.90
  -6  -3   0   60.29    4.20
  -7  -3   0   24.80    2.60
  -7  -3   0   29.80    3.50
  -7  -3   0   28.10    3.10
   7   3   0   28.50    3.50
  -8  -3   0   31.30    3.30
  -8  -3   0   31.00    3.60
  -8  -3   0   32.20    2.70
  -8  -3   0   27.50    3.50
   8   3   0   35.90    3.80
  -9  -3   0    1.20    1.60
  -9  -3   0   -0.30    1.40
  -9  -3   0    0.90    1.60
  -9  -3   0    2.20    1.80
   9   3   0   -0.20    1.70
   7  -4   0   31.70    2.20
   7  -4   0   33.70    3.20
   7  -4   0   30.70    3.40
   6  -4   0   32.50    3.20
   6  -4   0   33.20    3.60
   6  -4   0   35.80    2.80
   6  -4   0   24.60    3.10
   5  -4   0   23.40    2.80
   5  -4   0   23.60    3.00
   5  -4   0   25.50    2.40
   5  -4   0   22.90    2.60
  -5   4   0   22.30    2.50
   4  -4   0  148.69    7.30
   4  -4   0  143.89    7.60
  -4   4   0  136.59    7.30
  -3   4   0   15.70    1.70
  -2   4   0  843.22   36.20
  -2   4   0  828.02   36.80
  -1   4   0  182.88    8.40
   0  -4   0  191.38    8.20
   0   4   0  173.28    8.10
   0   4   0  196.28    8.30
  -1  -4   0   90.89    4.00
   1   4   0   89.69    4.00
   1   4   0   80.69    4.50
  -2  -4   0  171.38    7.60
   2   4   0  165.28    8.10
  -3  -4   0  251.47   12.10
  -3  -4   0  260.77   11.90
  -3  -4   0  283.97   12.40
   3   4   0  270.87   12.50
  -4  -4   0  103.09    5.80
  -4  -4   0  105.69    5.40
  -4  -4   0  108.29    5.70
   4   4   0  113.29    6.00
  -5  -4   0    0.50    1.10
  -5  -4   0    0.90    1.40
  -6  -4   0  261.37   12.30
  -6  -4   0  264.17   13.10
  -6  -4   0  264.57   12.60
  -6  -4   0  276.97   13.10
  -7  -4   0  139.09    7.20
  -7  -4   0  147.19    7.70
  -7  -4   0  147.09    8.30
  -7  -4   0  144.59    8.30
   7   4   0  140.29    8.20
  -8  -4   0   40.40    4.00
  -8  -4   0   39.20    3.60
  -8  -4   0   42.40    2.80
  -8  -4   0   44.80    4.50
  -8  -4   0   39.90    4.10
   8   4   0   48.30    4.50
  -9  -4   0   -0.90    1.30
  -9  -4   0    1.10    1.60
  -9  -4   0   -0.10    1.60
  -9  -4   0   -1.80    1.40
   9   4   0    2.70    1.90
   7  -5   0  129.59    7.30
   7  -5   0  131.99    6.90
   6  -5   0   95.49    6.40
   6  -5   0  104.69    6.00
   5  -5   0   58.19    3.30
   5  -5   0   52.19    4.50
   5  -5   0   64.09    4.30
   4  -5   0    0.80    1.20
   4  -5   0   -0.40    1.10
   4  -5   0   -0.80    1.50
   4  -5   0    0.80    0.90
  -4   5   0   -0.60    1.20
   3  -5   0   60.49    3.60
  -3   5   0   58.69    3.70
  -2   5   0 1286.47   55.39
  -2   5   0 1248.28   54.69
  -1   5   0  440.76   19.40
   0  -5   0   58.29    2.90
   0   5   0   58.89    3.10
  -1  -5   0  262.57   11.80
  -1  -5   0  283.67   11.80
   1   5   0  261.47   11.80
  -2  -5   0  508.85   21.90
   2   5   0  499.85   22.40
  -3  -5   0  682.13   28.90
  -3  -5   0  609.54   28.40
  -3  -5   0  631.44   28.20
   3   5   0  677.43   28.90
  -4  -5   0    1.90    0.90
  -4  -5   0    0.10    1.30
  -4  -5   0    1.40    1.10
   4   5   0    0.50    1.30
  -5  -5   0   54.29    4.00
  -5  -5   0   61.19    3.60
  -5  -5   0   60.19    4.10
  -6  -5   0  168.28    8.50
  -6  -5   0  177.18    8.00
  -6  -5   0  166.68    9.00
  -6  -5   0  163.38    9.00
  -6  -5   0  186.48    9.20
  -7  -5   0  256.97   13.30
  -7  -5   0  252.47   12.20
  -7  -5   0  252.37   11.30
  -7  -5   0  255.07   12.90
  -7  -5   0  250.87   12.80
  -8  -5   0   15.00    2.20
  -8  -5   0   17.40    3.00
  -8  -5   0   18.20    2.90
  -8  -5   0   14.90    2.60
   8   5   0   16.00    2.80
  -9  -5   0   -0.70    1.50
  -9  -5   0    0.50    1.60
  -9  -5   0    2.40    1.20
  -9  -5   0    1.40    1.60
   9   5   0    0.40    1.70
   7  -6   0   79.39    5.00
   7  -6   0   81.49    5.00
   6  -6   0   66.59    4.10
   6  -6   0   58.69    4.90
   6  -6   0   53.69    4.40
   5  -6   0    9.20    1.90
   5  -6   0    6.30    2.00
   5  -6   0   11.30    2.50
   4  -6   0   23.20    2.80
   4  -6   0   26.20    2.70
   4  -6   0   28.30    2.50
   4  -6   0   27.80    3.30
  -4   6   0   29.40    3.00
   3  -6   0  210.98   10.70
   3  -6   0  224.48   10.20
   3  -6   0  218.58   10.00
   3  -6   0  198.28   10.50
  -3   6   0  217.88   10.40
   2  -6   0  662.03   29.40
  -2   6   0  693.93   30.70
  -2   6   0  672.33   29.70
  -1   6   0   20.80    1.90
   0  -6   0   21.70    1.50
   0   6   0   22.60    1.80
  -1  -6   0   16.50    1.20
  -2  -6   0   72.19    3.60
  -3  -6   0  290.97   13.50
  -3  -6   0  266.97   12.70
   3   6   0  292.97   13.50
  -4  -6   0    6.70    1.20
  -4  -6   0    3.10    0.90
  -4  -6   0    6.50    1.70
  -5  -6   0    4.60    1.10
  -5  -6   0    1.80    1.50
  -5  -6   0    3.50    1.60
  -5  -6   0    5.80    2.00
  -5  -6   0    3.50    1.40
  -5  -6   0    2.70    1.50
  -6  -6   0   81.99    5.10
  -6  -6   0   77.79    5.30
  -6  -6   0   76.49    5.40
  -6  -6   0   83.69    4.60
  -6  -6   0   81.19    5.90
  -7  -6   0  109.49    6.60
  -7  -6   0  126.99    7.20
  -7  -6   0  103.89    6.90
  -7  -6   0  121.19    6.20
  -7  -6   0  111.89    7.50
  -8  -6   0   -3.50    1.80
  -8  -6   0    1.70    1.80
  -8  -6   0   -0.30    1.20
  -8  -6   0    1.10    1.60
  -8  -6   0    1.80    2.10
   8   6   0    2.70    2.10
  -9  -6   0   42.40    3.70
  -9  -6   0   41.80    3.40
  -9  -6   0   44.30    3.80
   9   6   0   44.00    3.80
   7  -7   0  138.89    7.40
   7  -7   0  148.29    7.30
   6  -7   0   82.29    5.20
   6  -7   0   81.19    5.50
   5  -7   0    1.30    1.90
   5  -7   0    0.60    1.00
   5  -7   0    2.50    1.70
   4  -7   0    7.40    2.00
   4  -7   0    7.60    1.30
   4  -7   0    4.50    2.10
   4  -7   0    5.40    1.80
   3  -7   0  310.97   14.10
   3  -7   0  272.77   13.20
   3  -7   0  286.77   12.70
   3  -7   0  283.67   13.20
   3  -7   0  280.77   13.70
  -3   7   0  276.07   13.50
   2  -7   0  259.17   12.00
   2  -7   0  254.77   11.40
   2  -7   0  266.37   12.70
   2  -7   0  260.07   12.60
  -2   7   0  277.07   13.50
  -2   7   0  251.87   12.30
  -1   7   0  149.59    8.50
  -1   7   0  145.29    7.30
  -1  -7   0  206.78    9.00
  -2  -7   0   13.80    1.10
  -3  -7   0   40.40    3.60
  -4  -7   0   91.39    4.40
  -4  -7   0  101.79    5.40
  -4  -7   0   99.59    6.10
  -4  -7   0   98.49    6.00
  -4  -7   0   94.99    5.10
  -5  -7   0  172.98    9.60
  -5  -7   0  181.68    8.60
  -5  -7   0  169.98    9.50
  -5  -7   0  186.18    9.10
  -5  -7   0  171.38    8.00
  -6  -7   0  106.09    6.20
  -6  -7   0  114.49    7.30
  -6  -7   0  112.09    6.70
  -6  -7   0  105.59    5.40
  -7  -7   0   60.29    3.50
  -7  -7   0   64.49    5.00
  -7  -7   0   58.49    4.60
  -7  -7   0   59.79    4.50
  -7  -7   0   61.29    5.40
  -8  -7   0    4.50    1.90
  -8  -7   0    4.70    2.10
  -8  -7   0    6.10    1.80
  -8  -7   0    4.00    2.20
   8   7   0    5.30    2.20
  -9  -7   0   93.69    5.70
  -9  -7   0   97.99    5.60
  -9  -7   0   90.89    5.40
  -9  -7   0   88.89    5.10
   9   7   0   99.89    5.60
   7  -8   0   81.79    4.30
   6  -8   0   94.89    5.80
   6  -8   0   96.19    5.50
   5  -8   0   -1.50    1.80
   5  -8   0    0.80    1.60
   5  -8   0    2.20    1.60
   4  -8   0    8.60    2.50
   4  -8   0   12.50    2.10
   4  -8   0   11.30    2.40
   3  -8   0   56.89    3.90
   3  -8   0   61.09    4.50
   3  -8   0   55.09    4.70
   3  -8   0   50.49    3.80
   2  -8   0  112.29    6.00
   2  -8   0  135.39    6.20
   2  -8   0  101.19    6.70
   2  -8   0  127.39    6.90
  -2   8   0  102.49    6.30
   1  -8   0   41.10    2.90
   1  -8   0   42.10    3.70
   1  -8   0   41.30    3.40
   1  -8   0   42.90    2.40
   1  -8   0   42.70    2.90
   1  -8   0   44.50    3.70
   1  -8   0   45.30    4.10
  -1   8   0   45.20    3.20
  -1   8   0   61.69    5.70
   0  -8   0    2.30    0.80
  -1  -8   0   57.79    3.10
  -2  -8   0   76.79    5.20
  -2  -8   0   74.79    3.90
  -3  -8   0    7.60    2.20
  -3  -8   0    8.00    1.40
  -3  -8   0    5.90    1.40
  -3  -8   0    7.70    2.10
  -4  -8   0  173.38    8.20
  -4  -8   0  159.18    8.30
  -4  -8   0  150.68    7.80
  -4  -8   0  168.48    9.20
  -4  -8   0  170.18    8.00
  -4  -8   0  176.38    9.40
  -5  -8   0  238.28   12.30
  -5  -8   0  264.17   11.90
  -5  -8   0  267.97   13.20
  -5  -8   0  242.58   13.00
  -6  -8   0  198.08    9.60
  -6  -8   0  186.48   10.70
  -6  -8   0  190.08   10.10
  -7  -8   0    4.10    1.70
  -7  -8   0    1.60    2.20
  -7  -8   0    4.00    1.90
  -8  -8   0   59.09    4.50
  -8  -8   0   59.39    4.10
  -8  -8   0   51.29    4.70
   8   8   0   60.99    4.60
  -9  -8   0   19.80    1.90
  -9  -8   0   20.80    2.50
   9   8   0   22.10    2.40
   6  -9   0   20.30    2.40
   6  -9   0   21.30    1.90
   5  -9   0   -0.90    1.50
   5  -9   0    1.20    1.50
   5  -9   0    0.90    1.50
   4  -9   0    3.40    1.90
   4  -9   0    1.30    1.50
   4  -9   0    2.10    2.10
   3  -9   0    8.60    2.50
   3  -9   0   14.90    2.10
   3  -9   0    9.50    1.80
   3  -9   0    7.60    2.30
   2  -9   0   45.10    3.10
   2  -9   0   32.80    3.50
   2  -9   0   37.50    3.10
   2  -9   0   34.90    3.70
   2  -9   0   38.40    3.80
   1  -9   0   45.80    2.70
   1  -9   0   57.39    3.30
   1  -9   0   50.69    4.20
   1  -9   0   43.30    4.20
   1  -9   0   50.19    4.10
   1  -9   0   47.40    3.60
   1  -9   0   51.09    3.10
  -1   9   0   52.59    5.70
   0  -9   0  137.59    7.90
   0  -9   0  130.99    7.00
   0  -9   0  138.99    6.30
   0  -9   0  130.09    6.50
   0  -9   0  134.89    7.70
   0  -9   0  152.28    6.70
  -1  -9   0  538.45   23.00
  -1  -9   0  567.64   22.80
  -1  -9   0  542.05   24.10
  -1  -9   0  543.95   23.60
  -1  -9   0  544.75   23.30
  -1  -9   0  538.45   24.50
  -1  -9   0  445.06   22.80
  -2  -9   0   46.30    2.80
  -2  -9   0   46.70    2.70
  -2  -9   0   51.39    3.00
  -2  -9   0   59.19    4.60
  -2  -9   0   48.10    3.50
  -2  -9   0   58.79    4.60
  -2  -9   0   48.20    2.50
  -3  -9   0    1.90    0.80
  -3  -9   0    1.30    1.90
  -3  -9   0    0.30    0.90
  -3  -9   0   -0.30    1.70
  -3  -9   0    0.80    1.00
  -3  -9   0   -0.20    1.30
  -4  -9   0   40.30    2.80
  -4  -9   0   40.20    4.20
  -4  -9   0   44.90    3.20
  -4  -9   0   46.80    2.90
  -4  -9   0   43.00    3.60
  -4  -9   0   42.30    4.40
  -5  -9   0  295.67   14.00
  -5  -9   0  279.07   12.30
  -5  -9   0  244.58   13.60
  -5  -9   0  244.78   12.80
  -6  -9   0  158.38    9.70
  -6  -9   0  175.08    8.40
  -6  -9   0  165.78    8.90
  -7  -9   0   -0.10    2.00
  -7  -9   0   -0.40    1.60
  -7  -9   0    0.90    1.40
  -8  -9   0   66.29    4.50
  -8  -9   0   66.59    5.00
  -8  -9   0   59.89    3.80
   8   9   0   69.09    4.50
  -9  -9   0   30.90    2.10
   5 -10   0   16.50    2.30
   5 -10   0   18.20    1.50
   5 -10   0   17.90    2.50
   4 -10   0  151.18    7.00
   4 -10   0  139.99    8.00
   4 -10   0  145.19    8.10
   4 -10   0  130.49    7.70
   3 -10   0   39.60    3.90
   3 -10   0   40.30    4.00
   3 -10   0   37.00    2.90
   3 -10   0   39.50    3.30
   2 -10   0    0.80    1.10
   2 -10   0    0.50    1.40
   2 -10   0    0.70    1.30
   2 -10   0    2.60    1.90
   2 -10   0    1.70    1.90
   1 -10   0   59.19    4.70
   1 -10   0   58.79    3.70
   1 -10   0   54.59    4.00
   1 -10   0   51.99    3.10
   1 -10   0   58.59    4.90
   1 -10   0   55.59    3.20
   0 -10   0  417.96   18.30
   0 -10   0  402.16   19.40
   0 -10   0  421.66   17.90
   0 -10   0  391.06   19.50
   0 -10   0  405.36   19.20
   0 -10   0  406.96   18.50
   0 -10   0  404.76   17.80
  -1 -10   0  397.36   18.10
  -1 -10   0  401.86   19.40
  -1 -10   0  392.76   17.40
  -1 -10   0  389.26   19.20
  -1 -10   0  410.76   17.90
  -1 -10   0  411.56   17.50
  -1 -10   0  401.16   18.80
  -2 -10   0   39.50    4.10
  -2 -10   0   33.90    2.00
  -2 -10   0   36.60    3.10
  -2 -10   0   37.40    4.20
  -2 -10   0   32.10    2.60
  -2 -10   0   38.10    2.20
  -3 -10   0   34.80    3.10
  -3 -10   0   31.40    2.20
  -3 -10   0   31.10    4.10
  -3 -10   0   34.40    2.10
  -3 -10   0   33.30    2.80
  -3 -10   0   25.50    3.50
  -4 -10   0  185.18    8.80
  -4 -10   0  171.48    8.40
  -4 -10   0  164.38   10.10
  -4 -10   0  180.88    8.20
  -4 -10   0  172.28    9.00
  -4 -10   0  187.88   10.20
  -5 -10   0  135.59    8.40
  -5 -10   0  123.09    7.40
  -5 -10   0  141.09    6.60
  -6 -10   0   24.90    3.70
  -6 -10   0   30.80    2.40
  -6 -10   0   33.30    3.20
  -7 -10   0   23.70    3.40
  -7 -10   0   24.20    2.10
  -7 -10   0   27.60    2.80
  -8 -10   0   31.20    3.00
  -8 -10   0   29.30    3.10
  -8 -10   0   32.40    2.10
   4 -11   0  107.59    6.00
   4 -11   0   91.29    5.70
   4 -11   0  102.79    5.80
   4 -11   0   99.19    5.50
   3 -11   0   80.89    4.90
   3 -11   0   73.49    4.70
   3 -11   0   76.29    5.30
   3 -11   0   73.89    5.20
   2 -11   0    1.70    1.50
   2 -11   0    3.50    1.50
   2 -11   0    3.40    2.10
   2 -11   0   -0.30    1.60
   1 -11   0   76.69    5.60
   1 -11   0   65.89    4.50
   1 -11   0   73.19    4.40
   0 -11   0  288.37   13.60
   0 -11   0  259.97   12.20
   0 -11   0  265.67   12.50
   0 -11   0  284.87   12.60
   0 -11   0  252.77   13.60
  -1 -11   0  150.58    8.10
  -1 -11   0  166.18    7.90
  -1 -11   0  159.68    7.90
  -1 -11   0  167.48    9.00
  -1 -11   0  165.98    7.50
  -1 -11   0  154.28    9.10
  -2 -11   0   34.60    3.00
  -2 -11   0   32.40    3.90
  -2 -11   0   39.60    3.00
  -2 -11   0   41.50    2.50
  -2 -11   0   34.80    2.90
  -3 -11   0   19.40    2.10
  -3 -11   0   21.80    3.40
  -3 -11   0   19.70    2.30
  -3 -11   0   21.30    1.80
  -4 -11   0   45.50    3.60
  -4 -11   0   41.30    2.80
  -4 -11   0   44.20    4.50
  -5 -11   0  197.78   10.90
  -5 -11   0  192.98    9.80
  -6 -11   0   15.20    2.40
  -6 -11   0   12.00    2.70
  -7 -11   0   20.10    2.40
  -7 -11   0   14.20    2.60
  -8 -11   0    5.20    2.20
   3 -12   0   20.70    2.60
   3 -12   0   17.40    2.00
   3 -12   0   18.90    2.00
   2 -12   0    4.10    1.40
   2 -12   0    5.50    2.00
   2 -12   0    5.20    1.50
   1 -12   0  104.89    5.50
   1 -12   0  101.29    5.30
   1 -12   0   84.59    5.20
   1 -12   0   93.19    6.30
   0 -12   0  137.19    6.80
   0 -12   0  137.19    6.60
   0 -12   0  140.39    7.00
   0 -12   0  154.58    8.20
   0 -12   0  121.99    7.80
   0 -12   0  133.89    7.00
  -1 -12   0   62.29    5.20
  -1 -12   0   67.89    5.10
  -1 -12   0   61.09    3.70
  -1 -12   0   65.99    3.90
  -1 -12   0   59.19    3.80
  -1 -12   0   67.19    3.60
  -2 -12   0   11.90    1.60
  -2 -12   0   11.40    2.60
  -2 -12   0   10.50    1.40
  -2 -12   0   10.50    1.60
  -2 -12   0   10.30    1.60
  -3 -12   0   45.10    3.20
  -3 -12   0   44.20    3.10
  -3 -12   0   42.60    2.90
  -3 -12   0   49.90    3.20
  -3 -12   0   41.90    4.30
  -4 -12   0  342.57   15.50
  -4 -12   0  335.57   16.70
  -4 -12   0  346.27   15.60
  -5 -12   0   31.20    2.80
  -5 -12   0   33.60    2.80
  -5 -12   0   28.60    3.60
  -6 -12   0    4.10    1.40
  -6 -12   0    3.10    1.90
  -7 -12   0   16.50    2.40
  -7 -12   0   20.20    1.90
   2 -13   0   19.90    1.90
   2 -13   0   20.90    2.50
   1 -13   0   85.89    4.70
   1 -13   0   85.49    5.50
   0 -13   0   75.09    4.30
   0 -13   0   80.99    5.30
  -1 -13   0    1.00    1.00
  -1 -13   0    2.10    1.10
  -1 -13   0    1.60    1.70
  -1 -13   0   -1.40    1.60
  -2 -13   0   19.70    2.90
  -2 -13   0   18.20    1.90
  -2 -13   0   16.30    1.70
  -3 -13   0   34.00    2.60
  -3 -13   0   36.40    2.40
  -3 -13   0   28.50    3.40
  -4 -13   0   93.89    6.20
  -5 -13   0   -0.60    1.70
  -6 -13   0   14.90    2.20
   1 -14   0   88.99    5.10
   0 -14   0   12.60    1.40
   0 -14   0   11.10    1.90
  -1 -14   0    0.40    0.80
  -1 -14   0   -0.60    1.30
  -2 -14   0   41.10    2.60
  -2 -14   0   44.80    3.70
  -2 -14   0   49.10    2.80
  -3 -14   0   48.90    3.80
  -4 -14   0   29.50    3.00
  -4 -14   1    0.80    1.50
  -4 -14   1    0.80    0.80
  -3 -14   1   51.59    2.90
  -3 -14   1   58.59    4.10
  -2 -14   1   68.89    3.60
  -2 -14   1   71.69    4.70
  -1 -14   1   22.00    2.50
  -1 -14   1   28.50    1.80
  -1 -14   1   23.50    1.80
   0 -14   1   13.80    2.10
   0 -14   1   15.00    1.40
   0 -14   1   18.30    1.40
   1 -14   1   61.19    4.20
  -6 -13   1   84.89    5.20
  -5 -13   1    3.80    1.90
  -4 -13   1   28.30    2.00
  -4 -13   1   32.80    3.60
  -4 -13   1   27.90    2.10
  -3 -13   1    6.40    2.30
  -3 -13   1    8.50    1.30
  -2 -13   1   45.60    2.90
  -2 -13   1   52.09    2.90
  -2 -13   1   44.80    4.30
  -1 -13   1    4.70    1.90
  -1 -13   1    5.40    1.10
  -1 -13   1    8.30    2.20
  -1 -13   1    4.80    1.20
   0 -13   1    7.20    2.20
   0 -13   1    9.40    1.30
   0 -13   1   11.40    1.50
   1 -13   1   63.79    3.70
   1 -13   1   64.39    4.70
   2 -13   1   87.49    5.30
   2 -13   1   91.59    4.60
  -7 -12   1   73.69    3.70
  -7 -12   1   75.09    4.80
  -7 -12   1   78.79    3.80
  -6 -12   1   33.50    3.50
  -6 -12   1   30.60    2.40
  -6 -12   1   30.50    2.40
  -5 -12   1    0.70    1.10
  -5 -12   1   -2.00    1.80
  -5 -12   1    0.50    1.10
  -4 -12   1   73.19    3.80
  -4 -12   1   65.09    3.70
  -4 -12   1   68.69    3.80
  -4 -12   1   62.69    5.40
  -3 -12   1   52.89    3.00
  -3 -12   1   48.90    3.20
  -3 -12   1   45.10    2.70
  -3 -12   1   45.40    4.60
  -3 -12   1   50.49    2.80
  -2 -12   1   34.30    2.70
  -2 -12   1   33.80    2.30
  -2 -12   1   37.80    4.20
  -1 -12   1   10.40    2.60
  -1 -12   1   11.60    2.50
  -1 -12   1   11.00    1.60
  -1 -12   1   10.70    1.30
   0 -12   1  108.59    5.20
   0 -12   1  102.49    6.90
   0 -12   1  112.09    6.90
   0 -12   1  105.59    5.10
   0 -12   1  109.69    5.60
   0 -12   1  101.89    5.20
   1 -12   1  308.67   13.70
   1 -12   1  314.47   13.70
   1 -12   1  298.27   15.00
   1 -12   1  291.37   13.70
   1 -12   1  311.37   14.00
   2 -12   1   80.79    4.50
   2 -12   1   80.29    4.60
   2 -12   1   84.59    5.70
   2 -12   1   91.69    4.80
   3 -12   1    1.20    1.40
   3 -12   1    1.10    1.50
   3 -12   1    1.60    1.10
   3 -12   1    0.00    1.00
   3 -12   1    0.20    1.10
  -7 -11   1   93.99    5.20
  -7 -11   1   87.69    5.90
  -6 -11   1   21.50    2.50
  -6 -11   1   17.20    3.10
  -5 -11   1    1.40    1.50
  -5 -11   1   -0.30    2.10
  -4 -11   1  129.99    8.20
  -4 -11   1  132.79    6.90
  -4 -11   1  130.69    6.80
  -4 -11   1  131.69    6.40
  -3 -11   1  104.59    5.40
  -3 -11   1   94.29    5.30
  -3 -11   1  103.69    7.00
  -3 -11   1  105.89    5.50
  -3 -11   1   97.79    5.00
  -2 -11   1   40.90    2.90
  -2 -11   1   38.80    4.00
  -2 -11   1   41.40    2.80
  -2 -11   1   38.40    2.80
  -2 -11   1   39.70    2.40
  -2 -11   1   37.60    4.20
  -1 -11   1    2.20    2.00
  -1 -11   1    1.70    1.10
  -1 -11   1   -0.50    1.90
  -1 -11   1   -0.80    1.00
  -1 -11   1    1.30    1.10
  -1 -11   1    0.10    0.70
   0 -11   1  175.98    7.80
   0 -11   1  155.08    8.10
   0 -11   1  163.28    9.50
   0 -11   1  163.98    8.30
   0 -11   1  177.38    8.10
   0 -11   1  173.58    9.40
   1 -11   1  193.78   10.10
   1 -11   1  169.68    9.00
   1 -11   1  176.08    9.20
   1 -11   1  180.38    8.40
   1 -11   1  190.08    8.80
   1 -11   1  183.38    8.90
   2 -11   1   59.39    5.00
   2 -11   1   57.59    4.00
   2 -11   1   61.09    3.90
   2 -11   1   56.59    4.60
   3 -11   1   17.40    2.50
   3 -11   1   10.30    1.80
   3 -11   1    8.30    2.30
   3 -11   1   10.80    2.00
   4 -11   1   34.10    2.90
   4 -11   1   35.60    3.20
   4 -11   1   33.30    2.80
   4 -11   1   29.20    3.00
  -8 -10   1   42.20    3.60
  -7 -10   1   74.99    5.60
  -7 -10   1   80.09    4.00
  -7 -10   1   74.99    4.80
  -6 -10   1   36.10    2.50
  -6 -10   1   29.40    3.90
  -6 -10   1   32.50    3.40
  -5 -10   1    1.40    1.70
  -5 -10   1    0.40    0.90
  -5 -10   1   -0.80    2.10
  -4 -10   1  491.55   22.70
  -4 -10   1  508.85   23.80
  -4 -10   1  509.15   22.20
  -3 -10   1  316.47   16.00
  -3 -10   1  303.37   14.40
  -3 -10   1  313.07   13.80
  -3 -10   1  301.97   15.60
  -3 -10   1  322.37   14.20
  -3 -10   1  312.27   14.40
  -2 -10   1    1.40    0.60
  -2 -10   1   -0.40    1.60
  -2 -10   1    1.70    1.00
  -2 -10   1    0.70    0.60
  -2 -10   1    0.20    1.10
  -2 -10   1    2.10    2.00
  -2 -10   1    1.50    1.90
  -2 -10   1    0.20    1.20
  -1 -10   1  108.79    5.40
  -1 -10   1  126.39    7.20
  -1 -10   1  119.49    7.60
  -1 -10   1  116.49    6.20
  -1 -10   1  121.99    5.40
  -1 -10   1  126.59    7.70
  -1 -10   1  129.39    6.10
  -1 -10   1  123.09    5.90
   0 -10   1  210.18    9.70
   0 -10   1  212.38    9.10
   0 -10   1  212.98    9.50
   0 -10   1  178.38   10.70
   0 -10   1  201.08    9.90
   0 -10   1  193.68    9.90
   0 -10   1  198.78   10.60
   0 -10   1  209.08   11.10
   1 -10   1    5.80    2.20
   1 -10   1    9.60    1.70
   1 -10   1    7.60    1.40
   1 -10   1    4.20    0.90
   1 -10   1    6.10    2.30
   2 -10   1    7.70    1.10
   2 -10   1    6.40    2.10
   2 -10   1   10.00    2.50
   2 -10   1   10.70    1.70
   2 -10   1    8.60    1.90
   3 -10   1    5.20    1.60
   3 -10   1    1.70    1.90
   3 -10   1    4.70    1.80
   3 -10   1    3.80    1.10
   3 -10   1    5.00    2.00
   4 -10   1  135.79    7.70
   4 -10   1  137.09    6.60
   4 -10   1  142.99    8.00
   4 -10   1  141.59    7.20
   5 -10   1   28.50    1.80
   5 -10   1   30.30    2.90
  -8  -9   1  100.39    5.80
  -8  -9   1  106.89    5.20
  -8  -9   1   97.39    6.30
  -7  -9   1   44.30    3.80
  -7  -9   1   44.70    3.40
  -7  -9   1   40.20    4.30
  -6  -9   1    1.30    1.60
  -6  -9   1    3.00    2.30
  -6  -9   1   -0.80    1.20
  -5  -9   1  187.08   10.10
  -5  -9   1  161.18    9.90
  -5  -9   1  178.28    8.40
  -5  -9   1  171.68    9.20
  -5  -9   1  177.48    9.20
  -4  -9   1   53.19    3.10
  -4  -9   1   48.20    3.80
  -4  -9   1   45.60    4.60
  -4  -9   1   51.09    3.00
  -4  -9   1   47.60    4.80
  -3  -9   1   15.00    1.70
  -3  -9   1   10.00    2.50
  -3  -9   1   13.80    1.20
  -3  -9   1   11.70    2.60
  -3  -9   1   18.90    2.10
  -3  -9   1   14.50    1.30
  -2  -9   1   20.60    3.10
  -2  -9   1   23.90    3.20
  -2  -9   1   15.10    1.80
  -2  -9   1   20.50    1.70
  -2  -9   1   22.50    2.10
  -2  -9   1   15.80    1.20
  -2  -9   1   20.60    3.50
  -1  -9   1  100.79    5.00
  -1  -9   1  109.19    6.50
  -1  -9   1  102.69    6.10
  -1  -9   1   96.09    5.30
  -1  -9   1   98.29    6.40
  -1  -9   1  111.69    6.20
  -1  -9   1   96.49    5.40
   0  -9   1   91.09    4.20
   0  -9   1   96.29    5.80
   0  -9   1  100.79    4.70
   0  -9   1   99.29    5.10
   0  -9   1   91.99    4.40
   0  -9   1   87.99    6.00
   0  -9   1   99.29    6.40
   0  -9   1   90.19    6.00
  -1   9  -1    0.80    2.00
   1  -9   1    3.20    1.10
   1  -9   1    1.90    1.90
   1  -9   1    1.50    1.60
   1  -9   1    3.30    1.80
   1  -9   1    2.80    1.30
   1  -9   1    1.20    0.90
   1  -9   1    2.40    0.80
   2  -9   1    6.80    1.40
   2  -9   1    0.80    1.80
   2  -9   1    1.50    0.90
   2  -9   1    1.20    1.20
   2  -9   1    0.90    1.70
   2  -9   1    2.30    1.50
   3  -9   1   27.70    2.60
   3  -9   1   28.00    3.50
   3  -9   1   27.70    3.40
   3  -9   1   23.70    2.60
   4  -9   1  188.68    9.80
   4  -9   1  190.98   10.70
   4  -9   1  216.08    9.70
   4  -9   1  199.48   10.40
   5  -9   1   37.50    3.00
   5  -9   1   42.60    3.90
   6  -9   1    0.70    1.00
   6  -9   1    2.00    1.40
  -9  -8   1   71.69    3.80
   8   8  -1   59.09    4.40
  -8  -8   1   53.19    4.20
  -8  -8   1   54.59    4.70
  -8  -8   1   52.09    3.70
   7   8  -1   41.10    3.90
  -7  -8   1   37.10    3.20
  -7  -8   1   36.90    4.10
  -7  -8   1   32.90    3.50
  -6  -8   1   45.30    3.50
  -6  -8   1   45.60    4.70
  -6  -8   1   41.90    3.90
  -5  -8   1   37.70    3.50
  -5  -8   1   41.90    4.30
  -5  -8   1   41.80    3.10
  -5  -8   1   34.70    4.00
  -4  -8   1   25.30    3.30
  -4  -8   1   24.90    2.80
  -4  -8   1   28.40    3.60
  -4  -8   1   24.30    1.90
  -4  -8   1   24.30    2.10
  -3  -8   1   34.00    2.40
  -3  -8   1   37.30    2.00
  -3  -8   1   39.20    3.90
  -3  -8   1   38.90    2.60
  -3  -8   1   42.20    3.00
  -3  -8   1   42.40    4.10
  -2  -8   1   10.80    2.30
  -2  -8   1    9.90    2.30
  -2  -8   1   13.50    1.40
  -1  -8   1   61.09    3.10
  -1  -8   1   63.29    4.60
   0  -8   1   64.59    5.70
   0  -8   1   67.29    3.40
  -1   8  -1   52.69    3.60
  -1   8  -1   56.79    5.00
   1  -8   1   55.29    4.60
   1  -8   1   54.29    3.60
   1  -8   1   59.39    3.30
   1  -8   1   47.50    4.10
   1  -8   1   57.29    4.40
   1  -8   1   64.99    4.30
   1  -8   1   61.49    3.30
   1  -8   1   58.29    2.80
  -2   8  -1    1.40    1.30
   2  -8   1    2.40    1.10
   2  -8   1   -0.40    1.60
   2  -8   1    1.20    0.80
   2  -8   1    1.80    1.10
   2  -8   1    2.30    1.70
   2  -8   1    0.80    1.30
   3  -8   1    1.80    1.30
   3  -8   1    2.50    1.40
   3  -8   1    1.80    1.80
   3  -8   1    4.00    1.80
   4  -8   1   45.30    4.20
   4  -8   1   53.69    3.80
   4  -8   1   55.29    4.80
   4  -8   1   45.80    3.70
   5  -8   1  144.09    8.40
   5  -8   1  142.39    7.50
   6  -8   1   15.50    2.10
   6  -8   1   13.60    2.30
   7  -8   1   56.49    3.20
   9   7  -1  102.79    5.80
  -9  -7   1  102.09    6.80
  -9  -7   1  104.79    6.00
  -9  -7   1  107.19    5.80
  -9  -7   1  100.99    5.40
   8   7  -1   84.49    5.70
  -8  -7   1   90.29    5.30
  -8  -7   1   84.09    5.50
  -8  -7   1   84.89    6.00
  -8  -7   1   83.99    5.70
   7   7  -1    2.90    1.90
  -7  -7   1   -0.90    2.00
  -7  -7   1    1.00    1.60
  -7  -7   1   -1.50    1.50
  -7  -7   1   -1.40    1.60
  -6  -7   1   99.79    6.30
  -6  -7   1   99.49    5.80
  -6  -7   1  103.09    6.20
  -6  -7   1  102.39    4.90
  -6  -7   1  103.29    6.90
  -5  -7   1   61.39    5.10
  -5  -7   1   67.79    4.50
  -5  -7   1   67.79    4.10
  -5  -7   1   62.39    5.00
   4   7  -1  117.39    6.60
  -4  -7   1  118.09    6.80
  -4  -7   1  103.59    5.50
  -4  -7   1   98.19    5.80
  -4  -7   1  104.59    6.50
   3   7  -1    1.70    1.50
  -3  -7   1    0.90    1.60
  -3  -7   1    1.30    0.90
   2   7  -1    4.40    1.50
  -2  -7   1    6.00    1.70
  -1   7  -1   -0.50    1.80
  -1   7  -1   -1.00    0.90
  -2   7  -1  191.98    9.50
   2  -7   1  204.98    9.20
   2  -7   1  191.28    9.80
   2  -7   1  192.38    9.90
  -3   7  -1  255.57   12.00
   3  -7   1  240.78   11.60
   3  -7   1  248.98   11.60
   3  -7   1  237.38   12.20
   3  -7   1  262.07   12.50
   4  -7   1    3.20    2.00
   4  -7   1    9.90    2.10
   4  -7   1    7.90    1.80
   4  -7   1    7.50    1.80
   5  -7   1   11.50    2.60
   5  -7   1   15.60    2.30
   6  -7   1   32.60    3.20
   6  -7   1   29.90    3.50
   7  -7   1  155.88    8.10
   7  -7   1  165.58    7.90
   9   6  -1   59.09    4.40
  -9  -6   1   63.79    4.00
  -9  -6   1   60.99    4.40
  -9  -6   1   62.89    4.40
  -9  -6   1   60.89    4.30
   8   6  -1   67.99    5.10
  -8  -6   1   68.79    3.80
  -8  -6   1   64.29    5.40
  -8  -6   1   74.89    5.20
  -8  -6   1   70.49    4.80
  -8  -6   1   67.49    5.20
   7   6  -1   -0.80    1.70
  -7  -6   1    1.70    2.00
  -7  -6   1   -0.10    1.60
  -7  -6   1    0.80    1.20
  -7  -6   1    1.40    1.60
  -7  -6   1   -0.40    1.80
  -6  -6   1  135.19    8.30
  -6  -6   1  140.59    8.00
  -6  -6   1  144.39    8.00
  -6  -6   1  154.28    7.10
  -6  -6   1  135.59    7.60
   5   6  -1  158.98    8.80
  -5  -6   1  160.98    8.40
  -5  -6   1  148.09    8.30
  -5  -6   1  164.38    8.90
  -5  -6   1  153.48    8.80
  -5  -6   1  161.18    8.00
  -5  -6   1  174.68    7.60
   4   6  -1   72.69    4.80
  -4  -6   1   60.39    3.80
  -4  -6   1   62.89    3.40
  -4  -6   1   71.39    4.80
  -4  -6   1   81.29    6.50
   3   6  -1    6.60    1.70
  -3  -6   1    2.50    1.60
  -3  -6   1    6.20    1.10
   2   6  -1   53.89    3.80
  -2  -6   1   57.59    3.10
  -2  -6   1   61.39    4.10
   1   6  -1  193.38    9.20
  -1  -6   1  188.28    8.60
   0   6  -1  192.98    8.90
  -1   6  -1   79.79    4.30
  -2   6  -1  115.19    6.00
  -3   6  -1  384.76   17.40
   3  -6   1  365.66   16.80
   3  -6   1  384.36   17.80
   3  -6   1  416.56   17.80
   3  -6   1  355.46   17.00
  -4   6  -1   32.00    3.10
   4  -6   1   29.10    3.00
   4  -6   1   27.70    2.40
   4  -6   1   28.00    3.30
   4  -6   1   22.80    2.50
   5  -6   1    0.40    1.20
   5  -6   1    0.80    1.80
   5  -6   1   -1.60    1.40
   6  -6   1   52.29    4.10
   6  -6   1   49.80    3.50
   6  -6   1   45.30    4.20
   7  -6   1  178.38    9.00
   7  -6   1  168.98    8.70
   9   5  -1   57.29    4.40
  -9  -5   1   62.99    4.50
  -9  -5   1   54.89    4.30
  -9  -5   1   59.99    3.20
  -9  -5   1   59.09    4.40
   8   5  -1   14.70    2.60
  -8  -5   1   15.00    2.10
  -8  -5   1   12.30    2.70
  -8  -5   1   11.90    2.60
  -8  -5   1   14.80    2.70
   7   5  -1    7.20    2.30
  -7  -5   1    8.70    1.90
  -7  -5   1    9.90    2.60
  -7  -5   1   10.00    2.50
  -7  -5   1   10.20    2.10
  -7  -5   1    9.30    2.40
  -6  -5   1  167.08    7.30
  -6  -5   1  160.98    8.40
  -6  -5   1  156.68    9.00
  -6  -5   1  156.18    8.70
  -6  -5   1  166.58    8.70
  -6  -5   1  157.68    8.00
   5   5  -1  185.18    9.60
  -5  -5   1  174.48    9.50
  -5  -5   1  184.18    9.20
  -5  -5   1  187.28    8.60
  -5  -5   1  173.18    9.50
  -5  -5   1  177.78    9.10
   4   5  -1  183.18    9.20
  -4  -5   1  168.18    8.30
  -4  -5   1  180.18    9.10
  -4  -5   1  175.98    8.40
   3   5  -1  105.69    5.90
  -3  -5   1  100.59    5.10
  -3  -5   1  104.59    5.80
   2   5  -1  101.09    5.40
  -2  -5   1  102.59    5.50
  -2  -5   1   95.09    4.80
   1   5  -1  141.09    6.50
   1   5  -1  144.79    7.00
  -1  -5   1  145.79    6.50
   0   5  -1  140.99    7.00
   0   5  -1  159.38    6.90
  -1   5  -1  499.95   21.90
  -2   5  -1   89.39    4.80
  -2   5  -1   91.59    5.50
  -3   5  -1  178.98    8.60
   3  -5   1  172.58    8.20
  -4   5  -1   54.09    3.70
   4  -5   1   58.89    4.90
   4  -5   1   52.99    3.40
   4  -5   1   50.19    2.70
   4  -5   1   47.30    4.00
   5  -5   1   35.10    3.30
   5  -5   1   31.50    3.00
   5  -5   1   29.80    3.50
   6  -5   1   97.39    6.50
   6  -5   1  110.09    6.80
   6  -5   1  107.59    6.00
   7  -5   1  161.48    8.20
   7  -5   1  171.88    8.80
   9   4  -1   35.40    3.40
  -9  -4   1   30.20    3.10
  -9  -4   1   31.50    2.50
  -9  -4   1   34.60    3.40
  -9  -4   1   35.00    4.30
   8   4  -1    6.30    2.30
  -8  -4   1    8.60    2.30
  -8  -4   1    7.00    2.30
  -8  -4   1   10.20    2.40
  -8  -4   1    4.80    1.80
   7   4  -1   28.50    3.50
  -7  -4   1   28.60    2.30
  -7  -4   1   27.90    3.60
  -7  -4   1   33.30    3.10
  -7  -4   1   31.60    3.60
  -7  -4   1   25.80    3.40
  -6  -4   1  257.47   11.90
  -6  -4   1  242.98   12.30
  -6  -4   1  246.08   11.50
  -6  -4   1  255.17   12.50
   5   4  -1   23.40    2.80
  -5  -4   1   25.90    2.80
  -5  -4   1   26.60    2.80
  -5  -4   1   31.80    2.50
   4   4  -1    0.50    1.20
  -4  -4   1    0.70    1.20
  -4  -4   1    0.50    0.90
  -3  -4   1   69.29    3.70
  -3  -4   1   72.79    4.30
  -2  -4   1   65.79    4.00
  -2  -4   1   66.49    3.40
   1   4  -1  143.59    6.20
  -1  -4   1  135.29    6.30
   0   4  -1  132.49    6.30
   0   4  -1  136.79    6.10
  -1   4  -1    4.40    1.00
  -2   4  -1  274.27   12.40
  -3   4  -1  198.88    9.40
  -4   4  -1   19.00    2.10
   4  -4   1   20.00    2.50
   4  -4   1   18.60    2.00
  -5   4  -1   39.20    3.40
   5  -4   1   35.90    2.90
   5  -4   1   38.60    3.60
   5  -4   1   40.40    3.30
   6  -4   1  300.97   13.70
   6  -4   1  274.17   13.90
   6  -4   1  279.17   13.00
   7  -4   1   94.79    5.70
   8  -4   1    2.60    1.30
   9   3  -1    7.80    2.20
  -9  -3   1   13.80    2.30
  -9  -3   1   11.60    1.80
  -9  -3   1   15.50    2.40
   8   3  -1   -0.60    2.00
  -8  -3   1    1.90    1.30
  -8  -3   1    0.90    2.00
  -8  -3   1    2.30    2.10
  -8  -3   1    0.90    1.90
  -8  -3   1    7.20    2.00
   7   3  -1   15.00    2.80
  -7  -3   1   16.60    2.80
  -7  -3   1   17.80    2.90
  -7  -3   1   25.60    2.90
  -7  -3   1   16.40    2.00
   6   3  -1  107.59    6.60
  -6  -3   1  114.69    6.00
  -6  -3   1  108.99    6.20
  -6  -3   1  119.49    6.70
  -6  -3   1  110.19    6.50
   5   3  -1    3.40    1.40
  -5  -3   1    3.70    1.20
  -5  -3   1    5.60    1.60
  -4  -3   1   68.09    3.60
  -4  -3   1   62.29    4.00
  -3  -3   1  169.68    7.90
  -3  -3   1  175.38    8.30
  -2  -3   1  210.68    9.70
  -2  -3   1  211.78    9.30
  -2  -3   1  204.78    9.00
  -1  -3   1  115.89    5.20
   0   3  -1    1.30    0.50
   0   3  -1    1.70    0.50
   0  -3   1    1.70    0.70
  -1   3  -1   95.29    4.50
  -1   3  -1  106.59    4.80
  -1   3  -1  101.29    5.20
  -2   3  -1  302.67   13.40
  -3   3  -1  148.59    6.80
  -3   3  -1  151.18    7.20
  -4   3  -1   25.40    2.30
   4  -3   1   22.60    2.20
  -5   3  -1   73.89    4.40
   5  -3   1   60.59    4.60
   5  -3   1   67.79    4.50
   5  -3   1   73.79    4.30
   6  -3   1  305.97   15.70
   6  -3   1  338.17   15.30
   6  -3   1  321.67   15.70
   6  -3   1  350.76   15.60
   7  -3   1  140.79    7.40
   7  -3   1  131.49    6.80
   7  -3   1  116.59    7.40
   8  -3   1    0.30    1.50
   9   2  -1   11.80    2.40
  -9  -2   1   15.10    2.20
  -9  -2   1   10.00    2.10
   8   2  -1   26.60    3.40
  -8  -2   1   26.90    3.10
  -8  -2   1   23.10    3.20
  -8  -2   1   26.70    2.60
  -8  -2   1   22.30    3.10
   7   2  -1  133.49    7.80
  -7  -2   1  134.69    7.80
  -7  -2   1  131.09    7.80
  -7  -2   1  127.59    7.40
  -7  -2   1  127.39    7.00
   6   2  -1  151.68    8.60
  -6  -2   1  162.98    8.60
  -6  -2   1  151.88    8.10
  -6  -2   1  162.08    8.30
  -6  -2   1  166.98    8.60
  -5  -2   1   43.30    3.40
  -5  -2   1   36.20    2.70
  -5  -2   1   39.10    3.00
  -4  -2   1    1.00    0.90
  -3  -2   1   90.49    4.30
  -3  -2   1   94.49    4.60
  -3  -2   1   96.09    4.90
  -2  -2   1  979.00   43.00
  -2  -2   1 1009.00   42.90
  -2  -2   1 1022.80   43.10
  -2  -2   1 1011.40   43.40
   1   2  -1  691.53   31.80
  -1  -2   1  758.72   31.50
  -1  -2   1  745.63   31.80
  -1  -2   1  751.92   31.60
   0   2  -1   13.60    1.00
   0   2  -1   13.20    0.90
   0  -2   1   12.70    0.90
   0  -2   1   12.30    1.00
  -1   2  -1 2499.45  110.09
  -1   2  -1 2513.05  109.89
   1  -2   1 2715.63  110.09
  -2   2  -1  536.55   23.30
  -3   2  -1  136.19    6.60
  -3   2  -1  141.59    6.40
  -4   2  -1  313.57   14.30
  -4   2  -1  331.47   14.60
  -5   2  -1  267.17   12.80
   5  -2   1  284.97   13.10
  -6   2  -1  132.29    7.50
   6  -2   1  149.88    7.50
   6  -2   1  132.29    7.70
   6  -2   1  136.39    7.60
  -7   2  -1   55.29    4.50
   7  -2   1   54.69    4.80
   7  -2   1   57.69    4.20
   7  -2   1   57.39    4.50
   8  -2   1    9.30    2.10
   8  -2   1   18.20    2.60
   8  -2   1   14.50    1.90
   9  -2   1   62.19    4.30
   9   1  -1    5.00    1.90
   9   1  -1   -0.30    1.30
  -9  -1   1   -0.90    1.40
  -9  -1   1    0.90    1.10
  -9  -1   1   -0.10    1.50
   8   1  -1   78.59    5.60
  -8  -1   1   72.19    4.70
  -8  -1   1   64.39    5.30
  -8  -1   1   69.79    5.30
  -8  -1   1   74.49    5.30
   7   1  -1  112.69    7.20
  -7  -1   1  111.49    6.40
  -7  -1   1  117.09    6.80
  -7  -1   1  110.59    6.90
  -7  -1   1  108.79    7.10
   6   1  -1   95.99    5.90
  -6  -1   1   90.19    5.70
  -6  -1   1   84.59    5.40
  -6  -1   1   96.59    5.90
  -5  -1   1   32.60    2.90
  -5  -1   1   32.00    2.40
  -5  -1   1   19.10    3.10
  -4  -1   1    1.40    0.80
  -4  -1   1    2.10    0.80
  -3  -1   1  594.04   26.10
  -3  -1   1  617.74   26.20
  -2  -1   1  735.13   31.20
  -2  -1   1  715.93   31.40
   1   1  -1    0.80    0.60
  -1  -1   1    1.00    0.50
  -1  -1   1    0.70    0.30
  -1  -1   1    0.90    0.70
   0   1  -1  343.47   14.20
   0   1  -1  325.77   14.20
   0  -1   1  344.07   14.30
   0  -1   1  313.17   14.20
   1  -1   1 1215.68   51.89
  -2   1  -1  757.62   32.60
  -3   1  -1   21.90    1.70
  -3   1  -1   21.50    1.60
  -4   1  -1    2.20    0.90
  -4   1  -1    2.40    1.10
  -4   1  -1   -0.10    0.80
  -5   1  -1  189.68    9.00
  -5   1  -1  196.38    9.10
   5  -1   1  189.18    9.40
  -6   1  -1  201.58   10.40
  -6   1  -1  211.28   10.50
   6  -1   1  210.38   10.60
   6  -1   1  204.48   10.40
  -7   1  -1    2.50    1.80
   7  -1   1    1.60    1.60
   7  -1   1   -0.60    1.70
   7  -1   1   -2.00    1.30
  -8   1  -1   11.80    2.30
   8  -1   1    8.40    2.10
   8  -1   1   10.20    2.00
   8  -1   1    8.20    2.30
   9  -1   1   44.90    2.70
   9  -1   1   44.00    3.50
   9  -1   1   46.00    3.70
   9   0  -1    3.00    1.40
   9   0  -1    1.80    1.70
   9   0  -1    4.50    2.30
  -9   0   1    2.40    1.20
  -9   0   1    1.60    1.40
  -9   0   1    0.40    1.50
   8   0  -1  125.89    7.60
  -8   0   1  128.19    7.50
  -8   0   1  116.99    7.20
   7   0  -1  271.27   13.40
  -7   0   1  243.08   13.00
  -7   0   1  265.07   13.20
  -7   0   1  278.17   13.40
   6   0  -1   84.99    5.70
  -6   0   1   88.99    5.60
  -6   0   1   86.59    5.50
  -5   0   1    1.30    0.90
  -5   0   1   -1.80    1.30
  -4   0   1  424.16   18.30
  -4   0   1  403.16   18.20
  -3   0   1  677.23   28.50
  -3   0   1  641.84   28.50
  -2   0   1    9.20    0.90
  -2   0   1    7.90    0.90
   1   0  -1   26.20    1.60
   1   0  -1   27.60    1.40
  -1   0   1   28.80    1.50
  -1   0   1   25.90    1.50
   1   0   1  289.37   12.40
  -2   0  -1   15.50    1.10
  -2   0  -1   14.10    1.10
  -3   0  -1   69.29    3.50
  -3   0  -1   68.49    3.50
  -4   0  -1   71.89    3.70
  -4   0  -1   67.29    3.60
  -4   0  -1   70.49    4.00
  -5   0  -1  104.39    6.00
  -5   0  -1  113.09    5.50
  -6   0  -1   72.19    4.80
  -6   0  -1   67.19    4.60
   6   0   1   71.99    4.90
  -7   0  -1    2.90    1.80
  -7   0  -1    1.00    1.80
   7   0   1    0.00    1.50
   7   0   1   -1.30    1.70
  -8   0  -1   28.60    3.40
   8   0   1   24.60    2.90
   8   0   1   25.70    3.00
   8   0   1   23.30    3.20
  -9   0  -1   73.09    5.00
  -9   0  -1   79.79    4.60
  -9   0  -1   66.79    5.00
   9   0   1   75.09    4.50
   9   0   1   84.09    5.10
   9   0   1   69.29    4.80
   9  -1  -1   13.10    1.60
   9  -1  -1   14.70    2.20
  -9   1   1   18.00    1.90
   8  -1  -1   59.39    4.50
   8  -1  -1   68.59    4.80
   8  -1  -1   62.09    5.10
  -8   1   1   64.79    4.80
   7  -1  -1  110.39    7.00
   7  -1  -1  125.49    7.40
  -7   1   1  118.89    7.10
   6  -1  -1   54.69    4.60
  -6   1   1   49.00    4.10
  -6   1   1   49.60    4.10
  -5   1   1   86.99    5.20
  -5   1   1   88.09    4.80
  -4   1   1  204.98    9.50
  -4   1   1  204.38    9.30
  -3   1   1  537.95   23.10
  -3   1   1  528.15   23.20
  -2   1   1  253.37   10.80
  -2   1   1  242.68   11.00
   1  -1  -1  376.56   16.20
   1  -1  -1  365.86   16.00
  -1   1   1  376.86   16.00
  -1   1   1  373.76   16.30
   0   1   1  199.18    8.50
   0   1   1  190.78    8.40
   1   1   1  185.08    7.90
  -2  -1  -1    3.50    0.60
  -2  -1  -1    1.60    0.50
   2   1   1    2.10    0.90
  -3  -1  -1    2.60    0.70
  -3  -1  -1    2.00    0.80
  -3  -1  -1    1.20    1.00
   3   1   1   -0.50    0.80
  -4  -1  -1  746.03   32.90
  -4  -1  -1  784.02   33.40
  -4  -1  -1  761.42   33.10
  -5  -1  -1  107.79    5.90
  -5  -1  -1  105.19    5.40
  -6  -1  -1   -0.20    1.40
  -6  -1  -1    1.00    1.40
   6   1   1   -0.40    1.60
  -7  -1  -1   30.60    3.50
  -7  -1  -1   20.40    2.80
  -7  -1  -1   24.40    3.20
   7   1   1   35.80    3.70
  -8  -1  -1   23.90    3.10
  -8  -1  -1   19.40    2.60
  -8  -1  -1   21.20    3.10
  -8  -1  -1   21.80    2.90
   8   1   1   22.10    3.20
  -9  -1  -1   68.79    4.80
  -9  -1  -1   79.39    5.00
  -9  -1  -1   70.29    4.30
   9   1   1   64.29    4.50
   9   1   1   67.79    4.90
   9  -2  -1   50.09    3.50
  -9   2   1   45.60    3.20
   8  -2  -1  124.79    7.20
   8  -2  -1  131.89    6.80
   8  -2  -1  125.99    7.40
   7  -2  -1   10.60    2.50
   7  -2  -1    9.40    2.10
   7  -2  -1    5.60    2.00
   6  -2  -1    1.60    1.80
   6  -2  -1    0.30    1.50
  -6   2   1    1.50    1.60
   5  -2  -1   21.50    2.50
  -5   2   1   16.40    2.20
  -5   2   1   18.00    2.30
  -5   2   1   11.20    1.80
  -4   2   1   58.09    3.50
  -3   2   1  316.67   13.80
  -3   2   1  299.17   13.40
  -2   2   1    6.40    1.00
  -2   2   1    4.50    0.70
   1  -2  -1  282.37   12.20
   1  -2  -1  277.37   12.40
  -1   2   1  285.87   12.40
  -1   2   1  284.17   12.10
   0  -2  -1  917.21   39.70
   0   2   1  935.31   39.60
   0   2   1  925.41   39.60
  -1  -2  -1  195.28    8.20
   1   2   1  181.68    8.10
  -2  -2  -1  143.29    6.20
   2   2   1  132.89    6.50
  -3  -2  -1   32.10    1.90
  -3  -2  -1   29.00    2.10
  -3  -2  -1   28.10    1.50
  -3  -2  -1   26.10    2.00
   3   2   1   29.80    2.30
  -4  -2  -1  799.52   35.60
  -4  -2  -1  831.42   35.30
  -5  -2  -1  177.18    8.60
  -5  -2  -1  186.78    9.10
  -6  -2  -1   -2.10    1.20
  -6  -2  -1    0.50    1.50
  -6  -2  -1    0.60    1.50
  -7  -2  -1   11.00    2.10
  -7  -2  -1   14.70    2.60
  -7  -2  -1   11.60    2.60
   7   2   1   17.50    2.90
  -8  -2  -1  121.69    6.90
  -8  -2  -1  126.89    7.70
  -8  -2  -1  133.89    7.60
  -8  -2  -1  118.19    7.30
   8   2   1  137.69    7.80
  -9  -2  -1   61.99    3.80
  -9  -2  -1   61.39    4.50
  -9  -2  -1   59.89    4.40
  -9  -2  -1   65.99    4.80
   9   2   1   67.19    4.90
   8  -3  -1  155.98    8.50
   8  -3  -1  162.38    7.40
   8  -3  -1  164.28    8.40
   7  -3  -1    5.00    1.70
   7  -3  -1    2.70    2.10
   7  -3  -1    7.20    2.00
   6  -3  -1   18.30    2.50
   6  -3  -1   20.20    3.00
   6  -3  -1   17.60    2.60
   5  -3  -1  127.99    7.00
   5  -3  -1  127.99    7.20
   5  -3  -1  130.19    6.90
   5  -3  -1  109.29    6.70
  -5   3   1  127.39    6.70
   4  -3  -1  188.78    9.40
  -4   3   1  196.58    9.30
  -3   3   1   69.49    3.90
  -2   3   1    1.20    0.80
  -2   3   1    3.20    0.50
   1  -3  -1 1885.61   81.49
   1  -3  -1 1925.81   81.69
  -1   3   1 1919.41   81.69
   0  -3  -1  754.52   32.30
   0   3   1  773.42   32.20
   0   3   1  725.13   32.10
  -1  -3  -1   42.80    2.10
   1   3   1   44.40    2.10
  -2  -3  -1   14.50    1.20
   2   3   1   12.70    1.50
  -3  -3  -1  231.88   10.60
  -3  -3  -1  224.68   10.50
  -3  -3  -1  239.08   10.40
   3   3   1  229.98   10.70
  -4  -3  -1  403.96   17.80
  -4  -3  -1  395.16   17.40
  -4  -3  -1  385.36   17.60
  -5  -3  -1   65.29    4.10
  -5  -3  -1   73.69    4.40
  -5  -3  -1   64.59    3.80
  -6  -3  -1   12.50    1.80
  -6  -3  -1   15.10    2.20
  -6  -3  -1   14.10    2.40
  -6  -3  -1    9.80    2.10
  -7  -3  -1   96.19    6.30
  -7  -3  -1   91.39    6.10
  -7  -3  -1   90.69    5.70
  -7  -3  -1   92.59    5.40
   7   3   1   97.19    6.20
  -8  -3  -1   59.69    4.80
  -8  -3  -1   52.99    4.40
  -8  -3  -1   43.70    4.50
  -8  -3  -1   51.79    3.70
   8   3   1   50.59    4.60
  -9  -3  -1   14.60    2.60
  -9  -3  -1   13.40    2.20
  -9  -3  -1   18.20    2.60
  -9  -3  -1   15.70    1.60
  -9  -3  -1   10.60    2.30
   9   3   1   21.30    2.90
   8  -4  -1   49.20    3.50
   8  -4  -1   48.60    3.50
   7  -4  -1    9.00    2.10
   7  -4  -1    9.90    1.40
   7  -4  -1   10.60    2.30
   6  -4  -1   32.20    2.90
   6  -4  -1   32.20    3.40
   6  -4  -1   25.00    3.10
   6  -4  -1   26.70    3.40
   5  -4  -1  251.27   12.10
   5  -4  -1  246.78   12.70
   5  -4  -1  262.67   12.40
   5  -4  -1  251.67   12.60
  -5   4   1  255.97   12.30
   4  -4  -1   53.49    3.70
   4  -4  -1   50.69    3.90
  -4   4   1   52.79    3.60
  -3   4   1  172.68    8.30
  -2   4   1   95.49    5.60
  -2   4   1  104.49    5.10
   1  -4  -1  129.69    6.20
  -1   4   1  135.39    6.20
   0  -4  -1    5.10    0.90
   0   4   1    4.40    0.90
  -1  -4  -1  104.29    5.30
   1   4   1  136.19    5.40
  -2  -4  -1  163.18    7.30
  -3  -4  -1   21.40    1.90
  -3  -4  -1   21.10    1.70
  -3  -4  -1   19.20    2.00
   3   4   1   22.10    2.20
  -4  -4  -1   76.89    4.50
  -4  -4  -1   75.49    4.50
  -4  -4  -1   80.09    4.10
  -5  -4  -1  176.78    8.80
  -5  -4  -1  193.18    9.20
  -5  -4  -1  174.58    9.00
  -6  -4  -1   13.10    2.40
  -6  -4  -1   12.30    2.00
  -6  -4  -1   13.20    2.20
  -6  -4  -1   12.60    1.70
  -7  -4  -1  130.69    7.20
  -7  -4  -1  131.59    6.80
  -7  -4  -1  122.19    7.60
  -7  -4  -1  128.89    7.60
  -8  -4  -1   72.29    5.50
  -8  -4  -1   70.39    4.90
  -8  -4  -1   69.09    5.50
  -8  -4  -1   71.09    4.10
   8   4   1   71.89    5.60
  -9  -4  -1   35.80    3.00
  -9  -4  -1   34.20    3.40
  -9  -4  -1   31.60    3.50
  -9  -4  -1   30.50    3.30
   9   4   1   36.90    3.70
   7  -5  -1    2.20    1.70
   7  -5  -1    2.40    1.60
   6  -5  -1  109.59    5.30
   6  -5  -1  107.39    6.70
   6  -5  -1  102.49    6.70
   6  -5  -1  115.49    6.50
   5  -5  -1  357.16   16.40
   5  -5  -1  328.77   16.70
   5  -5  -1  357.26   16.80
   5  -5  -1  347.17   15.70
   4  -5  -1   15.10    2.40
   4  -5  -1   11.90    2.10
   4  -5  -1   15.00    2.70
   4  -5  -1   16.60    2.20
   4  -5  -1   16.40    1.70
  -4   5   1   14.70    2.10
   3  -5  -1    6.30    1.40
  -3   5   1    2.40    1.20
  -2   5   1  106.39    5.40
  -2   5   1  102.49    6.10
   1  -5  -1   73.29    3.80
  -1   5   1   69.69    3.80
   0  -5  -1  746.63   32.10
   0   5   1  741.83   32.20
  -1  -5  -1    5.20    0.60
  -1  -5  -1    4.90    1.00
   1   5   1    6.10    0.80
  -2  -5  -1  256.27   11.30
  -3  -5  -1  282.17   12.30
  -3  -5  -1  266.27   12.50
  -4  -5  -1  254.47   12.20
  -4  -5  -1  269.87   12.50
  -4  -5  -1  261.77   11.90
  -5  -5  -1   48.80    3.80
  -5  -5  -1   54.69    3.80
  -5  -5  -1   52.59    3.40
  -6  -5  -1  119.29    7.10
  -6  -5  -1  133.59    7.30
  -6  -5  -1  130.39    6.30
  -6  -5  -1  121.89    6.70
  -7  -5  -1  239.18   11.60
  -7  -5  -1  240.48   12.20
  -7  -5  -1  239.78   12.20
  -7  -5  -1  233.78   10.90
  -8  -5  -1   85.39    5.90
  -8  -5  -1   80.19    6.20
  -8  -5  -1   75.69    5.80
  -8  -5  -1   80.39    5.10
   8   5   1   78.99    5.90
  -9  -5  -1    0.80    1.70
  -9  -5  -1    0.80    1.30
  -9  -5  -1    2.20    1.90
  -9  -5  -1    1.10    1.70
   9   5   1    1.00    1.90
   7  -6  -1    4.20    1.00
   6  -6  -1    5.00    1.90
   6  -6  -1    6.60    1.80
   5  -6  -1  167.78    9.10
   5  -6  -1  165.28    8.40
   5  -6  -1  146.59    8.50
   4  -6  -1   94.69    5.50
   4  -6  -1   87.09    5.50
   4  -6  -1   76.69    4.60
   4  -6  -1   92.69    4.20
   4  -6  -1   94.09    6.00
   4  -6  -1  103.29    5.40
  -4   6   1   88.09    5.50
   3  -6  -1   87.99    3.90
   3  -6  -1   86.99    5.40
   3  -6  -1   78.99    4.70
   3  -6  -1   71.39    5.00
  -3   6   1   81.69    4.90
   2  -6  -1  123.99    6.10
  -2   6   1  124.19    6.40
  -2   6   1  124.49    7.30
  -1   6   1  147.89    7.20
   0  -6  -1    0.40    0.80
   0   6   1    1.30    0.90
  -1  -6  -1    4.60    0.90
  -2  -6  -1  166.58    7.50
  -3  -6  -1  122.59    6.20
  -3  -6  -1  124.99    5.90
  -4  -6  -1    4.80    1.70
  -4  -6  -1    5.40    1.10
  -4  -6  -1    6.50    1.50
  -4  -6  -1    4.60    1.10
  -5  -6  -1   25.20    2.70
  -5  -6  -1   24.10    3.20
  -5  -6  -1   21.90    1.40
  -5  -6  -1   17.50    2.80
  -5  -6  -1   22.30    2.10
  -6  -6  -1  151.58    8.60
  -6  -6  -1  181.28    9.20
  -6  -6  -1  169.98    9.60
  -6  -6  -1  162.88    8.90
  -6  -6  -1  168.28    7.50
  -6  -6  -1  178.48    8.30
  -7  -6  -1  272.57   13.60
  -7  -6  -1  260.17   13.20
  -7  -6  -1  281.87   12.90
  -7  -6  -1  274.77   14.20
  -7  -6  -1  269.87   13.60
  -8  -6  -1   31.90    3.90
  -8  -6  -1   34.80    2.90
  -8  -6  -1   31.00    3.60
  -8  -6  -1   38.00    3.70
   8   6   1   32.90    3.70
  -9  -6  -1    9.50    2.20
  -9  -6  -1    5.90    1.80
  -9  -6  -1    8.30    1.20
  -9  -6  -1    8.40    1.90
   9   6   1    9.40    2.20
   7  -7  -1   40.60    3.20
   6  -7  -1   21.80    2.80
   6  -7  -1   21.70    2.70
   5  -7  -1   10.50    2.20
   5  -7  -1    9.10    2.10
   5  -7  -1    7.40    1.50
   5  -7  -1    7.00    2.40
   4  -7  -1    3.10    1.70
   4  -7  -1    0.10    1.20
   4  -7  -1    1.10    1.80
   4  -7  -1   -0.30    1.50
   3  -7  -1   18.30    2.50
   3  -7  -1   16.10    2.20
   3  -7  -1   17.90    2.20
   3  -7  -1   15.80    2.60
   3  -7  -1   18.40    1.80
  -3   7   1   15.70    2.20
   2  -7  -1  207.08   10.10
   2  -7  -1  211.68    9.80
   2  -7  -1  218.08   10.70
   2  -7  -1  228.78   10.90
  -2   7   1  211.08   10.40
  -2   7   1  223.28   11.60
   1  -7  -1  209.28    9.60
  -1   7   1  229.08   10.30
   0  -7  -1    0.50    0.70
  -1  -7  -1    8.50    1.00
  -2  -7  -1   69.69    3.60
  -3  -7  -1  152.28    8.20
  -4  -7  -1   36.90    2.30
  -4  -7  -1   32.90    3.50
  -4  -7  -1   38.00    2.90
  -4  -7  -1   37.50    3.50
  -4  -7  -1   40.10    3.80
  -4  -7  -1   32.80    3.00
  -5  -7  -1  104.59    6.00
  -5  -7  -1  116.19    6.40
  -5  -7  -1  112.19    5.60
  -5  -7  -1  121.89    7.10
  -5  -7  -1  111.19    6.80
  -6  -7  -1  154.78    8.60
  -6  -7  -1  161.78    7.60
  -6  -7  -1  162.68    9.20
  -6  -7  -1  146.29    8.10
  -7  -7  -1  205.38   10.60
  -7  -7  -1  208.78   11.60
  -7  -7  -1  209.08   11.00
  -7  -7  -1  222.78   10.00
  -7  -7  -1  206.28   10.90
  -8  -7  -1   14.60    2.60
  -8  -7  -1   10.40    2.30
  -8  -7  -1   17.10    1.60
  -8  -7  -1   17.70    3.10
  -8  -7  -1   18.70    2.40
   8   7   1   16.50    2.70
  -9  -7  -1   16.80    2.10
  -9  -7  -1   20.00    2.30
  -9  -7  -1   10.20    2.10
  -9  -7  -1   15.90    2.50
   9   7   1   12.40    2.30
   6  -8  -1  138.39    7.00
   6  -8  -1  125.79    7.20
   5  -8  -1    4.00    2.10
   5  -8  -1    6.00    2.00
   5  -8  -1    6.20    2.00
   4  -8  -1    3.10    1.80
   4  -8  -1    3.20    2.20
   4  -8  -1    3.90    2.00
   3  -8  -1   43.10    3.50
   3  -8  -1   40.70    3.40
   3  -8  -1   38.50    3.70
   3  -8  -1   44.20    4.20
   2  -8  -1  229.68   11.10
   2  -8  -1  232.88   11.10
   2  -8  -1  242.18   11.70
   2  -8  -1  243.38   11.80
  -2   8   1  220.38   11.30
   1  -8  -1    8.60    1.90
   1  -8  -1    4.40    1.40
   1  -8  -1    6.40    1.80
   1  -8  -1    4.90    1.30
  -1   8   1    6.70    2.80
  -1   8   1    6.60    1.50
   0  -8  -1   82.89    4.30
  -1  -8  -1   61.99    3.10
  -1  -8  -1   60.19    3.40
  -2  -8  -1   69.49    3.40
  -2  -8  -1   65.19    3.70
  -3  -8  -1  199.68    9.90
  -3  -8  -1  198.58   10.50
  -3  -8  -1  204.38    9.70
  -3  -8  -1  209.88    9.40
  -3  -8  -1  211.88   10.80
  -4  -8  -1   -0.40    1.20
  -4  -8  -1   -0.40    1.60
  -4  -8  -1    0.80    1.70
  -4  -8  -1    1.70    1.30
  -4  -8  -1    0.80    1.10
  -5  -8  -1  159.18    8.10
  -5  -8  -1  182.98    9.50
  -5  -8  -1  164.68    8.50
  -5  -8  -1  149.79    9.00
  -6  -8  -1  146.09    7.60
  -6  -8  -1  140.69    8.10
  -6  -8  -1  149.19    8.80
  -7  -8  -1   79.29    5.60
  -7  -8  -1   74.99    6.10
  -7  -8  -1   81.89    5.10
  -8  -8  -1    6.40    1.90
  -8  -8  -1    5.70    2.30
  -8  -8  -1    7.00    1.80
   8   8   1    7.30    2.20
  -9  -8  -1   22.60    2.80
  -9  -8  -1   23.10    2.10
  -9  -8  -1   23.50    2.50
   9   8   1   23.40    2.60
   6  -9  -1   77.49    4.20
   5  -9  -1    8.20    1.90
   5  -9  -1    6.30    1.80
   5  -9  -1    5.70    1.90
   4  -9  -1    2.40    1.90
   4  -9  -1    0.00    1.60
   4  -9  -1    2.20    1.80
   3  -9  -1    7.10    1.70
   3  -9  -1    4.20    2.00
   3  -9  -1    3.40    1.70
   3  -9  -1    5.50    2.30
   2  -9  -1  206.18   10.50
   2  -9  -1  198.58    9.70
   2  -9  -1  192.48   10.50
   2  -9  -1  200.28    9.70
   1  -9  -1  156.28    7.80
   1  -9  -1  154.78    8.00
   1  -9  -1  163.38    8.80
   1  -9  -1  172.58    7.80
   1  -9  -1  161.48    9.20
  -1   9   1  165.08    9.80
   0  -9  -1    6.20    1.60
   0  -9  -1    8.30    2.10
   0  -9  -1    6.30    2.10
   0  -9  -1    6.70    0.90
   0  -9  -1    7.70    1.20
   0  -9  -1    5.00    1.20
  -1  -9  -1  372.76   16.20
  -1  -9  -1  387.66   17.50
  -1  -9  -1  363.56   17.70
  -1  -9  -1  368.36   17.00
  -1  -9  -1  367.26   16.70
  -1  -9  -1  377.76   16.50
  -2  -9  -1  329.27   14.40
  -2  -9  -1  320.67   14.00
  -2  -9  -1  328.47   15.50
  -2  -9  -1  309.17   14.20
  -2  -9  -1  306.67   14.70
  -3  -9  -1   46.20    4.40
  -3  -9  -1   43.70    4.20
  -3  -9  -1   45.60    3.60
  -3  -9  -1   44.40    2.80
  -3  -9  -1   47.50    2.90
  -3  -9  -1   43.50    3.20
  -3  -9  -1   45.80    2.70
  -4  -9  -1    0.20    1.20
  -4  -9  -1    0.70    1.10
  -4  -9  -1    2.10    1.90
  -4  -9  -1    0.90    1.30
  -4  -9  -1    1.70    1.90
  -5  -9  -1   83.89    5.30
  -5  -9  -1   73.99    6.00
  -5  -9  -1   88.89    6.30
  -5  -9  -1   90.09    4.90
  -6  -9  -1   61.29    4.80
  -6  -9  -1   64.89    4.30
  -6  -9  -1   65.19    5.70
  -7  -9  -1   46.80    4.10
  -7  -9  -1   48.50    4.80
  -7  -9  -1   46.00    3.60
  -8  -9  -1    6.50    1.90
  -8  -9  -1    8.30    2.30
  -8  -9  -1    7.00    1.70
   8   9   1    3.60    1.90
  -9  -9  -1   48.20    2.90
   5 -10  -1    2.20    1.00
   5 -10  -1    2.20    1.40
   4 -10  -1   35.70    3.70
   4 -10  -1   42.20    3.70
   4 -10  -1   46.10    3.10
   3 -10  -1  119.19    6.30
   3 -10  -1  114.09    7.30
   3 -10  -1  125.59    7.30
   3 -10  -1  121.79    6.60
   2 -10  -1  167.58    8.80
   2 -10  -1  146.39    7.80
   2 -10  -1  153.68    7.50
   2 -10  -1  146.29    8.60
   1 -10  -1    0.80    1.20
   1 -10  -1   -1.20    1.80
   1 -10  -1   -0.10    1.10
   1 -10  -1   -0.60    1.60
   1 -10  -1    0.40    1.30
   0 -10  -1   59.39    3.20
   0 -10  -1   47.80    4.40
   0 -10  -1   53.39    4.80
   0 -10  -1   57.89    3.70
   0 -10  -1   57.59    3.40
   0 -10  -1   60.49    4.00
  -1 -10  -1  211.78    9.30
  -1 -10  -1  198.78   10.80
  -1 -10  -1  200.68   10.00
  -1 -10  -1  197.78    9.30
  -1 -10  -1  219.48    9.80
  -1 -10  -1  194.28   10.40
  -2 -10  -1  351.36   15.60
  -2 -10  -1  340.37   15.20
  -2 -10  -1  335.57   15.90
  -2 -10  -1  331.37   15.20
  -2 -10  -1  368.36   17.20
  -2 -10  -1  335.67   16.70
  -3 -10  -1    2.00    1.00
  -3 -10  -1    1.80    2.00
  -3 -10  -1    2.50    1.50
  -3 -10  -1    2.40    1.30
  -3 -10  -1    0.70    1.00
  -3 -10  -1    1.10    1.90
  -4 -10  -1  121.69    6.50
  -4 -10  -1  123.39    7.60
  -4 -10  -1  104.49    7.60
  -4 -10  -1  121.79    6.90
  -4 -10  -1  126.39    6.10
  -5 -10  -1  224.48   10.10
  -5 -10  -1  194.68   10.60
  -5 -10  -1  224.08   11.80
  -6 -10  -1   30.40    4.10
  -6 -10  -1   31.60    2.70
  -6 -10  -1   28.20    3.10
  -7 -10  -1    5.00    2.30
  -7 -10  -1    7.50    1.80
  -7 -10  -1    3.10    1.30
  -8 -10  -1   38.30    3.60
  -8 -10  -1   37.10    2.60
  -8 -10  -1   38.50    3.20
   4 -11  -1  112.49    6.30
   3 -11  -1  171.08    9.70
   3 -11  -1  191.88    9.80
   3 -11  -1  188.88    9.30
   3 -11  -1  180.18    9.70
   3 -11  -1  194.08    8.50
   2 -11  -1   98.59    5.00
   2 -11  -1  101.69    6.00
   2 -11  -1   94.29    6.20
   2 -11  -1   98.79    5.70
   2 -11  -1   98.19    6.40
   1 -11  -1   17.30    2.40
   1 -11  -1   17.80    2.30
   1 -11  -1   15.60    1.50
   1 -11  -1   20.90    3.00
   0 -11  -1   36.80    2.20
   0 -11  -1   36.90    2.60
   0 -11  -1   39.10    3.30
   0 -11  -1   46.60    4.00
   0 -11  -1   40.70    3.20
   0 -11  -1   37.30    3.80
  -1 -11  -1   57.59    5.00
  -1 -11  -1   56.89    3.10
  -1 -11  -1   66.59    4.00
  -1 -11  -1   65.39    4.20
  -1 -11  -1   63.99    4.80
  -1 -11  -1   64.49    3.50
  -2 -11  -1   22.70    2.30
  -2 -11  -1   20.40    1.60
  -2 -11  -1   24.90    2.60
  -2 -11  -1   19.60    1.80
  -2 -11  -1   22.40    3.20
  -3 -11  -1   22.40    2.00
  -3 -11  -1   25.50    1.80
  -3 -11  -1   28.20    3.60
  -3 -11  -1   23.50    2.70
  -3 -11  -1   28.70    2.60
  -4 -11  -1   50.49    3.70
  -4 -11  -1   48.50    4.70
  -4 -11  -1   45.60    3.90
  -4 -11  -1   50.89    2.80
  -5 -11  -1  126.49    7.10
  -5 -11  -1  125.99    8.00
  -5 -11  -1  126.99    6.10
  -6 -11  -1   36.60    4.00
  -6 -11  -1   41.50    3.80
  -6 -11  -1   40.20    2.60
  -7 -11  -1    0.10    0.80
  -7 -11  -1    0.00    1.30
  -7 -11  -1   -2.20    1.60
  -8 -11  -1    5.00    1.70
   3 -12  -1   85.49    5.20
   3 -12  -1   82.59    4.70
   3 -12  -1   83.49    4.80
   2 -12  -1    6.80    2.10
   2 -12  -1   10.40    1.80
   2 -12  -1    9.90    1.90
   1 -12  -1   37.70    3.70
   1 -12  -1   35.50    3.10
   1 -12  -1   38.30    3.20
   0 -12  -1   57.29    3.90
   0 -12  -1   54.39    3.90
   0 -12  -1   69.59    5.00
  -1 -12  -1   41.60    3.00
  -1 -12  -1   38.40    3.80
  -1 -12  -1   34.70    2.90
  -1 -12  -1   34.30    3.60
  -1 -12  -1   22.70    2.80
  -1 -12  -1   35.20    2.50
  -2 -12  -1   19.00    2.90
  -2 -12  -1   20.50    2.20
  -2 -12  -1   16.50    2.20
  -2 -12  -1   21.60    2.30
  -2 -12  -1   18.60    1.90
  -3 -12  -1   23.80    2.50
  -3 -12  -1   20.40    2.20
  -3 -12  -1   19.20    3.20
  -4 -12  -1  229.98   11.90
  -4 -12  -1  222.18   10.90
  -5 -12  -1  114.79    7.20
  -5 -12  -1  113.19    6.20
  -6 -12  -1    0.90    1.70
  -6 -12  -1    0.70    1.30
  -7 -12  -1    4.30    1.70
  -7 -12  -1    5.50    1.40
   2 -13  -1   -0.40    0.90
   2 -13  -1   -0.20    1.00
   2 -13  -1    1.00    1.00
   2 -13  -1    0.60    1.50
   1 -13  -1   36.50    2.70
   1 -13  -1   28.60    3.10
   1 -13  -1   29.90    2.60
   1 -13  -1   33.80    2.40
   0 -13  -1   82.69    4.40
   0 -13  -1   80.39    4.40
   0 -13  -1   84.69    4.70
   0 -13  -1   79.19    5.50
  -1 -13  -1   29.20    3.20
  -1 -13  -1   27.40    2.50
  -1 -13  -1   26.20    2.40
  -1 -13  -1   28.70    2.20
  -2 -13  -1    0.60    1.70
  -2 -13  -1    0.40    1.00
  -2 -13  -1    1.30    1.10
  -2 -13  -1    0.30    1.20
  -3 -13  -1   22.50    2.00
  -3 -13  -1   23.10    3.00
  -3 -13  -1   21.20    2.00
  -3 -13  -1   22.50    2.30
  -4 -13  -1   53.09    3.30
  -4 -13  -1   48.50    4.50
  -4 -13  -1   58.59    3.30
  -5 -13  -1   86.49    5.60
  -5 -13  -1   86.59    4.50
  -5 -13  -1   84.29    4.40
  -6 -13  -1    1.80    1.60
  -6 -13  -1    0.30    0.90
  -6 -13  -1   -0.30    0.90
   1 -14  -1   20.80    2.40
   0 -14  -1   44.20    2.70
   0 -14  -1   38.00    3.30
  -1 -14  -1   40.80    2.70
  -2 -14  -1   -0.10    1.00
  -3 -14  -1   24.40    2.60
  -4 -14  -1   64.89    4.40
  -4 -14   2    4.30    1.60
  -4 -14   2    1.20    0.70
  -3 -14   2    5.10    1.80
  -3 -14   2    7.20    0.90
  -2 -14   2   39.60    3.60
  -2 -14   2   39.50    2.30
  -1 -14   2   75.29    4.60
  -1 -14   2   76.19    3.80
   0 -14   2    9.10    1.10
   0 -14   2    9.90    1.80
  -6 -13   2  145.69    7.70
  -5 -13   2    7.50    2.00
  -4 -13   2   16.30    1.50
  -4 -13   2   13.60    2.50
  -3 -13   2    2.30    0.90
  -3 -13   2    1.40    1.90
  -2 -13   2  110.89    5.20
  -2 -13   2  105.69    5.20
  -2 -13   2  108.39    6.80
  -1 -13   2   82.49    5.70
  -1 -13   2   83.99    4.20
  -1 -13   2   81.99    5.40
  -1 -13   2   81.39    4.10
   0 -13   2   24.20    2.00
   0 -13   2   25.10    3.00
   0 -13   2   26.30    2.00
   1 -13   2    9.70    1.30
   1 -13   2   10.10    2.10
   1 -13   2    9.40    1.20
   2 -13   2  140.49    6.50
   2 -13   2  134.29    7.20
  -6 -12   2   65.69    4.80
  -5 -12   2   97.79    6.40
  -4 -12   2   41.70    2.50
  -4 -12   2   36.80    4.00
  -3 -12   2  202.68   11.60
  -3 -12   2  228.48   10.00
  -2 -12   2  190.48   10.40
  -2 -12   2  210.88    9.20
  -2 -12   2  190.98   11.00
  -2 -12   2  208.58    9.30
  -1 -12   2   72.09    4.10
  -1 -12   2   78.29    3.80
  -1 -12   2   75.49    5.90
  -1 -12   2   77.69    5.50
   0 -12   2   15.20    1.70
   0 -12   2   15.20    1.40
   0 -12   2   16.20    3.00
   0 -12   2   11.00    2.50
   1 -12   2  160.58    9.00
   1 -12   2  158.88    7.80
   1 -12   2  165.78    7.60
   2 -12   2  109.99    5.70
   2 -12   2  110.79    6.60
   3 -12   2   43.60    2.90
   3 -12   2   35.20    3.60
   3 -12   2   37.10    3.30
  -7 -11   2  111.59    6.50
  -7 -11   2  112.09    5.80
  -6 -11   2   74.29    4.50
  -6 -11   2   69.29    5.40
  -5 -11   2   16.20    3.00
  -5 -11   2   18.60    2.20
  -5 -11   2   18.40    2.20
  -4 -11   2   56.89    3.60
  -4 -11   2   57.09    3.20
  -4 -11   2   57.19    3.40
  -4 -11   2   46.60    4.80
  -3 -11   2  225.48   10.70
  -3 -11   2  231.38   10.50
  -3 -11   2  235.88   10.40
  -3 -11   2  236.08   12.40
  -2 -11   2  254.37   13.30
  -2 -11   2  255.07   11.20
  -2 -11   2  257.17   11.60
  -2 -11   2  245.58   12.70
  -1 -11   2    2.20    0.90
  -1 -11   2    2.80    2.10
  -1 -11   2    3.30    2.20
  -1 -11   2    2.90    1.10
  -1 -11   2    1.20    0.70
   0 -11   2   27.50    2.20
   0 -11   2   23.50    3.30
   0 -11   2   22.80    1.70
   0 -11   2   19.40    3.30
   0 -11   2   22.50    1.90
   1 -11   2   11.30    1.30
   1 -11   2   13.30    2.80
   1 -11   2    9.00    1.70
   1 -11   2    8.90    1.50
   1 -11   2   12.00    1.60
   1 -11   2   10.00    1.60
   2 -11   2  164.98    9.00
   2 -11   2  174.48    8.30
   2 -11   2  166.78    8.10
   2 -11   2  180.28    9.50
   2 -11   2  156.58    8.20
   2 -11   2  168.68    8.40
   3 -11   2   15.80    2.60
   3 -11   2   17.70    2.00
   3 -11   2   19.00    2.60
   3 -11   2   15.10    2.10
   4 -11   2    9.60    1.90
   4 -11   2    7.00    1.80
   4 -11   2   10.60    1.60
   4 -11   2    6.80    1.50
  -8 -10   2   76.29    4.80
  -7 -10   2  121.49    7.00
  -7 -10   2  102.69    6.10
  -6 -10   2   30.30    3.80
  -6 -10   2   32.40    3.20
  -6 -10   2   26.50    1.80
  -5 -10   2    1.90    2.30
  -5 -10   2    5.00    1.80
  -4 -10   2   70.89    3.80
  -4 -10   2   64.69    5.80
  -4 -10   2   69.19    4.40
  -3 -10   2  386.76   17.40
  -3 -10   2  364.56   17.40
  -3 -10   2  402.86   17.10
  -3 -10   2  398.56   17.50
  -3 -10   2  407.26   19.00
  -3 -10   2  383.86   19.20
  -2 -10   2   76.79    5.60
  -2 -10   2   88.69    4.60
  -2 -10   2   93.69    6.40
  -2 -10   2   84.89    4.50
  -2 -10   2   89.29    6.50
  -2 -10   2   95.19    4.60
  -2 -10   2   90.19    5.80
  -1 -10   2   12.40    2.70
  -1 -10   2   14.70    1.40
  -1 -10   2    7.30    1.20
  -1 -10   2   10.60    2.60
  -1 -10   2   13.50    1.40
  -1 -10   2   12.50    2.50
  -1 -10   2   13.30    2.70
   0 -10   2    6.10    1.40
   0 -10   2   10.60    2.30
   0 -10   2    8.60    1.20
   0 -10   2    9.10    2.40
   0 -10   2    7.60    0.70
   0 -10   2    7.40    2.50
   0 -10   2    8.10    0.80
   0 -10   2    7.20    1.30
   1 -10   2    5.90    2.30
   1 -10   2    6.30    1.50
   1 -10   2    6.50    1.60
   1 -10   2    9.00    2.40
   1 -10   2    4.20    1.20
   1 -10   2    4.60    0.90
   2 -10   2    1.70    0.90
   2 -10   2    2.90    1.90
   2 -10   2    0.80    1.40
   2 -10   2    2.60    1.30
   2 -10   2    2.50    2.00
   3 -10   2    8.80    2.30
   3 -10   2    7.00    1.90
   3 -10   2    3.60    2.00
   3 -10   2    5.50    1.50
   4 -10   2   13.50    2.30
   4 -10   2   16.40    2.10
   4 -10   2   14.60    2.60
   4 -10   2   12.20    2.30
   5 -10   2  100.49    5.60
   5 -10   2   97.79    5.80
  -8  -9   2  109.49    6.00
  -8  -9   2  110.59    6.40
  -8  -9   2  111.19    5.30
  -7  -9   2  151.48    8.20
  -7  -9   2  159.88    7.50
  -7  -9   2  154.98    9.00
  -6  -9   2    2.80    1.30
  -6  -9   2    1.50    1.50
  -6  -9   2    0.00    2.20
  -5  -9   2   41.40    4.50
  -5  -9   2   38.80    2.70
  -5  -9   2   39.60    3.60
  -4  -9   2   18.40    2.30
  -4  -9   2   22.70    3.20
  -4  -9   2   16.30    3.20
  -4  -9   2   16.60    1.50
  -4  -9   2   20.30    1.70
  -3  -9   2   54.59    5.00
  -3  -9   2   57.29    3.60
  -3  -9   2   61.69    3.60
  -3  -9   2   62.59    5.20
  -3  -9   2   54.29    3.30
  -3  -9   2   60.49    2.90
  -2  -9   2   31.80    3.30
  -2  -9   2   28.50    3.50
  -2  -9   2   32.00    3.40
  -2  -9   2   31.50    2.40
  -2  -9   2   36.30    4.00
  -2  -9   2   30.00    2.10
  -2  -9   2   30.60    2.40
  -1  -9   2   87.59    5.80
  -1  -9   2   76.99    5.30
  -1  -9   2   83.09    4.10
  -1  -9   2   74.09    5.30
  -1  -9   2   77.39    5.60
  -1  -9   2   74.99    3.80
   0   9  -2  319.57   15.50
   0  -9   2  284.27   14.90
   0  -9   2  305.97   13.70
   0  -9   2  321.47   15.30
   0  -9   2  310.67   14.70
   0  -9   2  301.37   13.80
   0  -9   2  295.87   14.80
   0  -9   2  301.57   13.50
  -1   9  -2   48.20    5.10
   1  -9   2   52.49    3.40
   1  -9   2   51.89    4.80
   1  -9   2   48.40    3.10
   1  -9   2   56.39    4.60
   1  -9   2   48.80    4.20
   1  -9   2   54.09    2.60
   1  -9   2   47.50    2.50
   2  -9   2    6.30    1.20
   2  -9   2    2.70    1.30
   2  -9   2    4.20    1.00
   2  -9   2    4.70    2.00
   2  -9   2    4.00    1.50
   2  -9   2    3.90    2.00
   3  -9   2    2.80    1.60
   3  -9   2    6.40    1.60
   3  -9   2    7.00    2.20
   3  -9   2    1.20    1.90
   3  -9   2    3.80    1.30
   4  -9   2  102.29    6.60
   4  -9   2  111.79    5.80
   4  -9   2  108.69    6.10
   4  -9   2  119.99    7.10
   5  -9   2   98.29    5.30
   5  -9   2  105.09    6.40
   6  -9   2   38.40    2.30
   6  -9   2   34.60    3.10
  -9  -8   2   31.00    2.20
  -8  -8   2   53.59    4.60
  -8  -8   2   60.49    3.70
  -8  -8   2   58.49    4.20
  -7  -8   2  108.69    6.70
  -7  -8   2  115.39    6.20
  -7  -8   2  117.69    7.40
  -6  -8   2   74.09    6.00
  -6  -8   2   76.49    5.20
  -6  -8   2   76.89    4.70
  -5  -8   2    1.30    2.00
  -5  -8   2    0.30    1.90
  -5  -8   2   -0.70    1.40
  -4  -8   2   23.80    1.80
  -4  -8   2   20.60    3.20
  -4  -8   2   22.60    3.20
  -4  -8   2   20.60    2.50
  -4  -8   2   19.20    1.80
   3   8  -2  136.19    7.40
  -3  -8   2  127.09    7.60
  -3  -8   2  123.69    5.90
  -3  -8   2  124.29    7.50
  -3  -8   2  115.49    6.40
  -3  -8   2  135.99    6.10
  -2  -8   2   20.50    1.70
  -2  -8   2   15.40    2.60
  -2  -8   2   16.00    1.40
  -2  -8   2   16.40    2.70
  -1  -8   2    2.30    1.00
  -1  -8   2    0.70    0.50
  -1  -8   2    0.20    1.60
  -1  -8   2    0.90    1.80
   0  -8   2  198.98    9.20
   0  -8   2  218.38   10.80
   0  -8   2  205.18   10.30
   0  -8   2  201.88   10.50
   0  -8   2  211.78    9.40
  -1   8  -2  504.55   22.00
  -1   8  -2  463.65   20.80
   1  -8   2  439.26   21.50
   1  -8   2  480.95   21.30
   1  -8   2  462.25   21.40
   1  -8   2  456.35   21.70
   1  -8   2  449.76   20.10
   1  -8   2  464.65   20.60
   1  -8   2  419.26   21.10
   1  -8   2  491.95   20.30
  -2   8  -2   32.70    3.00
   2  -8   2   37.00    3.10
   2  -8   2   37.10    3.60
   2  -8   2   37.20    2.60
   2  -8   2   35.00    2.10
   2  -8   2   39.10    2.70
   2  -8   2   38.20    3.70
   3  -8   2   -0.60    1.00
   3  -8   2   -0.70    1.80
   3  -8   2    3.00    1.80
   3  -8   2    0.40    1.10
   3  -8   2    1.40    1.60
   4  -8   2   61.49    4.80
   4  -8   2   60.59    4.20
   4  -8   2   68.09    5.40
   4  -8   2   67.29    4.40
   5  -8   2  186.88   10.70
   5  -8   2  221.18   10.00
   6  -8   2   22.20    2.80
   6  -8   2   22.70    2.30
   7  -8   2   17.30    1.50
   9   7  -2   89.39    6.10
  -9  -7   2   93.49    4.80
   8   7  -2   65.59    4.80
  -8  -7   2   63.99    4.70
  -8  -7   2   68.09    4.80
  -8  -7   2   67.69    5.20
  -8  -7   2   70.89    4.40
   7   7  -2   55.59    4.70
  -7  -7   2   55.39    4.70
  -7  -7   2   57.99    4.20
  -7  -7   2   65.49    5.20
  -7  -7   2   50.39    4.50
  -6  -7   2   62.49    4.60
  -6  -7   2   62.99    4.60
  -6  -7   2   62.09    4.10
  -6  -7   2   46.10    4.70
   5   7  -2  262.37   13.50
  -5  -7   2  258.47   12.80
  -5  -7   2  280.17   13.50
  -5  -7   2  277.47   12.40
  -5  -7   2  249.88   13.50
   4   7  -2  215.88   10.70
  -4  -7   2  201.88   10.80
  -4  -7   2  199.98    9.20
  -4  -7   2  196.58    9.90
  -4  -7   2  201.78   10.00
  -4  -7   2  199.18    9.40
  -4  -7   2  202.08   10.60
   3   7  -2    6.60    1.90
  -3  -7   2    4.20    0.90
  -3  -7   2    2.50    1.70
  -3  -7   2    2.90    1.00
   2   7  -2   -0.10    1.30
  -2  -7   2    2.00    1.60
   1   7  -2   80.89    4.90
  -1  -7   2   89.99    5.40
   0  -7   2  770.02   34.20
  -1   7  -2  198.18   10.00
  -1   7  -2  191.08    9.00
   1  -7   2  178.88    9.30
  -2   7  -2    0.90    1.10
   2  -7   2    2.70    1.60
   2  -7   2    1.00    1.50
   2  -7   2    1.50    1.00
   2  -7   2    2.70    1.00
  -3   7  -2   52.99    3.70
   3  -7   2   45.70    3.90
   3  -7   2   50.49    3.40
   3  -7   2   55.79    4.30
   3  -7   2   51.69    3.40
   4  -7   2   42.20    3.30
   4  -7   2   45.00    4.20
   4  -7   2   36.70    3.60
   4  -7   2   35.50    3.20
   5  -7   2   37.00    4.00
   5  -7   2   44.00    3.60
   6  -7   2    4.60    2.00
   6  -7   2    9.10    1.90
   7  -7   2   38.40    2.80
   7  -7   2   26.20    2.70
   9   6  -2  134.49    7.10
  -9  -6   2  141.19    7.20
  -9  -6   2  131.19    6.80
  -9  -6   2  135.19    7.20
   8   6  -2   64.49    5.10
  -8  -6   2   65.99    5.00
  -8  -6   2   67.79    5.20
  -8  -6   2   62.09    4.60
  -8  -6   2   72.59    5.00
   7   6  -2   19.10    3.00
  -7  -6   2   23.90    3.10
  -7  -6   2   24.10    2.10
  -7  -6   2   22.70    2.80
  -7  -6   2   25.20    3.20
  -7  -6   2   23.60    3.30
  -6  -6   2    2.60    1.80
  -6  -6   2    0.30    1.60
  -6  -6   2    0.40    1.80
  -6  -6   2    1.70    1.00
  -6  -6   2    2.30    1.50
   5   6  -2  170.58    9.40
  -5  -6   2  167.58    9.00
  -5  -6   2  165.78    9.40
  -5  -6   2  184.48    9.40
  -5  -6   2  171.58    9.00
  -5  -6   2  177.28    8.50
  -5  -6   2  175.08    8.00
   4   6  -2  202.78    9.70
  -4  -6   2  164.18    8.80
  -4  -6   2  166.68    7.90
  -4  -6   2  194.18    9.60
   3   6  -2   31.80    3.20
  -3  -6   2   29.40    3.10
  -3  -6   2   25.90    2.20
   2   6  -2  132.09    7.00
  -2  -6   2  129.09    6.20
  -2  -6   2  127.29    7.00
   1   6  -2   42.90    3.10
  -1  -6   2   42.10    3.30
   0   6  -2  159.48    7.30
   0  -6   2  153.88    7.90
  -1   6  -2   90.79    4.80
  -1   6  -2   92.29    5.60
  -2   6  -2   -0.10    1.10
  -3   6  -2  229.48   10.60
   3  -6   2  209.78    9.80
   3  -6   2  222.08   10.30
   3  -6   2  225.58   11.00
   3  -6   2  216.68   10.80
  -4   6  -2   80.79    5.00
   4  -6   2   76.59    4.20
   4  -6   2   89.39    4.90
   4  -6   2   84.79    5.50
   4  -6   2   70.39    4.50
   4  -6   2   75.29    5.00
   5  -6   2  112.69    7.00
   5  -6   2  111.79    6.30
   5  -6   2  109.49    5.70
   6  -6   2    8.90    1.40
   6  -6   2   12.80    2.30
   6  -6   2   14.30    2.60
   7  -6   2   86.69    5.00
   7  -6   2   81.39    5.30
   8  -6   2   63.49    4.60
   9   5  -2   91.89    5.40
  -9  -5   2   94.49    5.50
  -9  -5   2   90.69    5.40
  -9  -5   2   75.19    4.90
   8   5  -2   64.09    4.90
  -8  -5   2   61.89    4.60
  -8  -5   2   61.99    3.80
  -8  -5   2   51.89    4.70
  -8  -5   2   63.99    4.90
  -8  -5   2   61.19    4.90
   7   5  -2    0.50    1.80
  -7  -5   2   -1.40    1.80
  -7  -5   2   -0.80    1.90
  -7  -5   2   -0.50    1.30
  -7  -5   2    1.20    1.80
  -7  -5   2   -0.20    1.60
   6   5  -2   22.60    3.00
  -6  -5   2   25.00    2.40
  -6  -5   2   28.40    3.20
  -6  -5   2   28.40    2.80
  -6  -5   2   25.60    3.30
  -6  -5   2   27.50    3.10
   5   5  -2   47.40    4.10
  -5  -5   2   55.29    4.30
  -5  -5   2   49.20    3.80
  -5  -5   2   47.90    4.00
  -5  -5   2   53.39    3.20
  -5  -5   2   54.29    3.90
  -4  -5   2  197.18    9.10
  -4  -5   2  207.98   10.20
  -4  -5   2  193.88    9.40
  -3  -5   2   46.00    3.60
  -3  -5   2   45.40    2.80
  -2  -5   2  154.68    7.20
  -2  -5   2  153.78    7.90
   1   5  -2  189.28    8.30
  -1  -5   2  185.68    9.00
  -1  -5   2  178.38    8.40
   0   5  -2 1161.28   48.90
   0   5  -2 1099.69   49.10
   0  -5   2 1153.18   49.30
  -1   5  -2    3.90    1.00
  -1   5  -2    3.90    1.70
  -2   5  -2  102.69    5.30
  -3   5  -2   56.89    3.60
   3  -5   2   54.29    3.10
  -4   5  -2  251.47   11.70
   4  -5   2  231.98   11.50
   4  -5   2  243.58   11.30
   4  -5   2  250.57   11.50
   4  -5   2  241.48   12.00
   5  -5   2   74.99    5.30
   5  -5   2   72.99    4.50
   5  -5   2   73.79    4.80
   6  -5   2   33.70    3.00
   6  -5   2   30.90    3.30
   6  -5   2   29.30    3.50
   7  -5   2   77.29    4.40
   7  -5   2   77.19    5.30
   7  -5   2   80.19    5.20
   8  -5   2   44.10    3.20
   9   4  -2   25.00    2.90
  -9  -4   2   25.10    2.80
  -9  -4   2   22.20    2.70
  -9  -4   2   26.30    2.10
   8   4  -2   33.10    3.80
  -8  -4   2   37.20    3.20
  -8  -4   2   37.20    3.80
  -8  -4   2   34.80    3.80
  -8  -4   2   38.80    3.90
   7   4  -2    2.50    2.00
  -7  -4   2    4.30    1.00
  -7  -4   2    6.80    2.30
  -7  -4   2    2.80    1.60
  -7  -4   2    4.40    2.20
  -7  -4   2    4.00    2.10
   6   4  -2  115.79    6.80
  -6  -4   2  105.79    7.00
  -6  -4   2  125.29    7.10
  -6  -4   2  122.09    7.00
  -6  -4   2  113.89    6.30
  -6  -4   2  120.99    5.80
   5   4  -2  235.68   11.70
  -5  -4   2  233.38   10.80
  -5  -4   2  236.48   11.30
  -5  -4   2  221.38   11.40
  -4  -4   2   15.60    2.20
  -4  -4   2   14.10    1.60
  -3  -4   2   14.30    2.00
  -3  -4   2   19.00    1.70
  -2  -4   2   69.49    3.70
  -2  -4   2   72.19    3.30
  -2  -4   2   75.69    4.30
  -1  -4   2  625.74   27.10
  -1  -4   2  625.44   27.20
  -1  -4   2  639.44   27.70
   0  -4   2   42.10    2.40
   0  -4   2   45.70    2.90
  -1   4  -2    8.70    1.70
  -1   4  -2   11.00    1.30
   1  -4   2   10.40    1.10
  -2   4  -2   12.50    1.50
  -3   4  -2  646.84   28.40
  -4   4  -2   98.09    5.30
   4  -4   2  102.69    5.20
   4  -4   2   85.99    5.60
  -5   4  -2    2.90    1.40
   5  -4   2    0.80    1.30
   5  -4   2    1.10    1.00
   5  -4   2    0.40    1.50
   5  -4   2    2.40    1.50
   6  -4   2   60.89    3.30
   6  -4   2   58.89    4.70
   6  -4   2   56.09    4.30
   7  -4   2   93.49    6.00
   7  -4   2  106.89    5.90
   8  -4   2    6.40    1.40
   9   3  -2   46.80    3.90
  -9  -3   2   42.70    3.80
  -9  -3   2   47.30    3.30
   8   3  -2    0.50    2.00
  -8  -3   2    2.30    1.00
  -8  -3   2   -0.70    1.60
  -8  -3   2    2.30    1.90
  -8  -3   2   -1.40    1.70
   7   3  -2    4.00    2.10
  -7  -3   2    2.50    2.10
  -7  -3   2    7.40    1.50
  -7  -3   2    4.60    1.80
  -7  -3   2    6.20    2.30
  -7  -3   2    8.40    2.30
   6   3  -2   85.29    5.80
  -6  -3   2  101.39    6.10
  -6  -3   2   93.89    6.00
  -6  -3   2   91.79    5.10
  -6  -3   2   93.49    5.50
   5   3  -2  204.18   10.80
  -5  -3   2  225.38   10.30
  -5  -3   2  224.88   10.80
  -5  -3   2  218.38   10.60
  -4  -3   2  132.99    6.50
  -3  -3   2   63.39    3.90
  -3  -3   2   62.09    3.30
  -2  -3   2   91.99    4.30
  -2  -3   2  108.19    5.20
  -2  -3   2   96.59    4.70
   1   3  -2  417.26   18.80
  -1  -3   2  433.56   18.80
  -1  -3   2  432.26   18.30
  -1  -3   2  396.76   18.10
  -1  -3   2  441.66   18.40
   0   3  -2  930.91   40.20
   0  -3   2  983.50   40.30
   0  -3   2  903.91   40.50
  -1   3  -2  115.79    5.90
   1  -3   2  118.39    5.20
  -2   3  -2  111.79    5.40
  -3   3  -2  686.13   30.40
  -3   3  -2  723.13   30.70
  -4   3  -2  238.28   11.20
   4  -3   2  244.18   11.20
  -5   3  -2    2.90    1.40
   5  -3   2   -0.90    1.10
   5  -3   2    0.40    1.30
   5  -3   2    1.00    1.30
   6  -3   2   54.79    4.50
   6  -3   2   63.99    4.10
   6  -3   2   68.89    4.60
   7  -3   2   65.49    3.90
   7  -3   2   61.49    4.60
   8  -3   2   25.70    2.70
   9   2  -2   49.40    4.10
  -9  -2   2   49.20    4.10
  -9  -2   2   59.49    3.70
   8   2  -2    3.80    2.30
  -8  -2   2    4.70    2.00
  -8  -2   2    4.00    1.50
  -8  -2   2    6.70    2.30
  -8  -2   2    6.10    2.20
   7   2  -2   39.40    4.10
  -7  -2   2   32.80    3.30
  -7  -2   2   37.40    4.00
  -7  -2   2   39.30    3.90
  -7  -2   2   30.30    2.90
   6   2  -2  194.28   10.20
  -6  -2   2  209.88   10.20
  -6  -2   2  194.78    9.80
  -6  -2   2  196.18   10.20
  -6  -2   2  188.68    9.60
  -5  -2   2    4.70    1.40
  -5  -2   2    4.80    1.70
  -5  -2   2    4.90    1.60
  -4  -2   2    7.40    1.20
  -3  -2   2  157.38    7.20
  -3  -2   2  162.28    7.40
  -2  -2   2 1442.16   66.49
  -2  -2   2 1641.14   66.99
  -2  -2   2 1588.14   66.39
   1   2  -2  199.28    9.50
  -1  -2   2  199.08    8.90
  -1  -2   2  209.08    9.00
  -1  -2   2  209.38    8.90
   0   2  -2   32.20    1.90
   0  -2   2   29.30    2.00
   0  -2   2   31.70    1.70
  -1   2  -2  278.07   12.40
   1  -2   2  280.77   12.00
   1  -2   2  250.77   12.10
   1  -2   2  301.77   12.10
  -2   2  -2  208.78    9.40
   2  -2   2  205.58    9.20
  -3   2  -2 1065.59   46.00
  -4   2  -2   -0.40    0.90
  -4   2  -2   -0.80    0.70
  -5   2  -2  123.59    6.50
   5  -2   2  127.09    6.60
  -6   2  -2   20.30    2.60
   6  -2   2   23.80    2.50
   6  -2   2   29.50    3.20
   6  -2   2   22.50    2.70
  -7   2  -2   20.30    2.80
   7  -2   2   25.30    3.20
   7  -2   2   27.70    3.10
   7  -2   2   26.40    2.70
   8  -2   2    0.70    1.60
   8  -2   2    2.50    1.70
   8  -2   2    1.10    1.20
   9  -2   2   10.90    1.70
   9   1  -2   28.80    3.10
  -9  -1   2   26.80    2.60
  -9  -1   2   27.60    2.90
   8   1  -2   -0.10    2.00
  -8  -1   2    3.50    1.90
  -8  -1   2    1.00    1.50
  -8  -1   2    0.90    1.80
   7   1  -2   31.40    3.70
  -7  -1   2   24.60    2.70
  -7  -1   2   33.90    3.50
  -7  -1   2   28.00    3.40
  -7  -1   2   26.50    3.30
   6   1  -2   67.09    5.00
  -6  -1   2   65.79    5.00
  -6  -1   2   65.79    4.60
  -6  -1   2   70.09    5.00
  -5  -1   2   21.40    2.40
  -5  -1   2   17.20    2.30
  -5  -1   2   18.90    2.50
  -4  -1   2    4.20    1.10
  -4  -1   2    5.00    1.10
  -3  -1   2  424.16   18.50
  -3  -1   2  420.96   18.50
  -2  -1   2 9509.15  416.26
  -2  -1   2 9999.00  416.76
   1   1  -2   28.50    1.70
  -1  -1   2   32.00    1.70
  -1  -1   2   28.40    1.70
  -1  -1   2   29.70    2.10
  -1  -1   2   28.50    1.60
   0   1  -2    5.60    0.80
   0   1  -2    5.90    0.80
   0  -1   2    4.70    0.60
   0  -1   2    4.90    0.80
   0  -1   2    5.40    0.80
   1  -1   2  279.67   12.10
   2  -1   2  300.47   13.10
  -3   1  -2  101.99    4.70
  -3   1  -2   95.29    4.80
  -4   1  -2    0.60    0.90
  -4   1  -2    1.00    0.90
  -4   1  -2    1.40    0.80
  -5   1  -2  183.98    8.70
  -5   1  -2  179.78    8.60
  -6   1  -2  212.48   10.50
   6  -1   2  212.88   10.50
   6  -1   2  202.68   10.60
  -7   1  -2    8.60    2.20
   7  -1   2    3.20    1.80
   7  -1   2    5.70    2.00
   7  -1   2    9.80    2.00
  -8   1  -2    0.90    1.70
   8  -1   2    1.10    1.50
   8  -1   2    0.40    1.60
   8  -1   2   -0.60    1.70
   9  -1   2    1.70    1.50
   9  -1   2    3.60    1.00
   9  -1   2    3.10    1.60
   9  -1   2    3.60    0.80
   9   0  -2   23.70    2.40
   9   0  -2   28.10    2.90
  -9   0   2   28.50    3.30
  -9   0   2   18.70    2.40
  -9   0   2   26.50    2.00
   8   0  -2   32.30    3.70
  -8   0   2   31.40    3.10
  -8   0   2   34.80    3.50
  -8   0   2   33.20    3.70
   7   0  -2  246.28   12.50
  -7   0   2  243.78   12.30
  -7   0   2  237.68   12.20
  -7   0   2  237.58   12.30
   6   0  -2   98.89    6.00
  -6   0   2   84.09    5.70
  -6   0   2   81.89    5.50
  -6   0   2   84.19    5.60
  -5   0   2    6.10    1.50
  -5   0   2    6.50    1.90
  -5   0   2    9.00    1.90
  -5   0   2    6.10    1.20
  -4   0   2   63.09    3.60
  -4   0   2   66.89    3.50
  -3   0   2  129.39    6.00
  -3   0   2  125.09    5.90
  -2   0   2 3193.98  138.09
  -2   0   2 3279.67  137.99
   1   0  -2  410.16   18.00
   1   0  -2  409.56   18.10
  -1   0   2  435.56   18.00
   0   0  -2   31.00    2.00
   0   0  -2   32.60    1.70
   0   0   2   33.10    1.90
   1   0   2  117.19    5.20
   2   0   2   32.60    1.80
  -3   0  -2  204.38    9.20
  -3   0  -2  205.98    9.20
  -4   0  -2   41.30    2.50
  -4   0  -2   35.30    2.70
  -4   0  -2   38.20    2.40
  -5   0  -2  522.95   22.90
  -5   0  -2  501.85   22.50
  -5   0  -2  505.05   22.50
  -6   0  -2  193.38   10.00
  -6   0  -2  203.38   10.00
   6   0   2  200.38   10.20
  -7   0  -2   48.40    4.20
  -7   0  -2   63.79    5.60
   7   0   2   41.80    3.90
   7   0   2   46.70    4.30
  -8   0  -2    3.00    2.00
   8   0   2    7.30    1.90
   8   0   2    2.10    1.90
   8   0   2    5.00    1.90
  -9   0  -2   66.99    4.50
  -9   0  -2   59.89    4.00
   9   0   2   55.29    4.20
   9   0   2   59.09    4.40
   9   0   2   58.39    3.80
   9  -1  -2    2.60    1.60
   9  -1  -2    2.70    1.00
  -9   1   2    2.80    1.10
   8  -1  -2   98.89    6.40
   8  -1  -2   96.59    6.00
   8  -1  -2   95.49    5.80
  -8   1   2   94.39    6.10
  -8   1   2  104.79    6.20
   7  -1  -2  345.87   16.60
  -7   1   2  327.77   16.20
   6  -1  -2   27.90    3.40
  -6   1   2   35.20    3.50
  -6   1   2   33.90    3.50
  -5   1   2    0.00    1.40
  -5   1   2    0.10    1.40
  -5   1   2    2.00    1.10
  -4   1   2  104.09    5.20
  -4   1   2   93.99    4.80
  -3   1   2  431.96   18.70
  -3   1   2  424.36   18.80
   2  -1  -2  100.99    5.10
  -2   1   2  100.79    4.90
  -2   1   2  106.39    4.70
   1  -1  -2   38.70    2.00
   1  -1  -2   42.60    2.30
  -1   1   2   45.50    2.10
  -1   1   2   45.30    2.30
  -1   1   2   41.00    2.40
   0  -1  -2  171.38    7.40
   0  -1  -2  164.78    7.50
   0   1   2  169.18    7.50
   0   1   2  171.38    7.50
   1   1   2  169.88    7.40
   2   1   2    5.50    0.60
  -3  -1  -2   17.80    1.40
  -3  -1  -2   14.40    1.50
  -3  -1  -2   19.70    1.40
  -4  -1  -2    2.80    1.10
  -4  -1  -2    1.70    0.70
  -4  -1  -2    2.10    0.90
  -5  -1  -2   69.69    4.30
  -5  -1  -2   66.99    3.80
  -6  -1  -2  190.38    9.70
  -6  -1  -2  193.08    9.60
  -7  -1  -2   10.00    2.30
  -7  -1  -2    6.40    2.00
   7   1   2    8.00    2.30
  -8  -1  -2   37.20    3.80
  -8  -1  -2   31.00    3.40
   8   1   2   31.70    3.60
  -9  -1  -2   57.79    3.90
  -9  -1  -2   55.99    4.40
  -9  -1  -2   59.29    4.50
   9   1   2   50.79    4.10
   9   1   2   60.29    4.50
   9   1   2   54.99    3.90
  -9   2   2    6.70    1.30
   8  -2  -2   78.69    5.50
   8  -2  -2   90.29    5.00
   8  -2  -2   83.39    5.70
   7  -2  -2  157.78    8.90
   7  -2  -2  151.58    8.50
   7  -2  -2  152.18    8.30
   6  -2  -2   77.99    5.30
  -6   2   2   76.49    5.20
   5  -2  -2    1.00    1.70
   5  -2  -2    1.10    1.40
  -5   2   2    1.50    1.50
  -5   2   2    2.70    1.30
  -5   2   2   -0.30    1.40
  -4   2   2  104.49    5.50
  -3   2   2  214.48    9.70
  -3   2   2  209.38    9.40
   2  -2  -2  428.26   18.40
  -2   2   2  413.46   18.00
  -2   2   2  410.46   18.30
   1  -2  -2   24.40    1.30
   1  -2  -2   26.20    2.00
   1  -2  -2   21.80    1.60
  -1   2   2   25.90    1.70
  -1   2   2   27.00    1.30
   0   2   2  160.48    7.30
   0   2   2  165.98    7.30
   1   2   2 2196.08   93.59
  -2  -2  -2   52.49    2.60
   2   2   2   50.49    2.30
  -3  -2  -2   42.70    2.50
  -3  -2  -2   38.40    2.50
  -3  -2  -2   46.20    2.50
  -4  -2  -2   43.70    3.00
  -4  -2  -2   44.20    2.70
  -5  -2  -2   11.20    1.90
  -5  -2  -2   11.00    1.50
  -6  -2  -2   84.99    5.30
  -6  -2  -2   85.59    5.40
  -6  -2  -2   85.79    5.40
  -6  -2  -2   92.09    5.50
  -7  -2  -2   -0.60    1.60
  -7  -2  -2    0.60    1.70
  -7  -2  -2    2.10    1.70
   7   2   2   -2.20    1.70
  -8  -2  -2   70.69    5.60
  -8  -2  -2   75.99    4.90
  -8  -2  -2   74.89    5.20
  -8  -2  -2   66.49    5.30
   8   2   2   74.79    5.60
  -9  -2  -2  134.19    7.50
  -9  -2  -2  136.89    6.70
  -9  -2  -2  124.39    7.20
  -9  -2  -2  119.09    7.20
   9   2   2  138.69    7.50
   8  -3  -2   56.79    4.30
   8  -3  -2   59.39    3.30
   8  -3  -2   62.39    4.50
   7  -3  -2   92.79    5.40
   7  -3  -2   87.39    6.10
   7  -3  -2   85.29    5.90
   6  -3  -2   59.29    4.80
   6  -3  -2   60.19    5.20
   6  -3  -2   65.69    4.60
   5  -3  -2   84.89    5.40
   5  -3  -2   84.09    5.40
  -5   3   2   81.29    5.00
   4  -3  -2  462.85   21.80
  -4   3   2  508.25   21.80
  -3   3   2   59.89    3.50
   2  -3  -2    5.10    1.20
   2  -3  -2    3.60    0.90
  -2   3   2    3.90    0.50
  -2   3   2    3.70    1.00
   1  -3  -2    8.20    1.30
  -1   3   2    9.20    1.10
   0  -3  -2  315.97   13.90
   0   3   2  300.37   13.70
   0   3   2  328.27   13.70
  -1  -3  -2  450.95   21.00
   1   3   2  528.95   21.10
  -2  -3  -2   97.69    4.60
  -3  -3  -2   47.50    2.90
  -3  -3  -2   44.40    2.60
  -4  -3  -2  642.44   28.10
  -4  -3  -2  634.94   27.90
  -5  -3  -2   33.30    2.40
  -5  -3  -2   32.90    2.90
  -6  -3  -2    1.60    1.60
  -6  -3  -2    2.40    1.30
  -6  -3  -2   -0.50    1.50
  -6  -3  -2   -1.10    1.30
  -7  -3  -2    9.50    2.30
  -7  -3  -2   13.10    2.50
  -7  -3  -2   10.70    2.10
  -7  -3  -2    6.10    1.60
  -8  -3  -2  144.79    8.20
  -8  -3  -2  137.29    7.50
  -8  -3  -2  132.69    7.80
  -8  -3  -2  142.49    8.40
   8   3   2  147.59    8.30
  -9  -3  -2  120.79    6.90
  -9  -3  -2  119.09    6.00
  -9  -3  -2  117.59    6.80
  -9  -3  -2  119.49    7.10
   9   3   2  125.89    7.10
  10   3   2   42.00    4.10
   8  -4  -2   50.09    3.60
   8  -4  -2   50.09    3.60
   7  -4  -2   11.50    2.40
   7  -4  -2   13.10    1.60
   7  -4  -2   15.70    2.80
   6  -4  -2   17.70    2.70
   6  -4  -2   18.60    2.80
   6  -4  -2   17.20    3.00
   6  -4  -2   19.00    2.40
   5  -4  -2   24.60    2.90
   5  -4  -2   21.80    2.90
   5  -4  -2   17.70    2.90
   5  -4  -2   23.50    2.60
  -5   4   2   17.40    2.40
   4  -4  -2  510.85   22.80
   4  -4  -2  501.65   23.00
  -4   4   2  500.55   22.70
  -3   4   2   74.89    4.30
   2  -4  -2   12.90    1.60
  -2   4   2   16.10    2.40
  -2   4   2   12.00    1.50
   1  -4  -2   19.40    1.80
  -1   4   2   18.00    1.60
   0  -4  -2  515.95   22.10
   0   4   2  524.95   22.00
   0   4   2  480.95   21.80
  -2  -4  -2   10.80    1.10
  -3  -4  -2  104.49    5.40
  -3  -4  -2  107.39    5.10
  -4  -4  -2  461.95   20.10
  -4  -4  -2  440.56   20.10
  -4  -4  -2  443.26   19.70
  -5  -4  -2  262.77   12.90
  -5  -4  -2  266.07   12.70
  -5  -4  -2  299.27   13.20
  -6  -4  -2   25.00    2.40
  -6  -4  -2   26.30    2.90
  -6  -4  -2   31.00    3.00
  -6  -4  -2   31.00    3.10
  -6  -4  -2   28.70    3.10
  -7  -4  -2    1.80    1.50
  -7  -4  -2   -0.10    1.20
  -7  -4  -2    4.10    1.80
  -7  -4  -2   -1.70    1.70
  -8  -4  -2  179.18    9.90
  -8  -4  -2  184.98    9.50
  -8  -4  -2  184.38    9.00
  -8  -4  -2  168.58    9.80
   8   4   2  196.08   10.20
  -9  -4  -2  162.38    9.20
  -9  -4  -2  170.08    8.50
  -9  -4  -2  159.58    8.80
  -9  -4  -2  175.08    9.10
   9   4   2  169.68    9.10
  10   4   2   -0.20    1.40
   7  -5  -2    6.20    1.90
   7  -5  -2    3.50    1.70
   6  -5  -2    7.50    2.10
   6  -5  -2    6.50    2.00
   6  -5  -2    5.40    2.10
   6  -5  -2    5.00    1.20
   5  -5  -2   84.49    5.60
   5  -5  -2   93.59    4.90
   5  -5  -2   77.39    5.90
   5  -5  -2   78.89    5.70
   4  -5  -2  375.66   17.70
   4  -5  -2  362.76   17.70
   4  -5  -2  373.76   18.10
   4  -5  -2  418.96   18.10
   4  -5  -2  381.66   17.30
  -4   5   2  385.36   17.70
   3  -5  -2  107.79    6.00
   3  -5  -2  112.09    6.70
  -3   5   2  113.59    5.90
  -2   5   2   20.20    2.70
  -2   5   2   13.50    1.70
   1  -5  -2  135.09    6.50
  -1   5   2  132.29    6.50
   0  -5  -2  141.09    6.60
   0   5   2  139.59    6.50
   1   5   2  550.44   23.80
  -2  -5  -2   45.80    2.40
  -3  -5  -2  361.46   16.50
  -3  -5  -2  377.56   16.30
  -4  -5  -2  332.67   15.60
  -4  -5  -2  342.37   15.80
  -4  -5  -2  353.36   15.30
  -5  -5  -2  119.89    6.30
  -5  -5  -2  115.49    6.50
  -5  -5  -2  112.79    6.00
  -6  -5  -2    3.00    1.70
  -6  -5  -2    7.20    1.30
  -6  -5  -2    3.80    1.50
  -6  -5  -2    1.40    1.70
  -6  -5  -2    3.80    1.50
  -7  -5  -2   97.69    6.40
  -7  -5  -2  101.99    5.90
  -7  -5  -2  101.19    5.40
  -7  -5  -2   99.29    6.60
  -8  -5  -2   66.59    5.80
  -8  -5  -2   68.59    3.70
  -8  -5  -2   69.89    4.70
  -8  -5  -2   78.19    5.40
  -8  -5  -2   65.59    5.30
   8   5   2   71.49    5.50
  -9  -5  -2   28.80    3.10
  -9  -5  -2   25.90    2.50
  -9  -5  -2   28.60    3.10
  -9  -5  -2   29.30    3.40
   9   5   2   33.60    3.40
   7  -6  -2    8.60    1.30
   6  -6  -2    3.40    1.70
   6  -6  -2    2.60    1.70
   6  -6  -2    3.20    1.80
   5  -6  -2  201.28   11.00
   5  -6  -2  198.48   11.00
   5  -6  -2  229.88   11.40
   5  -6  -2  219.28    9.50
   5  -6  -2  200.88    9.60
   5  -6  -2  241.58   10.90
   4  -6  -2  293.27   14.80
   4  -6  -2  341.57   15.40
   4  -6  -2  315.67   14.60
   4  -6  -2  313.47   13.80
   4  -6  -2  293.47   14.90
   4  -6  -2  334.47   15.30
  -4   6   2  280.17   14.70
   3  -6  -2   17.20    2.60
   3  -6  -2   15.50    1.40
   3  -6  -2   14.60    1.90
   3  -6  -2   19.00    2.60
  -3   6   2   17.70    2.10
   2  -6  -2  156.38    7.50
  -2   6   2  159.58    7.70
  -2   6   2  149.69    8.50
   1  -6  -2  514.65   22.50
  -1   6   2  508.15   22.60
   0  -6  -2  188.88    8.60
   0   6   2  181.18    8.60
  -1  -6  -2    5.60    1.10
   1   6   2    4.00    0.90
  -3  -6  -2   43.70    2.50
  -3  -6  -2   40.70    2.90
  -4  -6  -2  173.48    8.30
  -4  -6  -2  171.38    8.30
  -4  -6  -2  188.98    9.10
  -4  -6  -2  173.08    8.70
  -5  -6  -2  118.19    6.60
  -5  -6  -2  118.89    7.20
  -5  -6  -2  117.59    6.60
  -5  -6  -2  113.39    5.60
  -5  -6  -2  125.39    6.10
  -6  -6  -2   31.60    2.10
  -6  -6  -2   34.10    2.90
  -6  -6  -2   31.40    3.80
  -6  -6  -2   26.40    3.10
  -6  -6  -2   31.50    3.50
  -6  -6  -2   23.40    2.90
  -7  -6  -2  166.78    9.60
  -7  -6  -2  171.78    8.30
  -7  -6  -2  154.38    7.30
  -7  -6  -2  155.18    8.90
  -7  -6  -2  157.58    8.80
  -8  -6  -2    9.30    2.30
  -8  -6  -2    5.20    2.50
  -8  -6  -2    6.90    2.20
  -8  -6  -2    7.80    1.80
   8   6   2   10.30    2.50
  -9  -6  -2    5.70    1.90
  -9  -6  -2    3.70    1.80
  -9  -6  -2    4.50    2.00
  -9  -6  -2    3.90    1.20
   9   6   2    4.90    2.00
   7  -7  -2    6.50    1.50
   6  -7  -2   28.20    3.10
   6  -7  -2   28.40    3.10
   6  -7  -2   29.00    2.30
   5  -7  -2   58.59    4.90
   5  -7  -2   52.39    4.40
   5  -7  -2   52.79    4.40
   5  -7  -2   60.89    3.90
   4  -7  -2   49.20    4.10
   4  -7  -2   56.49    4.90
   4  -7  -2   45.90    4.10
   4  -7  -2   46.20    3.60
   3  -7  -2    6.20    1.40
   3  -7  -2    4.30    1.70
   3  -7  -2    8.80    2.20
   3  -7  -2    2.80    1.70
  -3   7   2    7.50    1.80
   2  -7  -2    2.20    1.50
   2  -7  -2    3.60    1.10
   2  -7  -2    3.10    1.20
   2  -7  -2    3.60    1.80
  -2   7   2    2.50    1.40
  -2   7   2    6.10    2.50
   1  -7  -2  116.89    5.80
   1  -7  -2  121.49    6.00
  -1   7   2  120.89    6.20
   0  -7  -2   97.69    4.90
  -1  -7  -2    0.40    0.70
  -2  -7  -2   57.79    3.30
  -3  -7  -2  196.48    8.90
  -4  -7  -2  662.33   29.50
  -4  -7  -2  638.34   29.40
  -4  -7  -2  686.53   29.90
  -4  -7  -2  684.53   28.90
  -4  -7  -2  664.63   29.40
  -4  -7  -2  634.94   30.00
  -5  -7  -2    8.00    1.40
  -5  -7  -2    4.70    1.60
  -5  -7  -2    7.20    1.80
  -5  -7  -2    6.40    1.70
  -5  -7  -2   11.10    2.50
  -6  -7  -2   67.69    4.10
  -6  -7  -2   61.79    4.60
  -6  -7  -2   65.29    4.90
  -6  -7  -2   74.59    5.70
  -7  -7  -2   21.10    3.00
  -7  -7  -2   25.70    3.70
  -7  -7  -2   30.20    3.10
  -7  -7  -2   28.30    3.50
  -7  -7  -2   28.30    2.60
  -8  -7  -2   42.00    4.40
  -8  -7  -2   48.10    4.20
  -8  -7  -2   45.60    3.90
  -8  -7  -2   48.70    3.20
  -8  -7  -2   39.70    3.70
  -9  -7  -2    1.60    1.70
  -9  -7  -2    2.00    1.60
  -9  -7  -2    2.70    1.50
  -9  -7  -2   -1.50    1.20
   9   7   2   -1.10    1.60
   6  -8  -2   17.80    2.40
   5  -8  -2    5.90    1.90
   5  -8  -2    4.10    2.00
   4  -8  -2   32.80    2.40
   4  -8  -2   36.10    3.80
   4  -8  -2   28.80    3.30
   4  -8  -2   29.20    3.20
   3  -8  -2   44.60    4.10
   3  -8  -2   54.09    4.10
   3  -8  -2   46.50    3.00
   3  -8  -2   54.49    4.90
   2  -8  -2   24.90    1.90
   2  -8  -2   22.30    2.80
   2  -8  -2   24.10    3.10
   2  -8  -2   22.50    2.50
   2  -8  -2   21.70    2.30
  -2   8   2   19.70    2.50
   1  -8  -2  367.86   17.50
   1  -8  -2  378.56   16.90
   1  -8  -2  358.26   16.20
   1  -8  -2  386.06   17.50
   1  -8  -2  355.46   16.80
  -1   8   2  381.06   17.10
  -1   8   2  387.96   18.60
   0  -8  -2  213.58   10.00
   0  -8  -2  223.58   10.10
  -1  -8  -2   13.90    1.60
  -1  -8  -2   16.30    1.50
  -2  -8  -2   95.39    4.90
  -2  -8  -2  100.09    5.10
  -3  -8  -2  339.97   15.40
  -3  -8  -2  334.97   16.10
  -3  -8  -2  335.67   15.60
  -4  -8  -2  185.98    9.10
  -4  -8  -2  165.88    9.50
  -4  -8  -2  170.08    8.90
  -4  -8  -2  191.28    9.80
  -4  -8  -2  188.18    8.70
  -4  -8  -2  175.98    8.10
  -5  -8  -2   17.50    1.60
  -5  -8  -2   18.80    2.90
  -5  -8  -2   19.50    2.50
  -5  -8  -2   24.20    2.60
  -5  -8  -2   21.20    3.10
  -6  -8  -2  142.79    7.70
  -6  -8  -2  159.98    9.00
  -6  -8  -2  141.39    6.90
  -6  -8  -2  148.09    8.20
  -7  -8  -2   57.89    4.50
  -7  -8  -2   60.49    3.40
  -7  -8  -2   56.99    4.80
  -7  -8  -2   63.49    5.60
  -8  -8  -2   10.00    2.70
  -8  -8  -2    8.50    1.90
  -8  -8  -2    7.00    2.10
  -9  -8  -2    4.70    1.40
  -9  -8  -2    4.40    1.80
  -9  -8  -2    5.10    1.70
   9   8   2    6.40    1.80
   6  -9  -2   56.29    3.30
   5  -9  -2   43.00    3.40
   5  -9  -2   40.40    3.50
   5  -9  -2   41.30    3.80
   4  -9  -2    1.10    1.80
   4  -9  -2    4.70    1.90
   4  -9  -2    2.20    1.90
   3  -9  -2    5.10    2.10
   3  -9  -2    4.70    2.10
   3  -9  -2    5.00    1.90
   2  -9  -2  247.78   12.70
   2  -9  -2  256.97   12.10
   2  -9  -2  241.48   12.10
   2  -9  -2  265.57   12.70
   1  -9  -2  672.53   30.80
   1  -9  -2  677.73   30.20
   1  -9  -2  673.53   30.80
   1  -9  -2  700.73   30.10
  -1   9   2  695.83   32.10
   0  -9  -2    0.80    1.00
   0  -9  -2    1.40    0.90
   0  -9  -2    0.50    1.50
   0  -9  -2    0.30    1.00
  -1  -9  -2   73.19    4.60
  -1  -9  -2   52.29    4.20
  -1  -9  -2   51.09    3.00
  -1  -9  -2   58.19    3.60
  -1  -9  -2   56.89    3.10
  -1  -9  -2   60.79    4.20
  -1  -9  -2   60.09    3.50
  -2  -9  -2  306.87   13.40
  -2  -9  -2  255.07   11.70
  -2  -9  -2  262.57   11.80
  -2  -9  -2  242.88   12.70
  -2  -9  -2  249.38   11.40
  -2  -9  -2  233.48   11.40
  -3  -9  -2   88.09    5.00
  -3  -9  -2   83.39    4.40
  -3  -9  -2   88.59    5.20
  -3  -9  -2   89.89    5.90
  -3  -9  -2   94.99    4.80
  -4  -9  -2    3.70    2.10
  -4  -9  -2    8.50    1.70
  -4  -9  -2    8.20    2.40
  -4  -9  -2    8.20    1.70
  -4  -9  -2    6.50    1.80
  -5  -9  -2   17.40    2.20
  -5  -9  -2   14.40    2.30
  -5  -9  -2   17.40    2.90
  -5  -9  -2   17.90    3.00
  -6  -9  -2   51.59    3.90
  -6  -9  -2   50.89    4.40
  -6  -9  -2   58.09    5.20
  -7  -9  -2  181.08    9.10
  -7  -9  -2  176.68    9.60
  -7  -9  -2  184.78   10.20
  -8  -9  -2   28.80    3.50
  -8  -9  -2   25.90    2.90
  -8  -9  -2   26.30    2.50
   8   9   2   29.70    3.10
  -9  -9  -2    1.70    1.50
  -9  -9  -2    1.50    1.00
   9   9   2    2.60    1.50
   5 -10  -2   54.39    3.70
   5 -10  -2   54.99    3.30
   4 -10  -2    5.60    1.90
   4 -10  -2    7.80    2.10
   4 -10  -2    7.10    1.60
   3 -10  -2  124.79    7.80
   3 -10  -2  143.49    7.10
   3 -10  -2  138.69    8.00
   2 -10  -2  441.16   21.50
   2 -10  -2  462.95   21.60
   2 -10  -2  476.25   20.70
   2 -10  -2  458.45   21.00
   1 -10  -2   64.19    4.30
   1 -10  -2   65.09    4.80
   1 -10  -2   69.79    5.10
   1 -10  -2   68.19    4.10
   0 -10  -2   21.60    3.00
   0 -10  -2   25.30    2.30
   0 -10  -2   26.80    3.00
   0 -10  -2   25.50    2.50
  -1 -10  -2   42.30    2.90
  -1 -10  -2   42.50    3.20
  -1 -10  -2   42.00    4.00
  -1 -10  -2   49.99    4.10
  -1 -10  -2   46.30    3.60
  -1 -10  -2   38.90    2.60
  -2 -10  -2  261.37   11.60
  -2 -10  -2  245.58   12.40
  -2 -10  -2  252.57   12.90
  -2 -10  -2  263.07   12.00
  -2 -10  -2  255.47   11.70
  -3 -10  -2  157.58    9.40
  -3 -10  -2  158.68    8.10
  -3 -10  -2  155.18    9.00
  -3 -10  -2  175.68    7.80
  -3 -10  -2  153.18    8.40
  -3 -10  -2  159.18    7.70
  -4 -10  -2    0.80    1.40
  -4 -10  -2    2.10    1.20
  -4 -10  -2    2.60    1.40
  -4 -10  -2   -0.60    1.80
  -4 -10  -2   -0.10    1.80
  -5 -10  -2  100.29    7.00
  -5 -10  -2  103.19    5.60
  -5 -10  -2  101.59    6.10
  -6 -10  -2   26.40    2.50
  -6 -10  -2   20.60    3.30
  -6 -10  -2   17.40    2.70
  -7 -10  -2   63.19    5.10
  -7 -10  -2   51.39    4.20
  -7 -10  -2   50.99    3.70
  -8 -10  -2    2.10    1.80
  -8 -10  -2    2.40    1.50
  -8 -10  -2    0.70    1.10
   8  10   2    2.10    1.60
   4 -11  -2   17.20    2.20
   4 -11  -2   15.30    1.40
   3 -11  -2  138.59    6.60
   3 -11  -2  136.59    7.70
   2 -11  -2   69.89    5.40
   2 -11  -2   68.79    5.30
   2 -11  -2   78.29    4.80
   2 -11  -2   76.29    4.20
   1 -11  -2   29.50    2.80
   1 -11  -2   28.10    2.30
   1 -11  -2   29.00    3.20
   1 -11  -2   25.00    3.30
   0 -11  -2   32.10    3.00
   0 -11  -2   34.30    2.50
   0 -11  -2   32.10    3.30
   0 -11  -2   33.40    3.70
  -1 -11  -2   49.60    3.80
  -1 -11  -2   51.49    4.50
  -1 -11  -2   51.39    3.60
  -1 -11  -2   48.40    3.00
  -2 -11  -2  193.28    9.20
  -2 -11  -2  185.48    9.40
  -2 -11  -2  171.98    9.90
  -2 -11  -2  184.98    8.50
  -3 -11  -2   62.19    3.50
  -3 -11  -2   57.99    4.00
  -3 -11  -2   52.29    5.00
  -3 -11  -2   53.19    4.30
  -4 -11  -2   -1.80    1.80
  -4 -11  -2    0.80    1.60
  -4 -11  -2   -0.80    1.30
  -4 -11  -2    0.50    1.10
  -5 -11  -2   22.60    2.80
  -5 -11  -2   31.20    3.70
  -5 -11  -2   29.10    2.30
  -6 -11  -2   11.60    2.60
  -6 -11  -2   12.70    2.20
  -6 -11  -2   10.90    1.60
  -7 -11  -2    0.80    1.80
  -7 -11  -2    2.70    1.00
  -7 -11  -2    0.00    1.40
  -8 -11  -2    0.60    1.50
   3 -12  -2   74.09    4.60
   3 -12  -2   90.39    6.10
   3 -12  -2   74.19    4.90
   2 -12  -2  101.09    6.30
   2 -12  -2  106.79    5.90
   2 -12  -2   99.39    5.70
   1 -12  -2   15.50    2.10
   1 -12  -2    5.80    2.20
   1 -12  -2   12.10    2.10
   0 -12  -2    8.10    1.80
   0 -12  -2    9.40    2.40
   0 -12  -2    7.30    1.70
  -1 -12  -2    7.60    2.20
  -1 -12  -2   13.10    2.10
  -1 -12  -2   10.60    1.90
  -2 -12  -2  249.28   12.90
  -2 -12  -2  270.47   12.20
  -2 -12  -2  249.38   12.20
  -3 -12  -2   19.20    2.20
  -3 -12  -2   18.50    2.40
  -3 -12  -2   11.00    2.50
  -4 -12  -2   22.40    2.50
  -4 -12  -2   20.90    3.10
  -4 -12  -2   23.80    2.80
  -5 -12  -2   49.99    4.00
  -5 -12  -2   55.79    4.70
  -6 -12  -2   16.10    2.60
  -6 -12  -2   15.10    2.20
  -7 -12  -2    1.30    1.60
  -7 -12  -2    1.40    1.30
   2 -13  -2   19.50    1.90
   2 -13  -2    9.00    1.50
   2 -13  -2   14.70    2.20
   2 -13  -2   16.80    1.70
   1 -13  -2    1.60    1.60
   1 -13  -2    0.70    1.10
   1 -13  -2   -1.90    1.30
   1 -13  -2   -0.50    1.10
   0 -13  -2   64.89    4.00
   0 -13  -2   65.69    3.90
   0 -13  -2   58.99    4.70
   0 -13  -2   58.59    4.00
  -1 -13  -2   72.19    4.30
  -1 -13  -2   70.89    4.40
  -1 -13  -2   77.99    5.20
  -1 -13  -2   75.39    4.40
  -2 -13  -2   25.50    2.40
  -2 -13  -2   22.10    2.50
  -2 -13  -2   29.60    2.60
  -3 -13  -2    4.90    2.00
  -3 -13  -2    7.20    1.60
  -3 -13  -2    8.80    1.60
  -3 -13  -2    6.00    1.50
  -4 -13  -2   55.89    3.60
  -4 -13  -2   50.79    4.40
  -4 -13  -2   52.19    3.60
  -5 -13  -2   40.90    3.70
  -5 -13  -2   43.80    3.70
  -5 -13  -2   45.50    3.10
  -6 -13  -2   20.30    1.90
  -6 -13  -2   13.30    2.20
  -6 -13  -2   18.70    1.90
   0 -14  -2   84.09    5.00
   0 -14  -2   87.19    4.50
  -1 -14  -2  105.09    5.40
  -2 -14  -2   53.39    3.30
  -3 -14  -2    8.70    1.40
  -4 -14  -2   46.20    4.00
  -4 -14   3   39.80    3.30
  -3 -14   3    4.90    1.70
  -3 -14   3    5.70    0.80
  -2 -14   3   10.70    2.10
  -2 -14   3   12.90    1.10
  -1 -14   3   85.09    3.90
  -1 -14   3   77.29    4.80
   0 -14   3  111.29    5.20
   0 -14   3  112.39    6.00
  -5 -13   3   30.60    3.10
  -4 -13   3   46.90    4.20
  -4 -13   3   49.10    2.70
  -3 -13   3    1.40    1.80
  -3 -13   3   -0.30    0.70
  -2 -13   3   95.89    6.20
  -2 -13   3   93.89    4.60
  -1 -13   3  191.88   10.20
  -1 -13   3  192.78    8.70
  -1 -13   3  192.48    9.80
   0 -13   3   25.50    1.70
   0 -13   3   21.50    2.80
   0 -13   3   26.20    1.80
   1 -13   3    2.40    0.80
   1 -13   3    1.60    1.60
   1 -13   3    2.50    0.80
   2 -13   3   35.70    2.20
   2 -13   3   38.40    3.20
  -6 -12   3  103.29    6.10
  -5 -12   3  103.49    6.50
  -4 -12   3   10.00    1.20
  -4 -12   3    8.80    1.10
  -4 -12   3    7.40    2.40
  -3 -12   3   38.50    4.20
  -3 -12   3   41.60    2.50
  -2 -12   3  230.18   11.80
  -2 -12   3  229.18    9.80
  -2 -12   3  207.38    9.80
  -2 -12   3  212.98   11.10
  -1 -12   3  166.38    9.10
  -1 -12   3  165.08    7.70
  -1 -12   3  154.58    9.40
  -1 -12   3  175.78    7.60
   0 -12   3   24.90    2.10
   0 -12   3   29.50    3.40
   0 -12   3   28.40    3.80
   0 -12   3   29.60    1.90
   1 -12   3   24.50    1.80
   1 -12   3   22.70    2.00
   1 -12   3   22.60    3.10
   2 -12   3   56.99    4.40
   2 -12   3   52.69    3.00
   2 -12   3   50.69    3.20
   3 -12   3   84.89    5.10
   3 -12   3   80.89    4.30
  -7 -11   3   35.10    2.30
  -7 -11   3   30.10    2.20
  -7 -11   3   27.40    2.90
  -6 -11   3  196.68    9.40
  -6 -11   3  205.28    9.50
  -6 -11   3  212.08   10.70
  -5 -11   3   15.50    3.00
  -5 -11   3   13.90    1.70
  -5 -11   3   13.40    1.60
  -4 -11   3   15.50    1.50
  -4 -11   3   13.60    2.90
  -4 -11   3   14.60    1.40
  -3 -11   3   64.29    3.30
  -3 -11   3   58.59    5.60
  -2 -11   3  129.29    7.70
  -2 -11   3  144.39    8.50
  -2 -11   3  134.19    6.30
  -2 -11   3  130.79    6.00
  -2 -11   3  130.89    7.70
  -1 -11   3   19.30    3.40
  -1 -11   3   16.20    1.50
  -1 -11   3   18.80    3.10
  -1 -11   3   18.80    2.90
   0 -11   3   14.70    1.50
   0 -11   3   13.30    1.20
   0 -11   3   10.60    2.80
   0 -11   3   15.60    2.90
   1 -11   3    8.80    1.40
   1 -11   3    7.50    1.10
   1 -11   3   10.00    2.50
   2 -11   3  148.89    7.10
   2 -11   3  147.19    8.40
   2 -11   3  137.29    7.00
   2 -11   3  149.09    7.30
   2 -11   3  156.48    7.20
   3 -11   3    6.30    1.50
   3 -11   3    5.60    1.40
   3 -11   3    8.40    2.10
   3 -11   3    7.00    2.00
   3 -11   3    5.90    1.40
   4 -11   3    1.50    1.40
   4 -11   3   -0.40    1.30
   4 -11   3    0.30    1.00
   4 -11   3    0.10    1.10
   4 -11   3    0.30    1.10
  -7 -10   3   63.59    4.10
  -7 -10   3   59.89    4.70
  -6 -10   3   41.20    4.30
  -6 -10   3   43.50    3.60
  -5 -10   3   41.40    3.40
  -5 -10   3   37.10    4.30
  -4 -10   3   43.70    4.60
  -4 -10   3   41.80    2.50
  -4 -10   3   37.00    2.90
  -4 -10   3   45.20    3.20
  -3 -10   3  129.09    5.90
  -3 -10   3  117.69    6.10
  -3 -10   3  122.89    8.10
  -3 -10   3  126.19    6.30
  -3 -10   3  151.58    6.30
  -2 -10   3  130.49    8.00
  -2 -10   3  140.79    8.10
  -2 -10   3  157.68    8.80
  -2 -10   3  146.99    6.80
  -2 -10   3  146.19    8.80
  -1 -10   3   58.99    5.10
  -1 -10   3   76.99    5.60
  -1 -10   3   62.69    5.10
  -1 -10   3   66.69    3.40
  -1 -10   3   64.59    5.20
   0 -10   3   46.90    2.70
   0 -10   3   42.50    4.30
   0 -10   3   42.80    4.30
   0 -10   3   39.80    4.50
   1 -10   3   19.80    3.10
   1 -10   3   13.90    1.60
   1 -10   3   13.50    3.10
   1 -10   3   11.40    1.10
   1 -10   3   11.60    1.60
   1 -10   3   11.80    1.60
   2 -10   3  177.48    9.20
   2 -10   3  194.78    9.10
   2 -10   3  195.38    8.70
   2 -10   3  195.08   10.40
   2 -10   3  184.38    9.10
   2 -10   3  186.28   10.00
   3 -10   3   63.09    4.30
   3 -10   3   61.09    5.20
   3 -10   3   60.59    5.00
   3 -10   3   66.99    4.10
   4 -10   3   34.40    3.10
   4 -10   3   29.50    2.70
   4 -10   3   34.60    3.30
   4 -10   3   30.00    3.40
   5 -10   3   44.70    3.70
   5 -10   3   42.90    3.10
   5 -10   3   48.60    3.40
  -8  -9   3   12.60    2.10
  -7  -9   3   65.79    5.20
  -7  -9   3   68.89    3.70
  -6  -9   3   76.39    5.80
  -6  -9   3   65.09    3.80
  -6  -9   3   67.89    4.90
  -5  -9   3   55.79    4.10
  -5  -9   3   48.30    2.90
  -5  -9   3   45.00    4.70
  -4  -9   3   15.10    1.10
  -4  -9   3   17.60    3.10
  -4  -9   3   16.50    1.50
  -4  -9   3   17.80    3.20
  -4  -9   3   14.40    2.10
  -3  -9   3   75.39    4.10
  -3  -9   3   81.49    5.80
  -3  -9   3   72.39    3.90
  -3  -9   3   63.19    5.50
  -3  -9   3   75.49    4.10
  -2  -9   3   42.60    2.40
  -2  -9   3   35.20    4.00
  -2  -9   3   43.00    3.90
  -2  -9   3   44.30    3.90
  -2  -9   3   39.40    2.40
  -2  -9   3   41.10    2.50
  -2  -9   3   41.00    4.30
  -1  -9   3   49.50    4.10
  -1  -9   3   54.19    4.80
  -1  -9   3   44.30    2.40
  -1  -9   3   46.10    4.30
  -1  -9   3   40.60    3.90
   0   9  -3   33.00    4.20
   0  -9   3   30.20    3.50
   0  -9   3   34.00    2.10
   0  -9   3   34.00    3.60
   0  -9   3   36.50    2.40
   0  -9   3   37.80    3.80
   0  -9   3   35.60    2.20
   0  -9   3   35.50    4.00
   1  -9   3    2.40    2.00
   1  -9   3    4.50    2.20
   1  -9   3    3.50    1.20
   1  -9   3    5.20    1.10
   1  -9   3    0.20    1.80
   1  -9   3    3.70    1.20
   2  -9   3   51.59    3.30
   2  -9   3   50.89    4.40
   2  -9   3   48.00    4.30
   2  -9   3   56.49    3.70
   2  -9   3   47.90    2.80
   3  -9   3   74.69    5.60
   3  -9   3   77.09    4.60
   3  -9   3   79.19    5.00
   3  -9   3   69.79    5.40
   3  -9   3   76.99    4.10
   4  -9   3  102.69    5.90
   4  -9   3  111.19    5.40
   4  -9   3  101.69    6.40
   4  -9   3  110.99    6.90
   4  -9   3  103.79    6.50
   5  -9   3   73.39    4.00
   5  -9   3   70.99    5.20
   5  -9   3   75.49    4.50
   6  -9   3   60.29    4.10
  -8  -8   3   40.20    2.80
  -8  -8   3   38.50    3.30
  -8  -8   3   41.60    3.60
  -7  -8   3   31.80    2.70
  -7  -8   3   32.00    3.30
  -7  -8   3   37.10    4.00
  -6  -8   3  106.49    6.60
  -6  -8   3  117.69    7.50
  -6  -8   3  119.29    6.10
  -5  -8   3   10.30    1.50
  -5  -8   3    6.30    2.40
  -5  -8   3    8.80    2.10
  -5  -8   3    6.60    2.40
   4   8  -3    0.60    1.70
  -4  -8   3    1.20    1.50
  -4  -8   3    3.30    1.00
  -4  -8   3    0.20    1.90
  -4  -8   3    0.00    1.90
  -4  -8   3    2.20    0.80
   3   8  -3  265.17   13.40
  -3  -8   3  278.27   12.30
  -3  -8   3  250.17   12.20
  -3  -8   3  253.57   11.60
  -3  -8   3  271.17   13.40
  -3  -8   3  281.67   13.70
  -3  -8   3  278.17   12.00
   2   8  -3   76.19    5.20
  -2  -8   3   84.89    4.00
  -2  -8   3   75.89    4.00
  -2  -8   3   73.89    5.00
  -2  -8   3   83.29    5.50
  -2  -8   3   78.69    3.80
  -2  -8   3   81.69    5.70
  -1  -8   3   48.80    2.70
  -1  -8   3   55.09    4.30
  -1  -8   3   52.19    4.00
  -1  -8   3   58.09    4.40
  -1  -8   3   52.59    2.70
   0   8  -3   67.89    5.00
   0  -8   3   61.29    4.70
   0  -8   3   60.99    3.10
   0  -8   3   76.09    5.20
   0  -8   3   62.49    4.70
   0  -8   3   66.59    3.50
   0  -8   3   66.49    4.60
   0  -8   3   73.69    3.40
  -1   8  -3  122.99    7.60
  -1   8  -3  124.39    6.70
   1  -8   3  145.79    6.50
   1  -8   3  135.49    7.40
   1  -8   3  119.19    7.10
   1  -8   3  123.39    6.40
   1  -8   3  137.89    7.90
   1  -8   3  129.59    6.10
   1  -8   3  136.29    7.30
  -2   8  -3   19.00    2.40
   2  -8   3   22.70    2.90
   2  -8   3   20.80    1.90
   2  -8   3   22.90    1.80
   2  -8   3   23.60    2.90
   2  -8   3   19.80    2.30
   2  -8   3   23.10    1.50
   3  -8   3   16.00    2.30
   3  -8   3   15.50    2.70
   3  -8   3   14.50    1.90
   3  -8   3    9.30    1.40
   3  -8   3   14.30    2.40
   3  -8   3   19.10    1.80
   4  -8   3   51.19    3.60
   4  -8   3   42.70    4.10
   4  -8   3   49.90    4.60
   4  -8   3   50.89    3.50
   5  -8   3  297.97   14.60
   5  -8   3  302.57   13.50
   5  -8   3  276.57   14.30
   6  -8   3   87.19    5.80
   6  -8   3   99.29    5.10
   7  -8   3    1.60    0.80
  -9  -7   3    5.10    1.20
  -8  -7   3   82.79    4.60
  -8  -7   3   74.39    5.30
  -8  -7   3   75.59    5.20
  -8  -7   3   80.29    5.00
  -7  -7   3   72.49    5.60
  -7  -7   3   67.59    5.10
  -7  -7   3   76.69    4.70
  -7  -7   3   68.49    5.10
  -6  -7   3    6.70    1.80
  -6  -7   3    5.20    2.00
  -6  -7   3    6.60    2.00
  -6  -7   3    3.60    2.10
   5   7  -3   30.60    3.70
  -5  -7   3   35.10    2.70
  -5  -7   3   31.90    3.20
  -5  -7   3   38.80    4.10
   4   7  -3    4.80    2.00
  -4  -7   3    5.50    2.10
  -4  -7   3    1.90    1.80
  -4  -7   3    6.00    0.90
  -4  -7   3    5.20    1.10
  -4  -7   3    4.40    1.50
   3   7  -3  188.68    9.80
  -3  -7   3  191.68   10.00
  -3  -7   3  177.88    9.70
   2   7  -3   67.19    4.60
  -2  -7   3   63.49    4.70
   1   7  -3   -0.50    1.00
  -1  -7   3    0.00    1.40
   0   7  -3  430.96   19.30
   0  -7   3  433.76   19.90
  -1   7  -3  560.94   23.80
  -1   7  -3  556.44   24.60
   1  -7   3  520.75   23.10
   1  -7   3  507.85   24.10
  -2   7  -3   13.10    1.90
   2  -7   3   13.60    2.40
   2  -7   3   14.40    1.80
   2  -7   3   15.60    2.30
   2  -7   3   11.90    1.40
   2  -7   3   12.50    2.10
   2  -7   3   11.60    1.00
   2  -7   3   11.10    1.40
  -3   7  -3   -1.50    1.20
   3  -7   3    3.20    1.50
   3  -7   3    1.30    1.10
   3  -7   3    1.70    1.40
   3  -7   3   -0.10    0.70
   3  -7   3    0.30    1.60
   3  -7   3    1.40    1.00
   4  -7   3  125.99    6.50
   4  -7   3  142.89    7.80
   4  -7   3  113.39    7.00
   4  -7   3  119.29    6.50
   5  -7   3  396.76   18.20
   5  -7   3  399.66   19.10
   6  -7   3   76.29    5.50
   6  -7   3   80.89    4.80
   7  -7   3   21.50    2.10
   7  -7   3   18.60    2.20
   9   6  -3    5.80    1.80
  -9  -6   3    3.60    1.40
   8   6  -3   94.99    5.90
  -8  -6   3  103.39    5.90
  -8  -6   3   81.99    5.80
  -8  -6   3   85.19    5.30
   7   6  -3   35.40    3.70
  -7  -6   3   27.90    3.30
  -7  -6   3   27.10    3.50
  -7  -6   3   38.20    3.20
  -7  -6   3   29.50    3.40
   6   6  -3    5.70    2.00
  -6  -6   3    7.40    1.80
  -6  -6   3    5.80    1.10
  -6  -6   3    2.40    2.10
  -6  -6   3    4.20    1.90
  -6  -6   3    5.40    2.00
   5   6  -3   28.80    3.40
  -5  -6   3   28.00    2.50
  -5  -6   3   22.50    1.60
  -5  -6   3   25.40    2.90
  -5  -6   3   22.40    3.10
  -5  -6   3   24.90    2.80
   4   6  -3   44.10    4.00
  -4  -6   3   44.10    3.50
  -4  -6   3   49.99    4.20
  -4  -6   3   49.70    4.30
  -3  -6   3  134.49    6.80
  -3  -6   3  142.09    7.80
  -2  -6   3   74.39    4.10
  -2  -6   3   77.59    4.90
  -1  -6   3  305.77   14.40
   0   6  -3  294.87   13.50
   0  -6   3  309.27   14.20
  -1   6  -3   79.89    5.00
  -1   6  -3   84.59    4.50
   1  -6   3   78.89    4.80
  -2   6  -3  129.59    6.60
  -3   6  -3    0.60    1.30
   3  -6   3    0.80    1.00
   3  -6   3    0.40    1.50
   3  -6   3    0.30    1.00
   3  -6   3    1.00    1.30
  -4   6  -3   82.19    5.30
   4  -6   3   86.09    5.00
   4  -6   3   89.89    5.40
   4  -6   3   95.89    6.00
   4  -6   3   88.49    4.20
   4  -6   3   87.29    5.10
   5  -6   3  269.17   12.50
   5  -6   3  312.87   14.30
   5  -6   3  274.87   13.30
   6  -6   3   69.29    5.40
   6  -6   3   79.09    4.90
   7  -6   3   12.50    2.20
   7  -6   3   13.80    2.00
   8  -6   3   43.70    2.90
   9   5  -3   16.70    2.20
  -9  -5   3   13.00    2.00
  -9  -5   3   16.80    2.30
   8   5  -3  155.48    8.40
  -8  -5   3  149.09    8.60
  -8  -5   3  157.28    8.10
  -8  -5   3  149.09    7.10
  -8  -5   3  151.78    8.30
   7   5  -3   36.80    3.80
  -7  -5   3   32.50    3.60
  -7  -5   3   29.50    3.10
  -7  -5   3   37.80    2.90
  -7  -5   3   34.00    3.70
  -7  -5   3   30.70    3.60
   6   5  -3   27.40    3.10
  -6  -5   3   26.30    3.30
  -6  -5   3   21.70    3.10
  -6  -5   3   29.40    3.30
  -6  -5   3   21.90    2.70
  -6  -5   3   24.70    2.40
   5   5  -3  140.29    7.90
  -5  -5   3  135.19    7.30
  -5  -5   3  137.79    6.60
  -5  -5   3  128.29    7.70
  -5  -5   3  131.79    7.50
  -5  -5   3  140.59    7.00
  -4  -5   3  136.79    7.50
  -4  -5   3  132.69    6.30
  -3  -5   3  173.18    8.80
  -3  -5   3  162.18    8.00
  -2  -5   3   76.89    4.60
  -2  -5   3   69.89    3.90
   1   5  -3   55.19    2.90
  -1  -5   3   51.39    3.60
  -1  -5   3   49.20    3.00
  -1  -5   3   51.99    2.80
   0  -5   3  906.91   39.60
   0  -5   3  928.41   40.10
  -1   5  -3  345.77   15.50
  -1   5  -3  348.87   15.00
   1  -5   3  315.17   15.20
   1  -5   3  327.47   14.80
  -2   5  -3   12.50    1.60
  -3   5  -3   11.00    1.70
   3  -5   3   13.00    1.30
  -4   5  -3  300.07   13.20
   4  -5   3  287.77   13.50
   4  -5   3  266.97   12.80
   4  -5   3  253.87   12.80
   4  -5   3  279.27   12.50
   5  -5   3  203.48    9.80
   5  -5   3  194.08   10.30
   5  -5   3  188.68    9.30
   6  -5   3    0.80    1.60
   6  -5   3    1.60    1.30
   6  -5   3    1.40    1.80
   7  -5   3   10.20    2.10
   7  -5   3    6.20    1.20
   7  -5   3   10.70    2.00
   8  -5   3   20.10    2.20
   9   4  -3   16.00    2.30
  -9  -4   3   16.00    2.30
   8   4  -3  103.39    6.70
  -8  -4   3  115.89    7.00
  -8  -4   3  111.29    6.80
  -8  -4   3  107.79    5.90
   7   4  -3   41.40    4.10
  -7  -4   3   40.60    4.20
  -7  -4   3   44.50    4.20
  -7  -4   3   44.20    3.50
   6   4  -3    1.30    1.60
  -6  -4   3    4.00    1.90
  -6  -4   3    0.10    1.70
  -6  -4   3    1.00    1.40
  -6  -4   3   -0.70    1.80
  -6  -4   3    0.10    1.60
  -6  -4   3    0.80    0.80
  -5  -4   3  328.07   15.40
  -5  -4   3  342.57   14.80
  -5  -4   3  333.17   14.30
  -5  -4   3  290.67   15.40
  -5  -4   3  321.77   15.20
  -4  -4   3   60.29    3.40
  -4  -4   3   61.19    3.60
  -3  -4   3    1.10    0.90
  -3  -4   3    1.90    1.40
  -2  -4   3   17.70    1.60
  -2  -4   3   16.80    1.20
  -2  -4   3   21.00    2.20
   1   4  -3    0.90    1.30
   1   4  -3    3.10    1.00
  -1  -4   3    3.60    1.40
  -1  -4   3    4.30    1.00
  -1  -4   3    4.30    0.80
   0  -4   3  134.29    6.50
   0  -4   3  147.89    7.00
  -1   4  -3  112.29    6.00
   1  -4   3  119.79    5.90
   1  -4   3  120.09    5.60
  -2   4  -3   22.00    1.90
  -3   4  -3  181.08    8.70
  -4   4  -3  178.58    8.70
   4  -4   3  186.08    8.40
   4  -4   3  159.58    9.00
  -5   4  -3   64.29    4.40
   5  -4   3   66.39    4.40
   5  -4   3   66.99    4.80
   5  -4   3   68.49    3.50
   5  -4   3   72.69    4.20
   6  -4   3   22.60    2.90
   6  -4   3   23.60    3.00
   6  -4   3   27.40    2.60
   7  -4   3   31.70    2.90
   7  -4   3   28.80    3.20
   8  -4   3    6.40    1.20
   9   3  -3   53.79    3.90
  -9  -3   3   47.50    3.90
  -9  -3   3   47.80    3.20
   8   3  -3   26.30    3.30
  -8  -3   3   31.30    3.60
  -8  -3   3   31.20    3.40
  -8  -3   3   28.00    2.80
   7   3  -3    2.90    2.00
  -7  -3   3   -0.50    1.90
  -7  -3   3    0.00    1.10
  -7  -3   3    0.60    1.60
  -7  -3   3    0.40    1.90
   6   3  -3   35.70    3.60
  -6  -3   3   37.80    3.70
  -6  -3   3   31.90    3.60
  -6  -3   3   37.70    3.20
  -6  -3   3   36.50    2.80
  -5  -3   3   58.29    4.30
  -5  -3   3   58.59    4.30
  -5  -3   3   58.49    3.80
  -4  -3   3  385.06   17.20
  -3  -3   3   43.00    2.70
  -3  -3   3   46.70    3.40
  -2  -3   3   36.40    2.30
  -2  -3   3   33.00    1.80
  -2  -3   3   33.30    2.80
   1   3  -3  127.29    6.80
   1   3  -3  135.89    6.30
  -1  -3   3  137.79    6.10
  -1  -3   3  137.69    6.60
  -1  -3   3  130.69    6.20
   0   3  -3  301.87   13.10
   0  -3   3  295.27   13.00
   0  -3   3  292.97   13.30
  -1   3  -3  157.58    7.50
   1  -3   3  160.18    7.00
   1  -3   3  151.78    7.30
   2  -3   3  571.64   26.10
   2  -3   3  636.54   26.20
  -3   3  -3  632.44   27.70
  -4   3  -3  210.68    9.70
   4  -3   3  196.68    9.50
  -5   3  -3   84.19    4.80
   5  -3   3   73.69    4.90
   5  -3   3   75.59    4.30
   5  -3   3   77.09    4.70
   6  -3   3   16.20    2.50
   6  -3   3   16.90    2.40
   6  -3   3   18.30    2.00
   7  -3   3   64.09    3.60
   7  -3   3   62.99    4.40
   8  -3   3   85.59    5.00
   9   2  -3   59.89    4.40
  -9  -2   3   68.69    4.00
  -9  -2   3   65.29    4.50
   8   2  -3   31.50    3.60
  -8  -2   3   23.40    3.30
  -8  -2   3   31.70    3.10
  -8  -2   3   34.20    3.60
  -8  -2   3   32.50    2.50
   7   2  -3    1.90    2.00
  -7  -2   3    0.50    1.30
  -7  -2   3   -1.30    1.60
  -7  -2   3    0.30    1.80
  -7  -2   3    2.30    2.00
   6   2  -3    1.00    1.80
  -6  -2   3    1.60    1.50
  -6  -2   3    0.50    1.20
  -6  -2   3    0.20    1.80
  -6  -2   3    0.90    1.60
  -5  -2   3  138.39    7.60
  -5  -2   3  145.99    7.40
  -5  -2   3  144.49    7.70
  -4  -2   3  139.99    6.80
  -3  -2   3   25.00    1.90
  -3  -2   3   25.50    1.90
  -2  -2   3  487.15   21.60
  -2  -2   3  499.55   21.50
  -2  -2   3  511.15   22.10
   1   2  -3 1470.15   61.19
  -1  -2   3 1445.36   61.69
  -1  -2   3 1455.45   60.99
  -1  -2   3 1311.27   60.99
  -1  -2   3 1459.05   61.09
   0   2  -3  723.03   30.80
   0  -2   3  722.13   30.60
   0  -2   3  695.73   30.90
   1  -2   3   83.59    4.10
   2  -2   3  170.18    7.70
  -3   2  -3 1549.84   67.59
   3  -2   3 1596.34   67.39
  -4   2  -3  446.66   19.50
  -4   2  -3  430.96   19.30
  -5   2  -3   34.60    3.10
  -5   2  -3   33.50    2.80
   5  -2   3   35.80    3.20
   5  -2   3   30.80    2.80
  -6   2  -3    1.80    1.40
   6  -2   3    2.50    1.30
   6  -2   3    4.40    1.70
  -7   2  -3  131.09    7.40
   7  -2   3  130.19    6.80
   7  -2   3  122.19    7.20
   8  -2   3  106.89    6.10
   8  -2   3  105.99    5.30
   9  -2   3    2.00    1.30
   9   1  -3  113.99    6.20
  -9  -1   3  103.79    5.90
  -9  -1   3  106.79    6.00
   8   1  -3    3.20    2.20
  -8  -1   3    2.80    1.70
  -8  -1   3    1.50    1.90
  -8  -1   3    2.50    1.40
   7   1  -3    7.30    2.40
  -7  -1   3   11.10    2.20
  -7  -1   3    9.80    1.90
  -7  -1   3    9.30    2.50
  -7  -1   3   12.00    2.60
   6   1  -3   17.10    2.80
  -6  -1   3   26.00    2.90
  -6  -1   3   15.00    2.60
  -6  -1   3   32.20    3.50
  -6  -1   3   22.50    2.40
  -5  -1   3  201.28   10.00
  -5  -1   3  202.98    9.80
  -5  -1   3  193.58   10.00
  -4  -1   3    4.10    1.10
  -4  -1   3    2.90    1.00
  -3  -1   3  224.88    9.90
  -3  -1   3  210.78    9.90
  -2  -1   3 2796.62  118.59
  -2  -1   3 2758.52  118.59
   1   1  -3  237.08   10.90
   1   1  -3  238.08   11.00
  -1  -1   3  253.87   10.80
  -1  -1   3  255.67   10.90
  -1  -1   3  251.07   10.90
   0   1  -3   32.90    2.10
   0   1  -3   27.40    1.80
   0  -1   3   32.00    2.00
   0  -1   3   31.50    1.80
   1  -1   3    7.60    0.90
   1  -1   3   10.20    1.10
   2  -1   3    8.70    1.00
  -3   1  -3  234.68   10.50
   3  -1   3  228.88   10.30
  -4   1  -3  221.98    9.80
  -4   1  -3  195.28    9.90
  -4   1  -3  222.88    9.80
  -5   1  -3   10.30    1.70
  -5   1  -3   10.20    1.40
  -5   1  -3    8.60    1.40
   5  -1   3    7.20    1.50
  -6   1  -3   38.20    3.50
   6  -1   3   42.80    3.30
   6  -1   3   38.80    3.60
   6  -1   3   39.30    3.40
  -7   1  -3   96.19    6.00
   7  -1   3   94.59    5.60
   7  -1   3  102.99    6.10
   7  -1   3   85.09    5.90
  -8   1  -3   54.29    4.50
   8  -1   3   55.19    4.40
   8  -1   3   55.29    3.80
   8  -1   3   55.69    4.40
   9  -1   3   -0.70    1.30
   9   0  -3   66.29    4.00
   9   0  -3   71.29    4.60
   8   0  -3    5.30    2.20
  -8   0   3    6.40    1.70
  -8   0   3    3.40    1.80
  -8   0   3    3.50    2.00
   7   0  -3   91.29    6.30
  -7   0   3   84.29    5.40
  -7   0   3   82.29    6.00
  -7   0   3   88.39    5.90
   6   0  -3  358.86   17.20
  -6   0   3  357.46   17.10
  -6   0   3  348.17   16.90
  -6   0   3  367.96   17.10
   5   0  -3  249.78   13.50
  -5   0   3  223.48   11.10
  -5   0   3  229.48   11.30
  -5   0   3  225.08   11.30
  -4   0   3   14.30    1.70
  -4   0   3   14.10    1.50
  -3   0   3   22.20    1.80
  -3   0   3   22.20    1.90
   2   0  -3 1519.15   64.89
  -2   0   3 1520.75   64.69
  -2   0   3 1496.75   64.79
   1   0  -3 1503.25   65.09
  -1   0   3 1515.15   64.99
  -1   0   3 1539.15   64.89
   0   0  -3  171.58    8.40
   0   0  -3  182.28    8.10
   0   0   3  185.28    8.10
   1   0   3    2.60    0.70
   2   0   3  714.63   30.70
  -3   0  -3   55.09    3.30
   3   0   3   61.59    2.90
  -4   0  -3   16.80    1.80
  -4   0  -3   17.20    1.60
  -4   0  -3   16.40    1.50
  -5   0  -3   12.20    1.60
  -5   0  -3   11.60    1.50
  -5   0  -3   13.30    1.80
  -6   0  -3   57.79    4.20
   6   0   3   55.49    4.20
   6   0   3   57.29    4.20
  -7   0  -3   74.29    5.40
   7   0   3   74.89    6.00
   7   0   3   82.09    5.30
   7   0   3   77.29    5.40
  -8   0  -3    4.50    2.10
   8   0   3    6.70    2.10
   8   0   3    7.10    1.80
   8   0   3    6.90    2.10
  -9   0  -3   31.50    3.20
   9   0   3   29.60    2.90
   9   0   3   28.10    3.00
   9   0   3   28.20    2.40
   9  -1  -3    4.00    1.50
   9  -1  -3    7.00    1.10
   8  -1  -3    4.20    2.10
   8  -1  -3   -1.40    1.40
  -8   1   3    1.70    1.50
  -8   1   3    3.10    1.70
  -8   1   3    1.30    1.60
   7  -1  -3  124.79    7.70
  -7   1   3  121.79    7.30
  -7   1   3  122.59    7.40
   6  -1  -3  110.09    6.70
  -6   1   3  100.19    6.30
  -6   1   3   95.29    6.30
   5  -1  -3  131.99    7.50
  -5   1   3  128.39    7.00
  -5   1   3  141.19    7.40
  -5   1   3  131.89    7.30
  -4   1   3    0.90    0.80
  -4   1   3    0.70    1.00
  -3   1   3   10.80    1.20
  -3   1   3   10.90    1.40
   2  -1  -3  100.99    5.00
  -2   1   3   95.29    4.80
  -2   1   3   95.99    4.50
   1  -1  -3   31.80    2.40
   1  -1  -3   31.00    2.20
  -1   1   3   30.00    2.20
  -1   1   3   35.40    1.80
   0  -1  -3  144.99    7.10
   0  -1  -3  161.18    7.10
   0  -1  -3  154.78    6.90
   0   1   3  160.58    7.20
   0   1   3  161.08    7.10
   1   1   3  300.27   13.00
   2   1   3  532.55   22.90
  -3  -1  -3   85.49    4.40
   3   1   3   83.79    3.90
  -4  -1  -3   32.20    2.10
  -4  -1  -3   33.50    2.60
  -4  -1  -3   34.70    2.30
  -5  -1  -3   35.20    3.00
  -5  -1  -3   25.20    2.30
  -6  -1  -3   80.09    5.10
  -6  -1  -3   84.09    5.20
  -6  -1  -3   79.49    5.10
  -7  -1  -3   15.60    2.50
  -7  -1  -3   13.30    2.50
   7   1   3   11.70    2.50
   7   1   3   22.10    3.90
  -8  -1  -3   17.10    2.90
   8   1   3   18.70    2.70
   8   1   3   21.90    3.00
  -9  -1  -3   35.60    2.90
  -9  -1  -3   19.50    4.30
  -9  -1  -3   33.40    3.30
   9   1   3   35.60    3.30
   9   1   3   27.70    2.70
   9   1   3   28.00    3.20
   8  -2  -3    5.10    2.10
   8  -2  -3    3.40    1.50
   8  -2  -3    4.50    1.90
  -8   2   3    5.90    1.70
   7  -2  -3   40.60    3.80
   7  -2  -3   43.80    4.30
   7  -2  -3   34.80    3.60
   6  -2  -3  118.49    7.00
   6  -2  -3   97.79    6.60
  -6   2   3  111.09    6.70
   5  -2  -3   85.59    5.60
  -5   2   3   82.19    4.90
  -5   2   3   72.99    5.00
  -4   2   3   24.60    2.40
   3  -2  -3   10.10    1.50
  -3   2   3    9.50    1.00
  -3   2   3    9.30    1.50
   2  -2  -3  151.68    7.20
   2  -2  -3  151.98    7.00
  -2   2   3  138.09    6.90
  -2   2   3  148.19    6.60
   1  -2  -3   70.09    3.30
   1  -2  -3   78.19    3.80
   1  -2  -3   76.49    4.00
  -1   2   3   78.79    3.40
  -1   2   3   63.49    3.60
   0  -2  -3   63.29    3.60
   0  -2  -3   63.29    3.10
   0   2   3   69.09    3.50
   0   2   3   69.19    3.40
   1   2   3  381.96   16.60
   2   2   3  473.25   20.30
  -3  -2  -3  121.59    5.60
  -3  -2  -3  114.19    5.30
   3   2   3  103.99    4.90
  -4  -2  -3   19.10    2.10
  -4  -2  -3   17.70    1.70
  -5  -2  -3  131.39    6.70
  -5  -2  -3  139.59    7.10
  -6  -2  -3  102.89    6.10
  -6  -2  -3  106.79    6.10
  -6  -2  -3   96.69    5.90
  -7  -2  -3   86.29    5.80
  -7  -2  -3   85.09    5.60
  -7  -2  -3   85.69    5.70
   7   2   3   79.39    5.70
  -8  -2  -3   20.10    3.40
  -8  -2  -3   19.30    3.00
  -8  -2  -3   22.90    3.00
  -8  -2  -3   18.50    2.80
   8   2   3   28.00    3.40
  -9  -2  -3  166.88    9.40
  -9  -2  -3  194.08    9.10
  -9  -2  -3  196.38    9.90
   9   2   3  178.68    9.40
   9   2   3  196.88    9.80
  10   2   3  180.68    8.30
   8  -3  -3   15.70    2.40
   8  -3  -3   13.80    2.20
   8  -3  -3   14.80    1.40
  -8   3   3   10.30    2.10
   7  -3  -3   86.59    5.40
   7  -3  -3   94.39    6.10
   7  -3  -3   87.19    6.20
   6  -3  -3   25.70    3.30
   6  -3  -3   25.80    3.00
   6  -3  -3   22.20    3.30
   5  -3  -3   18.60    2.80
   5  -3  -3   16.50    2.40
   5  -3  -3   13.40    2.30
  -5   3   3   21.20    2.50
   4  -3  -3   43.40    3.50
  -4   3   3   42.10    3.20
  -3   3   3  369.26   16.60
   2  -3  -3   78.79    4.20
   2  -3  -3   81.39    4.50
  -2   3   3   81.79    4.30
   1  -3  -3   57.89    3.00
   1  -3  -3   58.99    3.50
   1  -3  -3   53.09    2.50
  -1   3   3   60.89    3.20
   0  -3  -3  491.75   22.20
   0  -3  -3  474.15   21.70
   0   3   3  507.15   22.10
   0   3   3  560.74   22.10
   1   3   3  263.17   11.60
  -2  -3  -3  322.87   14.10
  -3  -3  -3  134.79    6.10
  -3  -3  -3  124.99    6.40
  -4  -3  -3  426.56   18.80
  -4  -3  -3  408.06   18.40
  -5  -3  -3  453.45   20.50
  -5  -3  -3  450.15   20.20
  -6  -3  -3  142.59    8.00
  -6  -3  -3  157.48    8.30
  -6  -3  -3  167.48    8.40
  -6  -3  -3  151.28    8.10
  -7  -3  -3   27.50    3.00
  -7  -3  -3   28.30    3.20
  -7  -3  -3   23.60    3.10
  -7  -3  -3   25.00    3.50
  -8  -3  -3   15.30    2.50
  -8  -3  -3   11.20    2.50
  -8  -3  -3    9.40    2.50
  -8  -3  -3   12.00    2.00
   8   3   3   10.10    2.60
  -9  -3  -3  130.49    6.30
  -9  -3  -3  113.59    6.90
  -9  -3  -3  123.79    6.90
  -9  -3  -3  127.69    7.30
   9   3   3  116.19    7.20
  10   3   3  216.08   10.80
   8  -4  -3   40.80    3.30
   8  -4  -3   37.70    3.10
   7  -4  -3   95.89    6.20
   7  -4  -3  104.89    6.40
   7  -4  -3   99.29    5.20
   6  -4  -3    9.00    2.20
   6  -4  -3    6.80    2.40
   6  -4  -3    4.60    1.90
   6  -4  -3    5.60    1.70
   5  -4  -3    2.10    1.80
   5  -4  -3    0.60    1.40
   5  -4  -3   -0.70    1.90
   5  -4  -3   -0.60    1.50
  -5   4   3    0.30    1.80
   4  -4  -3  185.68    9.80
   4  -4  -3  182.88    9.70
   4  -4  -3  186.78    9.50
  -4   4   3  194.68    9.40
  -3   4   3  142.49    7.20
   2  -4  -3  404.26   17.30
  -2   4   3  377.46   17.10
  -2   4   3  368.86   17.60
   1  -4  -3   60.09    3.60
  -1   4   3   58.69    3.40
   0  -4  -3  921.41   40.10
   0   4   3  991.70   40.00
   0   4   3  868.81   39.90
  -2  -4  -3  207.18    9.20
  -3  -4  -3    2.30    1.10
  -3  -4  -3    0.60    0.70
  -4  -4  -3   57.09    3.60
  -4  -4  -3   53.59    3.20
  -5  -4  -3  431.06   20.20
  -5  -4  -3  430.06   20.00
  -5  -4  -3  476.55   20.40
  -6  -4  -3  178.28    9.40
  -6  -4  -3  194.28    9.80
  -6  -4  -3  209.08   10.10
  -6  -4  -3  196.98    9.90
  -6  -4  -3  193.58    9.60
  -7  -4  -3    3.10    1.40
  -7  -4  -3    4.50    2.10
  -7  -4  -3    5.20    1.80
  -7  -4  -3    5.00    2.00
  -8  -4  -3   42.20    4.20
  -8  -4  -3   41.10    4.10
  -8  -4  -3   39.10    3.80
  -8  -4  -3   42.50    3.30
   8   4   3   45.00    4.40
  -9  -4  -3   67.89    3.60
  -9  -4  -3   66.19    4.80
  -9  -4  -3   69.59    5.40
  -9  -4  -3   60.79    4.90
  -9  -4  -3   66.09    4.50
   9   4   3   62.19    5.00
  10   4   3   60.99    4.20
   7  -5  -3  137.29    7.20
   7  -5  -3  136.39    7.40
   6  -5  -3   11.70    2.40
   6  -5  -3   14.10    2.40
   6  -5  -3   14.80    2.80
   6  -5  -3   15.90    1.80
   5  -5  -3  160.28    9.00
   5  -5  -3  147.49    8.70
   5  -5  -3  154.98    7.90
   5  -5  -3  170.18    8.80
   4  -5  -3  185.58    9.00
   4  -5  -3  187.78    9.70
   4  -5  -3  177.98    9.70
   4  -5  -3  185.58    9.40
  -4   5   3  171.78    9.20
   3  -5  -3  200.38   10.30
   3  -5  -3  201.38   10.00
  -3   5   3  207.88    9.90
   2  -5  -3  100.59    5.40
  -2   5   3   95.99    5.30
  -2   5   3   97.29    5.90
   1  -5  -3  224.38   10.40
  -1   5   3  218.98   10.30
   0  -5  -3  163.38    7.90
   0   5   3  171.38    7.80
   1   5   3  319.27   14.10
  -2  -5  -3   85.69    3.90
  -2  -5  -3   77.89    4.20
  -3  -5  -3    1.20    1.00
  -3  -5  -3    0.20    0.70
  -4  -5  -3  268.17   11.80
  -4  -5  -3  257.57   12.20
  -4  -5  -3  254.97   12.20
  -5  -5  -3  622.24   27.80
  -5  -5  -3  649.64   28.20
  -5  -5  -3  614.44   28.10
  -6  -5  -3   25.10    2.70
  -6  -5  -3   26.20    3.00
  -6  -5  -3   26.60    2.40
  -6  -5  -3   27.80    3.00
  -6  -5  -3   25.80    2.90
  -7  -5  -3   22.90    2.90
  -7  -5  -3   26.10    3.00
  -7  -5  -3   25.30    2.40
  -7  -5  -3   27.90    3.40
  -8  -5  -3   19.00    2.60
  -8  -5  -3   23.30    3.20
  -8  -5  -3   23.60    2.10
  -8  -5  -3   23.30    3.10
  -9  -5  -3   38.80    3.90
  -9  -5  -3   34.60    3.00
  -9  -5  -3   36.60    3.50
  -9  -5  -3   36.10    3.50
   9   5   3   37.40    3.70
   7  -6  -3    6.80    1.30
   7  -6  -3    4.50    1.40
   6  -6  -3    0.60    1.50
   6  -6  -3   -0.30    1.60
   5  -6  -3   54.69    4.60
   5  -6  -3   42.20    4.20
   5  -6  -3   48.40    2.90
   5  -6  -3   51.39    4.20
   5  -6  -3   48.80    4.10
   4  -6  -3  180.78    9.70
   4  -6  -3  165.78    9.30
   4  -6  -3  184.58    9.30
   4  -6  -3  185.28    8.50
   4  -6  -3  168.78    9.50
   3  -6  -3   36.20    3.50
   3  -6  -3   29.10    3.20
   3  -6  -3   37.40    3.20
   3  -6  -3   33.60    2.40
   3  -6  -3   38.70    3.50
  -3   6   3   27.70    2.90
   2  -6  -3    0.80    1.50
   2  -6  -3    0.90    1.10
  -2   6   3    0.20    1.20
  -2   6   3    2.30    1.80
   1  -6  -3  275.47   12.60
  -1   6   3  271.97   12.60
   0  -6  -3    7.20    1.30
   0   6   3    6.40    1.20
  -1  -6  -3  173.98    7.80
   1   6   3  155.38    7.60
  -3  -6  -3   51.29    3.40
  -3  -6  -3   56.49    3.00
  -4  -6  -3  146.49    6.80
  -4  -6  -3  134.99    7.10
  -4  -6  -3  131.69    6.70
  -4  -6  -3  139.69    7.20
  -5  -6  -3  198.18    9.90
  -5  -6  -3  198.58    9.10
  -5  -6  -3  202.08    9.90
  -5  -6  -3  189.78    9.40
  -6  -6  -3    9.10    1.80
  -6  -6  -3    6.70    1.20
  -6  -6  -3    7.90    2.10
  -6  -6  -3    9.50    1.90
  -6  -6  -3    9.40    2.20
  -7  -6  -3   44.40    3.70
  -7  -6  -3   39.50    3.90
  -7  -6  -3   46.30    2.80
  -7  -6  -3   46.70    4.80
  -7  -6  -3   40.00    4.10
  -8  -6  -3   28.20    3.30
  -8  -6  -3   31.30    2.90
  -8  -6  -3   28.50    3.30
  -8  -6  -3   28.90    3.90
  -9  -6  -3   38.30    3.40
  -9  -6  -3   33.50    3.30
  -9  -6  -3   32.20    3.60
  -9  -6  -3   38.70    2.90
   9   6   3   33.90    3.50
   6  -7  -3    1.20    1.00
   5  -7  -3    7.30    2.00
   5  -7  -3    7.90    2.10
   5  -7  -3    8.70    2.70
   5  -7  -3    5.80    2.20
   5  -7  -3    9.50    1.80
   4  -7  -3  108.49    6.70
   4  -7  -3   81.29    6.00
   4  -7  -3  103.09    5.70
   4  -7  -3  100.69    6.20
   4  -7  -3   91.89    6.00
   3  -7  -3    7.70    2.10
   3  -7  -3   12.40    1.80
   3  -7  -3    8.20    2.10
   3  -7  -3    9.70    2.10
   3  -7  -3   12.90    2.40
  -3   7   3   12.40    2.20
   2  -7  -3   30.70    1.70
   2  -7  -3   40.40    2.80
   2  -7  -3   32.70    3.30
   2  -7  -3   30.40    3.30
   2  -7  -3   26.80    2.80
  -2   7   3   42.70    4.60
  -2   7   3   32.20    3.00
   1  -7  -3   83.89    4.60
   1  -7  -3   83.69    4.40
  -1   7   3   82.59    4.80
   0  -7  -3  201.88   10.10
   0  -7  -3  235.18   10.40
   0   7   3  230.88   10.40
  -1  -7  -3  344.47   15.40
  -2  -7  -3   17.60    1.80
  -3  -7  -3  716.93   31.20
  -4  -7  -3  252.37   11.20
  -4  -7  -3  244.78   11.80
  -4  -7  -3  240.98   14.10
  -4  -7  -3  238.98   11.60
  -5  -7  -3  143.39    7.70
  -5  -7  -3  148.49    7.00
  -5  -7  -3  134.49    7.30
  -5  -7  -3  135.69    6.30
  -5  -7  -3  135.39    8.10
  -5  -7  -3  148.09    7.70
  -6  -7  -3    0.00    1.50
  -6  -7  -3    1.50    2.00
  -6  -7  -3   -1.00    1.50
  -6  -7  -3   -1.90    1.50
  -6  -7  -3    0.80    1.20
  -7  -7  -3   58.19    5.40
  -7  -7  -3   56.69    4.80
  -7  -7  -3   55.59    4.50
  -7  -7  -3   60.69    3.90
  -7  -7  -3   50.59    4.40
  -8  -7  -3  131.79    6.70
  -8  -7  -3  127.99    7.40
  -8  -7  -3  135.39    8.20
  -8  -7  -3  123.49    7.50
  -9  -7  -3   50.59    3.80
  -9  -7  -3   56.09    4.10
  -9  -7  -3   48.30    4.30
   9   7   3   49.50    4.10
   6  -8  -3    6.70    1.70
   5  -8  -3    1.50    1.70
   5  -8  -3    2.80    1.90
   5  -8  -3    3.60    1.00
   5  -8  -3    4.80    2.00
   4  -8  -3  278.87   14.00
   4  -8  -3  301.87   14.40
   4  -8  -3  279.77   13.00
   4  -8  -3  281.27   13.80
   3  -8  -3   20.60    2.70
   3  -8  -3   22.30    3.80
   3  -8  -3   27.00    3.40
   3  -8  -3   18.80    2.90
   3  -8  -3   22.50    2.10
   2  -8  -3  172.48   10.10
   2  -8  -3  198.08    9.10
   2  -8  -3  193.08   10.10
   2  -8  -3  201.18   10.20
   2  -8  -3  202.08    9.80
  -2   8   3  191.28    9.80
   1  -8  -3  532.85   23.70
   1  -8  -3  510.55   23.80
   1  -8  -3  541.65   23.30
   1  -8  -3  528.45   24.30
   1  -8  -3  549.74   25.00
   1  -8  -3  554.04   24.30
  -1   8   3  519.95   23.90
  -1   8   3  526.35   25.30
   0  -8  -3  164.88    8.00
   0  -8  -3  189.98    8.70
   0  -8  -3  161.58    8.10
   0  -8  -3  157.08    7.70
  -1  -8  -3   30.70    2.60
  -1  -8  -3   40.60    2.60
  -1  -8  -3   36.40    2.20
  -2  -8  -3  118.19    6.10
  -2  -8  -3  125.19    5.70
  -2  -8  -3  115.09    6.30
  -2  -8  -3  123.69    6.00
  -3  -8  -3  293.27   13.50
  -3  -8  -3  257.37   14.90
  -3  -8  -3  296.57   13.70
  -3  -8  -3  306.67   13.00
  -4  -8  -3   76.59    4.60
  -4  -8  -3   75.09    5.30
  -4  -8  -3   69.39    5.20
  -4  -8  -3   76.59    4.80
  -4  -8  -3   72.19    4.30
  -4  -8  -3   74.79    3.90
  -4  -8  -3   68.79    4.40
  -5  -8  -3   34.20    3.20
  -5  -8  -3   29.10    3.60
  -5  -8  -3   35.50    2.60
  -5  -8  -3   37.10    3.50
  -5  -8  -3   30.50    3.00
  -6  -8  -3   34.30    3.50
  -6  -8  -3   45.40    3.00
  -6  -8  -3   44.40    4.00
  -6  -8  -3   41.90    4.50
  -7  -8  -3  123.79    7.30
  -7  -8  -3  110.19    6.60
  -7  -8  -3  113.49    5.90
  -7  -8  -3  123.39    7.70
  -8  -8  -3   86.89    5.80
  -8  -8  -3   97.59    5.60
  -8  -8  -3   88.99    6.30
  -9  -8  -3   37.90    3.30
  -9  -8  -3   40.90    3.10
  -9  -8  -3   35.70    3.40
   9   8   3   39.60    3.40
   6  -9  -3   27.50    2.10
   5  -9  -3   74.79    4.80
   5  -9  -3   75.39    4.70
   4  -9  -3   58.89    4.80
   4  -9  -3   58.49    4.50
   4  -9  -3   58.29    4.90
   3  -9  -3   18.60    2.60
   3  -9  -3   16.40    2.90
   3  -9  -3   16.90    2.80
   2  -9  -3  137.39    7.30
   2  -9  -3  139.99    8.00
   2  -9  -3  131.09    7.90
   1  -9  -3  323.27   14.70
   1  -9  -3  290.77   13.80
   1  -9  -3  312.47   14.60
   1  -9  -3  293.67   14.00
  -1   9   3  274.17   15.40
   0  -9  -3  249.08   12.10
   0  -9  -3  239.48   11.50
   0  -9  -3  244.38   11.40
   0  -9  -3  240.38   11.20
  -1  -9  -3    3.00    1.00
  -1  -9  -3    0.20    1.50
  -1  -9  -3    3.20    1.30
  -1  -9  -3    0.90    1.10
  -2  -9  -3   44.10    4.60
  -2  -9  -3   37.60    3.20
  -2  -9  -3   33.00    2.40
  -2  -9  -3   35.30    2.90
  -2  -9  -3   36.00    2.80
  -3  -9  -3  151.78    8.50
  -3  -9  -3  145.19    7.40
  -3  -9  -3  162.18    8.10
  -3  -9  -3  161.18    7.90
  -3  -9  -3  157.08    7.60
  -4  -9  -3  113.49    5.90
  -4  -9  -3  108.09    5.80
  -4  -9  -3  110.89    6.30
  -4  -9  -3  107.59    7.00
  -4  -9  -3  106.99    6.10
  -4  -9  -3  102.99    6.80
  -5  -9  -3    4.30    1.60
  -5  -9  -3    6.50    2.30
  -5  -9  -3    2.60    1.70
  -6  -9  -3   28.00    2.90
  -6  -9  -3   27.30    3.20
  -6  -9  -3   30.00    3.80
  -7  -9  -3   88.99    5.90
  -7  -9  -3   90.59    6.40
  -7  -9  -3   84.49    5.40
  -8  -9  -3  126.39    7.00
  -8  -9  -3  126.29    7.60
  -8  -9  -3  125.29    6.70
  -9  -9  -3   30.60    2.90
  -9  -9  -3   27.90    2.30
   9   9   3   28.70    2.70
   5 -10  -3   94.89    6.20
   5 -10  -3  102.69    5.10
   4 -10  -3   66.19    4.20
   4 -10  -3   65.59    4.70
   3 -10  -3   51.69    4.60
   3 -10  -3   42.70    3.50
   3 -10  -3   47.20    4.40
   2 -10  -3   79.79    5.20
   2 -10  -3   74.09    5.50
   2 -10  -3   78.99    5.60
   2 -10  -3   78.59    4.80
   1 -10  -3   32.00    3.60
   1 -10  -3   25.50    2.80
   1 -10  -3   32.30    2.80
   1 -10  -3   28.70    3.30
   0 -10  -3   49.40    4.30
   0 -10  -3   41.20    3.40
   0 -10  -3   43.60    3.30
  -1 -10  -3    0.00    1.20
  -1 -10  -3   -0.70    1.10
  -1 -10  -3    2.90    1.80
  -2 -10  -3   86.49    4.60
  -2 -10  -3   77.59    4.80
  -3 -10  -3  327.67   16.10
  -3 -10  -3  362.96   15.70
  -3 -10  -3  345.07   16.00
  -3 -10  -3  343.87   16.80
  -4 -10  -3   95.09    6.90
  -4 -10  -3  108.69    5.60
  -4 -10  -3   94.69    5.70
  -4 -10  -3   98.49    5.90
  -4 -10  -3   97.19    6.60
  -5 -10  -3    1.60    1.40
  -5 -10  -3    4.70    1.80
  -5 -10  -3    2.70    2.10
  -6 -10  -3   15.20    3.00
  -6 -10  -3   19.50    2.80
  -7 -10  -3  104.19    5.80
  -7 -10  -3  103.69    6.90
  -7 -10  -3  103.19    6.30
  -8 -10  -3   51.69    3.40
  -8 -10  -3   58.09    3.90
  -8 -10  -3   49.80    4.40
   4 -11  -3    6.40    1.70
   4 -11  -3    7.90    1.20
   3 -11  -3   12.20    1.60
   3 -11  -3   12.30    2.40
   2 -11  -3   10.70    2.50
   2 -11  -3   11.50    2.00
   2 -11  -3   12.20    1.70
   1 -11  -3  149.99    8.90
   1 -11  -3  165.58    7.90
   1 -11  -3  162.48    8.40
   0 -11  -3    7.60    1.80
   0 -11  -3    6.20    1.50
   0 -11  -3    6.70    2.20
  -1 -11  -3   56.19    4.70
  -1 -11  -3   65.29    3.70
  -1 -11  -3   58.69    5.00
  -1 -11  -3   54.99    3.90
  -2 -11  -3  197.48    9.90
  -2 -11  -3  195.08   10.20
  -2 -11  -3  207.18    9.40
  -3 -11  -3   91.49    6.50
  -3 -11  -3   98.39    5.80
  -3 -11  -3  100.49    5.20
  -3 -11  -3  103.99    5.30
  -4 -11  -3    0.00    1.40
  -4 -11  -3    0.60    1.20
  -4 -11  -3    3.20    2.00
  -4 -11  -3    2.40    1.70
  -5 -11  -3   -0.70    1.40
  -5 -11  -3    0.60    1.30
  -5 -11  -3    1.50    2.00
  -6 -11  -3    4.40    1.40
  -6 -11  -3    4.80    1.80
  -6 -11  -3    2.10    2.00
  -7 -11  -3   21.30    2.50
  -7 -11  -3   18.60    2.80
  -7 -11  -3   15.80    1.80
  -8 -11  -3    9.80    1.10
  -8 -11  -3    6.60    1.80
   3 -12  -3   20.20    2.40
   2 -12  -3  141.99    7.60
   2 -12  -3  143.99    6.70
   2 -12  -3  162.58    8.10
   1 -12  -3   27.60    3.30
   1 -12  -3   28.20    2.90
   1 -12  -3   33.80    3.20
   1 -12  -3   28.80    2.20
   0 -12  -3    8.20    1.90
   0 -12  -3    4.70    2.10
   0 -12  -3    7.70    1.20
   0 -12  -3    6.40    1.70
  -1 -12  -3   22.10    2.90
  -1 -12  -3   16.20    2.40
  -1 -12  -3   15.60    2.20
  -1 -12  -3   14.60    1.50
  -2 -12  -3  173.48    8.90
  -2 -12  -3  170.48    9.20
  -2 -12  -3  183.58    8.20
  -2 -12  -3  185.08    8.20
  -3 -12  -3   97.89    6.60
  -3 -12  -3  106.49    5.10
  -3 -12  -3  101.09    6.10
  -3 -12  -3  101.19    5.80
  -4 -12  -3    3.00    1.50
  -4 -12  -3    5.90    2.20
  -4 -12  -3    3.50    1.80
  -4 -12  -3    3.70    1.10
  -5 -12  -3   36.60    3.50
  -5 -12  -3   33.60    3.70
  -5 -12  -3   35.40    2.40
  -6 -12  -3   68.09    3.40
  -6 -12  -3   65.39    4.90
  -7 -12  -3    9.60    2.00
   2 -13  -3   17.00    2.20
   2 -13  -3   18.60    1.90
   1 -13  -3   18.10    2.10
   1 -13  -3   15.80    2.40
   1 -13  -3   17.80    2.00
   0 -13  -3    4.20    1.90
   0 -13  -3    8.00    1.60
   0 -13  -3    6.70    1.60
  -1 -13  -3   93.99    5.30
  -1 -13  -3   92.59    5.80
  -1 -13  -3   98.49    5.40
  -2 -13  -3   40.10    3.10
  -2 -13  -3   37.50    3.20
  -3 -13  -3   28.70    2.70
  -3 -13  -3   29.00    2.80
  -4 -13  -3    5.10    1.60
  -4 -13  -3    2.90    1.80
  -5 -13  -3   28.80    2.70
  -5 -13  -3   22.10    2.80
  -6 -13  -3   86.19    4.70
  -6 -13  -3   81.39    5.00
   0 -14  -3   42.20    2.40
   0 -14  -3   37.50    2.70
   0 -14  -3   34.40    3.00
   0 -14  -3   42.00    2.40
  -1 -14  -3   72.49    4.30
  -1 -14  -3   76.59    3.90
  -1 -14  -3   80.79    4.00
  -2 -14  -3   87.19    4.40
  -2 -14  -3   83.59    4.30
  -2 -14  -3   82.99    4.60
  -3 -14  -3   20.60    1.80
  -3 -14  -3   17.30    1.80
  -3 -14  -3   17.80    1.60
  -4 -14  -3   22.00    1.90
  -4 -14  -3   23.10    1.80
  -3 -14   4   47.80    2.40
  -3 -14   4   53.89    3.70
  -2 -14   4    0.90    0.50
  -1 -14   4   30.70    1.70
   0 -14   4  127.09    5.70
  -5 -13   4   61.19    4.20
  -4 -13   4   73.59    4.90
  -4 -13   4   67.29    3.40
  -3 -13   4   21.90    1.50
  -3 -13   4   19.40    2.80
  -3 -13   4   23.00    1.50
  -2 -13   4   13.60    1.10
  -2 -13   4    8.80    2.30
  -1 -13   4  106.69    5.00
  -1 -13   4  103.19    6.60
  -1 -13   4  114.29    6.30
   0 -13   4   76.99    5.20
   0 -13   4   83.19    3.90
   1 -13   4   33.40    3.20
   1 -13   4   36.90    2.10
   2 -13   4    0.50    1.30
  -6 -12   4   23.50    2.70
  -5 -12   4  152.88    7.80
  -5 -12   4  127.09    6.40
  -4 -12   4  117.69    5.60
  -4 -12   4  114.99    7.20
  -3 -12   4    3.40    2.20
  -3 -12   4    7.00    1.00
  -2 -12   4   19.90    1.50
  -2 -12   4   18.20    2.70
  -2 -12   4   18.20    3.20
  -1 -12   4   50.79    2.50
  -1 -12   4   52.29    4.90
  -1 -12   4   48.20    4.30
  -1 -12   4   47.00    2.40
   0 -12   4  201.58    9.20
   0 -12   4  204.38    9.20
   0 -12   4  226.58   10.90
   1 -12   4    9.40    1.20
   1 -12   4    8.00    2.20
   1 -12   4    8.30    1.10
   2 -12   4    3.60    1.90
   2 -12   4    3.80    0.90
   2 -12   4    3.80    1.00
   3 -12   4   34.60    3.00
   3 -12   4   28.50    2.20
  -6 -11   4   64.49    4.70
  -5 -11   4  158.88    7.70
  -5 -11   4  174.18    9.20
  -4 -11   4   58.09    5.20
  -4 -11   4   63.89    3.40
  -3 -11   4    5.10    0.90
  -3 -11   4    2.80    2.30
  -2 -11   4    4.50    2.10
  -2 -11   4    5.60    2.10
  -2 -11   4    5.20    2.50
  -1 -11   4    6.40    0.90
  -1 -11   4    5.30    2.40
  -1 -11   4    4.00    2.10
  -1 -11   4    6.30    2.20
   0 -11   4   12.50    2.80
   0 -11   4    3.10    0.90
   0 -11   4    5.20    2.30
   1 -11   4   14.70    2.80
   1 -11   4   13.40    1.50
   1 -11   4   12.20    1.30
   2 -11   4   20.40    1.90
   2 -11   4   17.90    1.60
   2 -11   4   17.80    2.90
   3 -11   4  132.09    7.30
   3 -11   4  129.69    6.50
   3 -11   4  129.89    7.40
   4 -11   4   34.60    2.50
   4 -11   4   36.20    3.00
   4 -11   4   36.70    3.20
  -7 -10   4    1.00    1.60
  -7 -10   4    0.20    1.30
  -7 -10   4   -1.00    1.00
  -6 -10   4   11.80    2.00
  -6 -10   4    9.80    2.40
  -5 -10   4  165.48    8.30
  -5 -10   4  166.38    8.40
  -5 -10   4  166.68    9.70
  -5 -10   4  197.48    8.90
  -4 -10   4   60.29    3.30
  -4 -10   4   62.19    3.40
  -4 -10   4   57.89    3.50
  -4 -10   4   68.99    3.70
  -4 -10   4   61.99    5.50
  -3 -10   4   18.40    3.10
  -3 -10   4   17.30    1.30
  -3 -10   4   15.20    1.20
  -2 -10   4  157.28    6.90
  -2 -10   4  167.18    9.20
  -2 -10   4  138.69    8.30
  -2 -10   4  143.49    8.30
  -2 -10   4  136.09    9.60
  -1 -10   4   14.80    2.70
  -1 -10   4   17.30    1.40
  -1 -10   4   21.30    3.40
  -1 -10   4   16.20    2.90
  -1 -10   4   17.80    2.90
   0 -10   4   11.10    1.10
   0 -10   4   10.40    2.70
   0 -10   4   13.90    2.80
   0 -10   4    9.80    2.50
   1 -10   4    6.50    1.10
   1 -10   4    4.00    2.20
   1 -10   4    4.30    0.80
   1 -10   4    5.30    2.30
   1 -10   4    2.60    2.50
   2 -10   4  164.78    8.00
   2 -10   4  170.68    7.70
   2 -10   4  142.69    8.80
   2 -10   4  164.28    8.00
   2 -10   4  170.58    7.90
   2 -10   4  178.88    9.40
   3 -10   4  128.39    7.70
   3 -10   4  134.39    6.90
   3 -10   4  138.09    7.90
   3 -10   4  135.99    6.80
   3 -10   4  133.79    6.90
   4 -10   4   43.00    3.30
   4 -10   4   49.30    3.90
   4 -10   4   44.10    4.00
   4 -10   4   49.99    3.50
   5 -10   4    0.80    1.00
   5 -10   4    0.90    1.20
   5 -10   4    1.20    1.50
  -7  -9   4   15.30    2.50
  -7  -9   4   11.20    2.10
  -6  -9   4   48.70    4.70
  -6  -9   4   48.20    4.00
  -6  -9   4   49.10    2.80
  -5  -9   4    5.50    1.80
  -5  -9   4    7.50    2.60
  -4  -9   4    6.30    1.10
  -4  -9   4    4.30    1.50
  -4  -9   4    5.00    1.00
  -4  -9   4    3.20    1.30
  -4  -9   4    2.10    2.10
  -3  -9   4    8.70    1.40
  -3  -9   4    7.40    1.20
  -3  -9   4    6.60    2.50
  -3  -9   4   12.50    2.70
  -2  -9   4  193.48    8.70
  -2  -9   4  199.68   10.60
  -2  -9   4  195.38   10.80
  -2  -9   4  190.78   10.10
  -2  -9   4  200.98   10.30
  -1  -9   4  201.18   10.40
  -1  -9   4  202.58   10.90
  -1  -9   4  204.78   10.50
  -1  -9   4  189.38   10.70
   0  -9   4    4.70    2.30
   0  -9   4    2.10    1.90
   0  -9   4    3.90    0.70
   0  -9   4    2.80    1.70
   0  -9   4    4.80    2.00
   1  -9   4   27.00    3.40
   1  -9   4   20.90    1.70
   1  -9   4   19.50    1.80
   1  -9   4   20.10    3.00
   1  -9   4   18.60    1.70
   1  -9   4   18.70    3.30
   2  -9   4  158.58    7.70
   2  -9   4  159.08    8.80
   2  -9   4  143.39    7.60
   2  -9   4  154.68    8.60
   2  -9   4  153.28    7.40
   2  -9   4  153.38    7.00
   2  -9   4  154.78    8.70
   3  -9   4  257.87   12.40
   3  -9   4  280.37   12.10
   3  -9   4  253.87   11.70
   3  -9   4  240.78   12.90
   3  -9   4  244.88   12.90
   4  -9   4    2.20    1.90
   4  -9   4    2.70    0.90
   4  -9   4    3.20    1.40
   4  -9   4    4.80    2.00
   4  -9   4    4.90    1.80
   5  -9   4   15.80    2.00
   5  -9   4   20.20    2.40
   5  -9   4   13.70    2.40
   6  -9   4  105.19    5.80
  -8  -8   4    1.10    1.00
  -7  -8   4   70.69    5.00
  -7  -8   4   83.09    4.50
  -7  -8   4   87.59    5.70
  -6  -8   4   24.20    3.50
  -6  -8   4   29.20    2.40
  -5  -8   4    4.70    1.20
  -5  -8   4    3.70    2.30
  -5  -8   4    1.80    1.80
   4   8  -4   12.90    3.20
  -4  -8   4    9.90    2.50
  -4  -8   4   11.60    2.00
  -4  -8   4   11.00    1.20
  -4  -8   4    6.20    2.40
  -4  -8   4   11.50    1.30
  -4  -8   4    9.20    1.20
   3   8  -4   58.69    4.80
  -3  -8   4   72.39    3.90
  -3  -8   4   74.79    5.30
  -3  -8   4   66.59    5.30
  -3  -8   4   59.59    3.60
   2   8  -4  363.86   17.50
  -2  -8   4  368.16   16.00
  -2  -8   4  374.26   17.70
  -2  -8   4  367.96   17.30
  -2  -8   4  370.86   16.10
  -2  -8   4  369.46   17.80
  -2  -8   4  359.16   17.20
  -1  -8   4  215.78   11.50
  -1  -8   4  226.58   11.30
  -1  -8   4  226.38   11.60
  -1  -8   4  230.58   11.40
   0   8  -4    7.00    2.10
   0  -8   4    3.90    2.00
   0  -8   4    4.10    1.70
   0  -8   4    7.30    2.10
   0  -8   4    5.50    2.00
  -1   8  -4   39.10    3.20
   1  -8   4   41.60    3.90
   1  -8   4   41.00    3.80
   1  -8   4   42.00    4.30
   1  -8   4   45.10    2.80
   1  -8   4   47.80    2.80
   1  -8   4   43.70    2.50
   1  -8   4   43.50    3.70
  -2   8  -4    5.30    1.60
   2  -8   4    5.80    2.10
   2  -8   4    4.20    1.40
   2  -8   4    5.50    2.00
   2  -8   4    4.20    0.80
   2  -8   4    6.40    1.20
   2  -8   4    3.40    1.80
   2  -8   4    5.00    0.80
   3  -8   4   38.70    2.80
   3  -8   4   32.60    2.50
   3  -8   4   33.70    2.30
   3  -8   4   35.00    3.80
   3  -8   4   37.50    3.40
   3  -8   4   33.50    3.50
   4  -8   4   64.89    4.80
   4  -8   4   60.19    5.20
   4  -8   4   64.89    3.80
   4  -8   4   65.99    5.00
   4  -8   4   64.29    4.20
   5  -8   4   28.40    2.90
   5  -8   4   40.80    2.90
   5  -8   4   32.30    3.60
   6  -8   4  313.57   14.50
   6  -8   4  292.87   13.50
  -8  -7   4    4.10    1.80
  -8  -7   4    1.20    1.50
  -8  -7   4    1.60    1.30
  -7  -7   4  123.39    6.50
  -7  -7   4  127.29    7.50
  -7  -7   4  122.49    7.00
  -7  -7   4  114.49    7.20
  -6  -7   4  174.48    9.30
  -6  -7   4  172.28    8.50
  -6  -7   4  160.18    9.50
  -6  -7   4  176.08    9.10
  -5  -7   4   16.10    1.90
  -5  -7   4   14.70    2.80
  -5  -7   4   13.70    3.10
   4   7  -4   53.69    4.60
  -4  -7   4   53.99    4.70
  -4  -7   4   55.39    3.20
  -4  -7   4   54.19    4.90
  -4  -7   4   54.19    3.90
  -4  -7   4   54.69    3.00
  -3  -7   4   73.89    5.40
  -3  -7   4   74.39    5.20
  -3  -7   4   79.69    4.20
  -3  -7   4   67.89    3.60
  -2  -7   4  495.65   21.80
  -2  -7   4  443.16   20.10
   1   7  -4  246.98   12.30
  -1  -7   4  265.17   12.70
   0   7  -4   23.50    2.10
   0   7  -4   18.50    2.60
   0  -7   4   25.60    2.90
  -1   7  -4  351.06   16.20
  -1   7  -4  350.56   16.90
   1  -7   4  357.76   15.80
   1  -7   4  359.76   17.10
   1  -7   4  358.26   15.50
  -2   7  -4   79.69    5.00
   2  -7   4   80.19    4.80
   2  -7   4   93.99    5.50
   2  -7   4   95.59    4.50
   2  -7   4   86.59    5.80
   2  -7   4   84.09    5.50
   2  -7   4   85.29    5.60
   2  -7   4   89.49    4.30
  -3   7  -4  109.29    6.50
   3  -7   4  120.49    5.80
   3  -7   4  110.89    5.50
   3  -7   4  126.59    7.10
   3  -7   4  117.09    6.90
   3  -7   4  102.49    6.60
   3  -7   4  124.29    6.00
   3  -7   4  115.79    6.50
   4  -7   4   25.60    2.50
   4  -7   4   26.50    3.40
   4  -7   4   26.00    2.40
   4  -7   4   30.30    3.30
   5  -7   4  159.28    9.00
   5  -7   4  156.08    8.00
   5  -7   4  156.98    8.10
   6  -7   4  127.29    7.30
   6  -7   4  121.69    6.50
   7  -7   4   49.60    3.10
   7  -7   4   44.60    3.60
  -9  -6   4    6.90    1.30
   8   6  -4   11.70    2.30
  -8  -6   4   10.60    2.10
  -8  -6   4   14.90    2.00
  -8  -6   4   13.10    2.40
   7   6  -4   65.19    6.10
  -7  -6   4   55.89    4.90
  -7  -6   4   64.19    4.50
  -7  -6   4   65.89    4.90
  -6  -6   4  207.58   11.20
  -6  -6   4  206.58   11.10
  -6  -6   4  224.38   10.50
  -6  -6   4  215.68   10.90
   5   6  -4   28.50    3.70
  -5  -6   4   28.00    3.00
  -5  -6   4   30.30    3.20
  -5  -6   4   23.70    3.20
  -5  -6   4   28.30    2.60
  -4  -6   4  131.09    6.10
  -4  -6   4  139.69    7.90
  -4  -6   4  135.69    7.50
  -4  -6   4  115.29    7.00
  -4  -6   4  128.29    6.40
  -3  -6   4   73.59    5.10
  -2  -6   4  186.18    9.40
  -2  -6   4  175.58    8.60
  -1  -6   4    1.10    1.40
  -1  -6   4    0.70    0.80
   0  -6   4    1.60    0.90
   0  -6   4    1.30    1.30
  -1   6  -4   44.30    3.30
  -1   6  -4   42.30    3.00
   1  -6   4   39.90    3.20
  -2   6  -4  185.18    8.90
   2  -6   4  179.08   11.00
   2  -6   4  177.28    8.20
  -3   6  -4    6.40    1.60
   3  -6   4    7.20    1.00
   3  -6   4    3.90    1.70
   3  -6   4    5.20    1.70
   3  -6   4    3.20    1.20
   3  -6   4    5.20    1.70
   3  -6   4    7.90    2.00
   3  -6   4    7.20    2.00
   3  -6   4    5.70    1.20
  -4   6  -4   85.09    5.40
   4  -6   4   90.19    5.90
   4  -6   4   88.89    5.00
   4  -6   4   88.09    5.00
   5  -6   4   87.29    6.20
   5  -6   4   94.99    5.40
   6  -6   4   53.59    4.00
   6  -6   4   53.79    4.70
   7  -6   4   26.30    2.60
   7  -6   4   28.70    3.00
   8  -6   4   11.20    1.40
  -9  -5   4    2.30    1.30
   8   5  -4   56.49    4.40
  -8  -5   4   52.09    3.90
  -8  -5   4   42.30    4.10
  -8  -5   4   45.50    4.00
   7   5  -4   87.19    6.10
  -7  -5   4   91.09    4.90
  -7  -5   4  103.39    6.50
  -7  -5   4   89.99    5.80
  -7  -5   4   96.79    6.20
   6   5  -4   30.00    3.40
  -6  -5   4   31.10    2.50
  -6  -5   4   31.40    3.00
  -6  -5   4   27.80    3.40
  -6  -5   4   26.60    3.30
  -6  -5   4   29.20    3.30
  -5  -5   4    0.30    1.50
  -5  -5   4   -3.10    1.20
  -5  -5   4    0.60    1.60
  -5  -5   4    0.40    0.90
  -5  -5   4    0.70    1.60
  -4  -5   4   29.70    3.00
  -4  -5   4   24.80    1.80
  -4  -5   4   25.30    2.60
  -3  -5   4  199.08   10.30
  -3  -5   4  204.58    9.50
   2   5  -4   14.10    1.80
  -2  -5   4   14.80    1.60
  -2  -5   4   16.40    2.40
   1   5  -4   -0.60    1.30
  -1  -5   4   -0.50    1.30
  -1  -5   4    0.60    0.70
   0  -5   4    1.50    0.90
   0  -5   4    3.20    1.40
  -1   5  -4  637.24   27.40
   1  -5   4  619.74   27.30
   1  -5   4  591.74   26.90
  -2   5  -4  101.99    5.40
  -3   5  -4   51.59    3.30
   3  -5   4   45.00    3.70
   3  -5   4   44.70    2.80
   3  -5   4   43.00    2.30
  -4   5  -4  141.19    7.30
   4  -5   4  133.49    8.70
   4  -5   4  141.69    6.90
   4  -5   4  130.99    7.60
   4  -5   4  132.09    6.40
   4  -5   4  135.79    6.90
   5  -5   4  149.49    8.00
   5  -5   4  157.68    7.40
   5  -5   4  153.88    8.60
   6  -5   4    4.60    1.80
   6  -5   4    7.00    1.40
   6  -5   4    6.40    2.10
   7  -5   4    4.40    1.70
   7  -5   4    3.90    1.80
   8  -5   4    0.70    1.20
   9   4  -4    6.60    1.70
  -9  -4   4    8.50    2.00
  -9  -4   4    6.60    1.60
   8   4  -4   51.49    4.30
  -8  -4   4   56.19    4.10
  -8  -4   4   51.49    3.30
  -8  -4   4   43.00    4.00
  -8  -4   4   44.60    4.30
   7   4  -4   30.30    3.60
  -7  -4   4   35.20    3.70
  -7  -4   4   36.60    3.00
  -7  -4   4   45.50    3.70
  -7  -4   4   29.70    3.60
   6   4  -4    3.40    1.80
  -6  -4   4    0.00    1.80
  -6  -4   4    1.20    1.30
  -6  -4   4    0.60    1.80
  -6  -4   4    1.30    1.70
   5   4  -4   26.40    3.00
  -5  -4   4   28.20    3.00
  -5  -4   4   29.00    2.80
  -5  -4   4   30.90    2.50
  -4  -4   4   36.70    2.60
  -4  -4   4   41.70    3.50
  -3  -4   4  263.67   12.00
  -3  -4   4  259.37   12.70
   2   4  -4    9.60    1.50
  -2  -4   4   10.80    1.00
  -2  -4   4   14.40    1.50
  -2  -4   4    9.90    1.90
   1   4  -4  199.58   10.00
   1   4  -4  195.68    9.20
  -1  -4   4  209.08    9.80
  -1  -4   4  199.88    9.00
  -1  -4   4  197.18    9.20
   0  -4   4   95.79    5.10
   0  -4   4   92.19    4.60
  -1   4  -4  664.23   28.70
   1  -4   4  662.73   28.30
   1  -4   4  629.64   28.60
   2  -4   4  193.48    8.90
  -3   4  -4   29.20    2.50
  -4   4  -4  357.06   16.80
   4  -4   4  341.57   17.10
   4  -4   4  398.66   16.50
  -5   4  -4  106.39    6.20
   5  -4   4  101.19    6.00
   5  -4   4  112.49    6.60
   5  -4   4  115.49    5.80
   6  -4   4   36.10    3.40
   6  -4   4   38.10    3.10
   6  -4   4   35.10    3.60
   7  -4   4    1.10    1.30
   7  -4   4    2.60    1.70
   7  -4   4    0.70    1.60
   8  -4   4   29.00    2.70
   9   3  -4   16.30    2.10
  -9  -3   4   11.60    2.10
   8   3  -4   95.19    6.10
  -8  -3   4   86.99    6.10
  -8  -3   4   87.99    5.30
   7   3  -4   15.60    2.80
  -7  -3   4   16.90    2.40
  -7  -3   4   12.30    2.70
  -7  -3   4   12.30    2.60
   6   3  -4   38.50    3.90
  -6  -3   4   46.50    4.40
  -6  -3   4   49.50    3.80
  -6  -3   4   44.20    3.00
  -6  -3   4   47.00    4.10
   5   3  -4    5.50    1.80
  -5  -3   4    7.80    2.00
  -5  -3   4    8.30    1.50
  -5  -3   4    8.70    1.30
  -5  -3   4    8.60    2.10
  -4  -3   4  849.61   35.30
  -4  -3   4  769.92   35.40
  -3  -3   4  225.38   10.40
   2   3  -4   66.89    3.70
  -2  -3   4   62.99    4.10
  -2  -3   4   63.49    3.20
  -2  -3   4   65.09    3.50
   1   3  -4  911.61   40.00
   1   3  -4  931.31   40.70
  -1  -3   4  936.51   40.30
  -1  -3   4  924.01   39.70
  -1  -3   4  923.21   39.90
   0   3  -4  450.25   19.50
   0   3  -4  443.66   19.50
   0  -3   4  421.16   19.40
   0  -3   4  468.65   19.80
   1  -3   4  690.53   30.00
   1  -3   4  724.13   30.00
   1  -3   4  668.73   30.20
   2  -3   4  186.28    8.50
  -3   3  -4    3.10    1.10
   3  -3   4    2.20    0.90
  -4   3  -4   93.49    5.20
   4  -3   4   97.69    5.00
  -5   3  -4   88.59    5.10
   5  -3   4   91.79    5.10
   5  -3   4   78.09    5.10
   5  -3   4   92.99    4.60
   5  -3   4   85.89    5.60
   6  -3   4   12.60    2.30
   6  -3   4   12.20    2.00
   6  -3   4   11.40    1.40
   7  -3   4   17.50    2.30
   8  -3   4   35.30    2.90
   9   2  -4   33.10    3.00
  -9  -2   4   33.30    3.10
   8   2  -4  120.69    7.20
  -8  -2   4  126.29    7.30
  -8  -2   4  113.79    6.60
   7   2  -4   37.00    3.90
  -7  -2   4   26.90    3.50
  -7  -2   4   28.40    3.10
  -7  -2   4   30.50    3.60
  -7  -2   4   33.30    2.70
   6   2  -4   18.90    2.80
  -6  -2   4   19.90    2.90
  -6  -2   4   17.10    2.80
  -6  -2   4   19.50    2.20
  -6  -2   4   12.80    2.30
   5   2  -4  420.36   20.40
  -5  -2   4  455.75   20.40
  -5  -2   4  445.46   20.10
  -5  -2   4  468.05   20.70
  -5  -2   4  434.16   19.90
  -4  -2   4 2105.59   90.29
  -4  -2   4 2096.99   90.29
  -3  -2   4  266.87   12.00
  -3  -2   4  262.97   11.90
   2   2  -4   72.19    3.90
  -2  -2   4   72.69    3.60
  -2  -2   4   64.69    3.60
  -2  -2   4   64.39    3.30
   1   2  -4  109.09    5.30
  -1  -2   4  110.69    5.00
  -1  -2   4  102.89    5.50
   0   2  -4  398.06   16.90
   0   2  -4  356.36   16.70
   0  -2   4  393.56   17.10
   0  -2   4  391.36   16.70
   1  -2   4  215.78    9.90
   1  -2   4  224.08    9.90
   2  -2   4   15.00    1.40
   3  -2   4  346.37   15.30
  -4   2  -4  291.47   13.30
  -5   2  -4    6.90    1.50
  -5   2  -4    6.60    1.60
   5  -2   4    8.40    1.80
   5  -2   4    8.70    1.60
  -6   2  -4   18.90    2.50
   6  -2   4   21.70    2.20
   6  -2   4   19.10    2.50
   6  -2   4   24.80    2.80
  -7   2  -4   52.69    4.30
   7  -2   4   51.89    4.20
   7  -2   4   49.00    3.50
   8  -2   4   75.69    4.80
   9  -2   4   51.29    3.50
   9   1  -4  100.39    5.70
   8   1  -4   83.19    5.70
  -8  -1   4   78.99    4.30
  -8  -1   4   74.49    5.50
  -8  -1   4   79.39    5.20
   7   1  -4    1.20    2.20
  -7  -1   4    0.60    1.90
  -7  -1   4   -0.20    1.90
  -7  -1   4    0.00    1.60
  -7  -1   4   -0.70    1.40
   6   1  -4   97.69    6.50
  -6  -1   4  101.79    6.50
  -6  -1   4  112.69    6.30
  -6  -1   4  102.29    6.60
  -6  -1   4   98.09    5.90
   5   1  -4  121.19    7.10
  -5  -1   4  132.39    7.30
  -5  -1   4  130.29    6.90
  -5  -1   4  133.09    7.20
  -4  -1   4  924.31   40.80
  -4  -1   4  950.30   40.70
  -3  -1   4  148.79    7.20
  -3  -1   4  157.78    7.40
   2   1  -4    4.40    1.10
   2   1  -4    2.10    1.10
  -2  -1   4    3.80    1.00
  -2  -1   4    2.80    1.00
   1   1  -4   97.79    5.10
   1   1  -4  110.89    5.40
  -1  -1   4  111.39    5.30
  -1  -1   4  113.89    5.20
  -1  -1   4  113.39    5.10
   0   1  -4   20.40    1.70
   0   1  -4   21.10    1.70
   0  -1   4   20.10    1.70
   0  -1   4   21.60    1.50
   1  -1   4    9.00    1.10
   1  -1   4    7.80    1.20
   2  -1   4   11.10    1.10
  -3   1  -4   86.19    4.80
   3  -1   4  104.19    4.60
  -4   1  -4  177.08    8.00
  -4   1  -4  162.88    8.10
  -5   1  -4   24.20    2.60
  -5   1  -4   26.10    2.50
  -5   1  -4   25.20    2.30
   5  -1   4   32.30    2.80
  -6   1  -4    3.60    1.60
   6  -1   4    4.00    1.60
   6  -1   4    3.10    1.40
  -7   1  -4   68.99    5.10
   7  -1   4   73.79    5.10
   7  -1   4   71.59    4.60
  -8   1  -4   35.70    3.60
   8  -1   4   33.30    2.80
   8  -1   4   29.70    3.20
  -9   1  -4    2.30    1.60
   9  -1   4    2.60    1.40
   9   0  -4  113.49    6.10
   8   0  -4   41.10    4.00
  -8   0   4   50.69    4.10
  -8   0   4   43.20    3.90
  -8   0   4   42.20    3.20
   7   0  -4    2.20    2.20
  -7   0   4   -0.20    1.70
  -7   0   4   -1.50    1.40
  -7   0   4    2.60    1.90
   6   0  -4   41.00    4.20
  -6   0   4   41.80    4.10
  -6   0   4   48.10    4.20
  -6   0   4   38.00    3.70
   5   0  -4  211.08   10.60
  -5   0   4  206.28   10.50
  -5   0   4  214.38   10.50
  -5   0   4  196.68   10.20
  -4   0   4    6.20    1.40
  -4   0   4    5.20    1.20
  -3   0   4   28.60    2.00
  -3   0   4   21.40    2.10
   2   0  -4   76.49    4.10
   2   0  -4   79.69    4.20
  -2   0   4   74.29    3.80
  -2   0   4   71.39    4.10
   1   0  -4   79.39    4.40
   1   0  -4   89.69    4.50
  -1   0   4   89.69    4.20
  -1   0   4   89.79    4.40
   0   0  -4    8.10    1.20
   0   0  -4    9.00    1.70
   0   0  -4    8.00    1.20
   0   0   4    9.60    1.30
   0   0   4    8.30    1.00
   1   0   4   16.40    1.50
   1   0   4   12.40    1.20
   2   0   4  166.98    7.50
  -3   0  -4  373.16   17.50
   3   0   4  418.56   17.30
  -4   0  -4  220.88   10.20
  -4   0  -4  216.28    9.90
  -4   0  -4  225.58   10.00
   4   0   4  207.98    9.70
  -5   0  -4   25.10    2.20
  -5   0  -4   23.80    2.60
  -5   0  -4   25.60    2.50
  -6   0  -4   12.70    2.10
  -6   0  -4    6.90    1.90
   6   0   4    7.40    1.90
   6   0   4    9.90    2.00
  -7   0  -4  210.08   10.70
   7   0   4  205.28   10.60
   7   0   4  198.28   10.50
   7   0   4  206.78   10.30
  -8   0  -4   77.39    5.40
   8   0   4   64.49    5.00
   8   0   4   70.39    4.70
   8   0   4   75.69    5.10
  -9   0  -4   -0.40    1.50
   9   0   4    2.10    1.50
   9   0   4    1.00    1.10
   8  -1  -4   21.40    2.50
   8  -1  -4   22.90    3.00
  -8   1   4   17.70    2.20
  -8   1   4   15.50    2.50
   7  -1  -4    0.70    2.10
  -7   1   4    1.50    1.80
  -7   1   4    1.80    1.70
  -7   1   4    3.10    1.80
   6  -1  -4    5.10    2.30
  -6   1   4    5.70    2.00
  -6   1   4    5.50    2.00
   5  -1  -4  166.28    8.90
  -5   1   4  165.48    8.60
  -5   1   4  155.98    8.40
  -5   1   4  161.88    8.70
  -5   1   4  164.38    8.60
  -4   1   4   86.59    5.00
  -4   1   4   87.79    5.20
   3  -1  -4   62.89    3.90
  -3   1   4   62.29    3.80
  -3   1   4   66.29    3.40
   2  -1  -4  172.68    8.00
   2  -1  -4  160.18    7.90
  -2   1   4  168.68    7.50
  -2   1   4  160.18    7.80
   1  -1  -4  806.92   36.70
   1  -1  -4  841.52   36.70
  -1   1   4  873.81   36.60
  -1   1   4  868.11   36.40
   0  -1  -4   23.30    1.90
   0  -1  -4   29.40    2.00
   0   1   4   22.70    1.90
   0   1   4   29.20    2.10
  -1  -1  -4  147.39    7.80
   1   1   4  167.98    7.60
   1   1   4  178.18    7.40
   2   1   4  113.59    5.20
  -3  -1  -4   24.00    2.00
   3   1   4   19.60    1.40
  -4  -1  -4   74.59    4.30
  -4  -1  -4   73.59    3.80
  -4  -1  -4   78.19    4.00
  -5  -1  -4    9.70    1.70
  -5  -1  -4    9.10    1.40
  -6  -1  -4  140.59    7.50
  -6  -1  -4  136.39    7.50
   6   1   4  130.29    7.30
  -7  -1  -4  256.47   12.60
   7   1   4  247.88   12.40
   7   1   4  246.88   12.50
  -8  -1  -4   71.59    5.40
   8   1   4   66.89    5.20
   8   1   4   63.49    4.70
   8   1   4   75.09    5.10
  -9  -1  -4    3.40    1.80
  -9  -1  -4    1.90    1.50
   9   1   4    1.40    1.60
   9   1   4    2.80    1.40
   9   1   4   -0.50    1.50
   8  -2  -4   11.10    2.20
   8  -2  -4    9.40    1.70
   8  -2  -4    6.90    2.20
  -8   2   4   14.70    2.40
  -8   2   4   11.20    1.90
   7  -2  -4   14.40    2.60
   7  -2  -4   15.90    2.90
   6  -2  -4  175.98    9.70
  -6   2   4  170.38    9.60
   5  -2  -4   73.79    5.20
  -5   2   4   65.49    4.50
  -5   2   4   62.49    4.60
  -4   2   4    6.60    1.70
   3  -2  -4   30.40    2.60
  -3   2   4   24.70    2.40
   2  -2  -4   39.40    3.00
   2  -2  -4   40.40    2.80
  -2   2   4   38.00    2.20
  -2   2   4   37.90    2.80
   1  -2  -4  693.33   30.00
   1  -2  -4  703.53   29.90
  -1   2   4  667.03   29.80
   0  -2  -4   60.99    3.50
   0   2   4   54.39    3.30
   0   2   4   57.19    3.20
   1   2   4   35.00    2.30
   1   2   4   35.60    2.30
   2   2   4 1315.17   56.29
  -3  -2  -4  102.19    5.10
   3   2   4   97.69    4.50
  -4  -2  -4   29.80    2.10
  -4  -2  -4   25.00    2.30
  -5  -2  -4    3.50    1.10
  -5  -2  -4    5.50    1.50
  -6  -2  -4  215.68   11.20
  -6  -2  -4  222.38   11.10
  -6  -2  -4  239.18   11.40
  -7  -2  -4  281.77   14.10
  -7  -2  -4  302.57   14.40
  -8  -2  -4  117.89    7.30
  -8  -2  -4  126.39    7.40
   8   2   4  115.19    7.30
  -9  -2  -4    8.80    1.80
  -9  -2  -4    7.00    2.00
  -9  -2  -4    5.80    2.00
   9   2   4    8.00    2.20
   9   2   4    8.60    2.10
   9   2   4    9.30    1.90
  10   2   4   46.70    2.60
   8  -3  -4    2.70    1.60
   8  -3  -4    3.20    1.00
   8  -3  -4    5.00    1.70
  -8   3   4    3.50    1.50
   7  -3  -4   97.59    5.80
   7  -3  -4  108.09    6.70
   7  -3  -4   94.29    6.30
   6  -3  -4  330.17   16.10
   6  -3  -4  353.56   16.60
   6  -3  -4  319.87   15.90
   5  -3  -4   62.69    4.50
   5  -3  -4   56.59    5.00
   5  -3  -4   65.09    5.00
  -5   3   4   53.99    4.30
   4  -3  -4   -0.30    2.10
   4  -3  -4   -0.40    1.30
   4  -3  -4    0.90    1.60
  -4   3   4    0.00    1.30
  -3   3   4  127.29    6.60
   2  -3  -4  646.54   27.40
   2  -3  -4  584.74   27.10
  -2   3   4  628.74   27.20
   1  -3  -4  521.75   23.30
   1  -3  -4  535.65   23.60
  -1   3   4  549.45   23.50
   0  -3  -4    5.90    0.70
   0  -3  -4    7.40    1.40
   0   3   4    4.40    1.10
   0   3   4    3.90    1.10
   1   3   4   66.29    3.80
   1   3   4   66.59    3.50
  -2  -3  -4  709.53   30.90
  -3  -3  -4  447.76   18.70
  -3  -3  -4  431.36   19.00
   3   3   4  404.56   18.40
  -4  -3  -4   50.99    3.40
  -4  -3  -4   50.69    3.10
  -5  -3  -4   29.10    2.70
  -6  -3  -4  253.17   12.20
  -6  -3  -4  253.07   12.10
  -6  -3  -4  232.78   11.90
  -6  -3  -4  247.68   12.10
  -7  -3  -4  162.08    8.40
  -7  -3  -4  141.49    8.20
  -7  -3  -4  151.08    8.30
  -7  -3  -4  135.29    8.00
  -8  -3  -4   19.50    3.00
  -8  -3  -4   20.80    2.70
  -8  -3  -4   19.40    2.90
  -8  -3  -4   19.00    2.50
   8   3   4   20.30    3.10
  -9  -3  -4   37.20    3.40
  -9  -3  -4   36.40    3.70
  -9  -3  -4   40.10    3.00
   9   3   4   36.10    3.70
  10   3   4   98.49    5.00
   8  -4  -4    5.20    1.40
  -8   4   4    7.80    1.50
   7  -4  -4   86.59    5.90
   7  -4  -4   86.29    5.70
   7  -4  -4   90.89    4.80
   6  -4  -4  158.28    8.10
   6  -4  -4  163.38    9.10
   6  -4  -4  140.09    8.60
   5  -4  -4   90.89    5.70
   5  -4  -4   79.29    5.70
   5  -4  -4   87.49    6.10
   5  -4  -4   75.69    5.30
   4  -4  -4   71.09    4.90
   4  -4  -4   75.09    5.00
   4  -4  -4   65.69    5.10
  -4   4   4   66.19    4.60
   3  -4  -4   12.20    1.90
  -3   4   4    7.30    1.60
   2  -4  -4    4.60    1.40
  -2   4   4    4.80    1.30
   1  -4  -4  525.45   23.40
  -1   4   4  529.25   23.20
   0  -4  -4   36.40    2.60
   0   4   4   35.60    2.50
   0   4   4   30.80    2.30
  -1  -4  -4  105.29    4.90
   1   4   4  113.39    5.30
  -2  -4  -4   29.20    2.40
  -2  -4  -4   31.50    1.90
  -3  -4  -4  132.09    6.20
  -3  -4  -4  129.09    6.50
  -4  -4  -4    2.90    1.20
  -4  -4  -4    4.80    1.10
  -5  -4  -4   79.99    4.80
  -5  -4  -4   71.39    4.60
  -5  -4  -4   84.09    4.90
  -6  -4  -4   18.00    2.40
  -6  -4  -4   20.80    2.40
  -6  -4  -4   15.60    2.40
  -6  -4  -4   14.30    2.10
  -6  -4  -4   13.40    2.30
  -7  -4  -4   43.30    4.20
  -7  -4  -4   59.89    4.60
  -7  -4  -4   52.29    4.40
  -7  -4  -4   44.00    4.30
  -7  -4  -4   45.40    3.60
  -8  -4  -4    1.90    1.60
  -8  -4  -4    2.00    1.40
  -8  -4  -4    1.80    1.90
  -8  -4  -4   -0.80    1.80
   8   4   4    1.50    2.00
  -9  -4  -4   74.59    5.30
  -9  -4  -4   76.89    4.90
  -9  -4  -4   76.69    4.20
  -9  -4  -4   70.09    5.00
   9   4   4   82.29    5.50
   7  -5  -4  128.59    7.00
   7  -5  -4  125.99    6.70
   6  -5  -4  169.28    8.10
   6  -5  -4  172.68    9.30
   6  -5  -4  158.08    9.00
   5  -5  -4    0.80    2.00
   5  -5  -4    1.10    1.70
   5  -5  -4    2.70    1.40
   5  -5  -4    2.60    2.20
   5  -5  -4    1.80    1.70
   4  -5  -4   20.90    2.90
   4  -5  -4   21.60    2.90
   4  -5  -4   16.80    2.90
   4  -5  -4   22.10    2.40
  -4   5   4   17.40    2.50
   3  -5  -4  102.99    5.90
   3  -5  -4   93.89    5.70
  -3   5   4   90.99    5.50
   2  -5  -4    9.80    1.70
   2  -5  -4   10.00    1.80
  -2   5   4   10.30    1.70
   1  -5  -4   89.29    4.90
  -1   5   4   82.49    4.70
   0  -5  -4    3.00    1.30
   0   5   4    4.10    1.20
  -1  -5  -4  119.89    6.40
  -1  -5  -4  143.99    6.50
   1   5   4  128.79    6.20
  -2  -5  -4  516.85   23.10
  -2  -5  -4  532.45   22.70
  -3  -5  -4   14.40    1.40
  -3  -5  -4   13.00    1.70
  -4  -5  -4  228.78   11.30
  -4  -5  -4  245.78   10.90
  -5  -5  -4  385.66   19.10
  -5  -5  -4  451.75   19.40
  -5  -5  -4  418.76   19.00
  -5  -5  -4  430.96   19.30
  -6  -5  -4   61.29    4.50
  -6  -5  -4   62.29    4.30
  -6  -5  -4   61.79    3.90
  -6  -5  -4   70.09    4.70
  -6  -5  -4   69.09    4.70
  -7  -5  -4    5.30    1.90
  -7  -5  -4    5.80    1.40
  -7  -5  -4    7.60    2.00
  -7  -5  -4    6.80    2.20
  -7  -5  -4    3.70    2.10
  -8  -5  -4   32.30    3.60
  -8  -5  -4   28.90    2.60
  -8  -5  -4   27.00    3.40
  -8  -5  -4   36.20    3.40
  -9  -5  -4   96.09    6.40
  -9  -5  -4   91.69    5.90
  -9  -5  -4  104.09    6.00
  -9  -5  -4   87.99    5.40
   9   5   4   97.19    6.10
   7  -6  -4   15.20    2.00
   7  -6  -4   17.30    1.70
   6  -6  -4   29.80    2.90
   6  -6  -4   28.90    3.20
   5  -6  -4   19.10    2.70
   5  -6  -4   18.50    2.90
   5  -6  -4   20.60    1.80
   5  -6  -4   14.40    2.80
   5  -6  -4   19.90    2.80
   4  -6  -4    6.60    2.20
   4  -6  -4    6.10    1.40
   4  -6  -4    4.20    1.90
   4  -6  -4    3.70    2.10
   4  -6  -4    5.10    2.00
   3  -6  -4  242.58   11.20
   3  -6  -4  226.18   11.60
   3  -6  -4  223.88   11.40
   3  -6  -4  216.18   10.60
  -3   6   4  231.08   11.20
   2  -6  -4    7.10    1.60
   2  -6  -4    4.80    1.70
   2  -6  -4    8.80    1.60
  -2   6   4    4.10    1.50
  -2   6   4    8.20    2.20
   1  -6  -4   30.90    2.60
   1  -6  -4   32.00    2.80
  -1   6   4   31.00    2.60
   0  -6  -4  317.77   14.20
   0   6   4  303.57   14.10
  -1  -6  -4  330.97   14.20
   1   6   4  291.87   13.90
  -2  -6  -4  513.95   22.60
  -3  -6  -4   21.70    2.10
  -4  -6  -4  156.18    7.70
  -4  -6  -4  157.18    8.00
  -4  -6  -4  161.08    8.00
  -4  -6  -4  153.38    7.50
  -5  -6  -4   78.69    4.30
  -5  -6  -4   82.29    5.10
  -5  -6  -4   81.79    4.70
  -5  -6  -4   77.29    5.00
  -6  -6  -4   65.29    4.60
  -6  -6  -4   73.69    5.10
  -6  -6  -4   68.39    4.00
  -6  -6  -4   78.59    5.30
  -6  -6  -4   69.79    4.50
  -7  -6  -4    6.40    2.00
  -7  -6  -4    6.50    1.90
  -7  -6  -4    4.80    2.10
  -7  -6  -4    3.10    2.50
  -7  -6  -4    4.60    1.30
  -8  -6  -4   50.39    3.80
  -8  -6  -4   45.60    2.50
  -8  -6  -4   53.49    5.00
  -8  -6  -4   38.10    3.90
  -8  -6  -4   32.70    2.80
  -8  -6  -4   46.80    4.10
  -9  -6  -4   80.09    5.20
  -9  -6  -4   76.39    5.10
  -9  -6  -4   80.89    5.60
  -9  -6  -4   76.99    4.60
   9   6   4   82.89    5.40
   6  -7  -4   20.30    1.90
   6  -7  -4   24.80    2.60
   5  -7  -4   14.00    2.40
   5  -7  -4   13.10    2.40
   5  -7  -4   11.80    2.00
   4  -7  -4   50.59    4.40
   4  -7  -4   49.00    4.70
   4  -7  -4   49.60    4.40
   4  -7  -4   58.99    4.10
   3  -7  -4  224.08   10.10
   3  -7  -4  224.08   11.50
   3  -7  -4  220.38   11.30
   3  -7  -4  237.98   11.80
   3  -7  -4  215.68   11.90
   3  -7  -4  231.88   10.90
  -3   7   4  210.88   12.80
   2  -7  -4  184.98   10.40
   2  -7  -4  219.68   10.20
   2  -7  -4  214.18    9.60
   2  -7  -4  230.88   10.70
   2  -7  -4  226.48   10.90
   2  -7  -4  182.88   10.30
  -2   7   4  214.28   10.40
   1  -7  -4  137.79    7.10
   1  -7  -4  130.19    7.40
   1  -7  -4  141.49    6.80
  -1   7   4  135.99    8.10
  -1   7   4  138.49    7.10
   0  -7  -4  142.99    7.10
   0  -7  -4  147.39    7.30
   0   7   4  146.39    7.30
  -1  -7  -4  337.37   15.50
  -1  -7  -4  356.96   15.70
  -2  -7  -4  579.84   26.70
  -2  -7  -4  644.44   27.00
  -3  -7  -4   12.20    1.60
  -3  -7  -4   16.50    2.10
  -4  -7  -4  219.18   10.70
  -4  -7  -4  213.78   11.00
  -4  -7  -4  214.68    9.70
  -4  -7  -4  211.78   10.50
  -4  -7  -4  225.08   10.20
  -5  -7  -4  109.39    6.70
  -5  -7  -4  125.39    5.80
  -5  -7  -4  127.39    7.00
  -5  -7  -4  119.89    7.20
  -5  -7  -4  115.99    6.80
  -5  -7  -4  127.39    6.40
  -6  -7  -4   15.40    2.90
  -6  -7  -4   14.70    2.60
  -6  -7  -4   16.10    1.40
  -6  -7  -4   15.20    2.60
  -6  -7  -4   15.60    2.10
  -7  -7  -4   -0.70    1.50
  -7  -7  -4    4.70    2.40
  -7  -7  -4   -0.70    1.90
  -7  -7  -4    3.50    1.60
  -8  -7  -4   36.60    3.70
  -8  -7  -4   47.40    4.60
  -8  -7  -4   39.30    3.90
  -8  -7  -4   39.10    3.20
  -9  -7  -4   82.79    5.50
  -9  -7  -4   81.79    5.20
  -9  -7  -4   74.09    4.90
  -9  -7  -4   81.69    4.20
   9   7   4   85.09    5.50
   6  -8  -4    4.20    1.60
   5  -8  -4   31.10    3.20
   5  -8  -4   29.30    3.10
   5  -8  -4   26.90    2.10
   5  -8  -4   19.20    2.60
   4  -8  -4  275.17   13.80
   4  -8  -4  284.07   14.00
   4  -8  -4  293.37   13.20
   4  -8  -4  290.27   14.00
   4  -8  -4  281.97   14.40
   3  -8  -4  467.05   22.20
   3  -8  -4  453.15   21.90
   3  -8  -4  446.16   21.90
   3  -8  -4  478.95   21.30
   3  -8  -4  540.55   22.70
   2  -8  -4   71.79    4.90
   2  -8  -4   58.69    4.60
   2  -8  -4   57.39    4.50
   2  -8  -4   55.19    4.80
   2  -8  -4   56.29    3.80
  -2   8   4   52.79    4.40
   1  -8  -4  117.09    6.60
   1  -8  -4  116.09    5.70
   1  -8  -4  108.29    5.90
   1  -8  -4  106.99    6.40
   1  -8  -4  107.79    6.50
   1  -8  -4  112.49    6.10
  -1   8   4  105.69    6.20
  -1   8   4  102.09    7.10
   0  -8  -4  186.98    9.10
   0  -8  -4  176.38    8.60
   0  -8  -4  183.48    8.30
   0  -8  -4  179.98    8.60
   0  -8  -4  149.59    8.80
   0  -8  -4  172.28    8.70
  -1  -8  -4  157.88    7.40
  -1  -8  -4  153.48    7.10
  -1  -8  -4  133.09    7.30
  -2  -8  -4   11.10    1.50
  -2  -8  -4   15.20    1.60
  -2  -8  -4   16.20    1.80
  -2  -8  -4   12.90    1.80
  -3  -8  -4    2.70    1.40
  -3  -8  -4    3.90    1.40
  -3  -8  -4    4.00    1.50
  -3  -8  -4    5.10    1.20
  -4  -8  -4  103.49    5.30
  -4  -8  -4   99.79    5.70
  -4  -8  -4   99.19    6.30
  -4  -8  -4  105.89    6.00
  -5  -8  -4  245.78   12.60
  -5  -8  -4  268.87   12.00
  -5  -8  -4  250.07   12.50
  -5  -8  -4  265.47   13.20
  -5  -8  -4  269.27   12.80
  -6  -8  -4   -0.70    1.80
  -6  -8  -4   -2.60    1.50
  -6  -8  -4    0.40    1.40
  -6  -8  -4    1.20    1.80
  -6  -8  -4    0.90    1.20
  -7  -8  -4   13.90    2.70
  -7  -8  -4   15.20    1.90
  -7  -8  -4   12.50    2.40
  -7  -8  -4   17.70    3.10
  -8  -8  -4   39.40    3.80
  -8  -8  -4   49.80    2.90
  -8  -8  -4   47.10    4.50
  -8  -8  -4   42.50    3.70
  -9  -8  -4   67.79    4.50
  -9  -8  -4   68.99    4.70
  -9  -8  -4   62.79    4.10
   9   8   4   73.59    4.80
   5  -9  -4   62.79    4.40
   5  -9  -4   70.09    4.30
   4  -9  -4  173.18    9.30
   4  -9  -4  180.38    9.20
   3  -9  -4   50.49    4.00
   3  -9  -4   42.30    4.20
   3  -9  -4   44.70    2.80
   3  -9  -4   45.20    4.50
   3  -9  -4   39.80    3.90
   2  -9  -4   17.30    2.40
   2  -9  -4   16.10    2.80
   2  -9  -4   17.40    1.70
   2  -9  -4   17.40    2.80
   2  -9  -4   19.90    2.80
   1  -9  -4    4.10    1.10
   1  -9  -4    7.10    2.10
   1  -9  -4    4.60    1.60
   1  -9  -4    5.20    1.90
   1  -9  -4    5.90    2.00
  -1   9   4    2.10    2.20
   0  -9  -4  376.46   16.70
   0  -9  -4  385.56   17.90
   0  -9  -4  382.86   17.30
   0  -9  -4  392.96   17.40
   0  -9  -4  356.96   17.70
  -1  -9  -4   66.69    3.50
  -1  -9  -4   78.79    4.30
  -1  -9  -4   64.99    4.20
  -1  -9  -4   64.19    4.60
  -1  -9  -4   69.29    3.60
  -1  -9  -4   65.19    3.90
  -2  -9  -4    6.30    1.00
  -2  -9  -4    6.60    1.20
  -2  -9  -4    5.70    1.50
  -2  -9  -4    6.20    1.60
  -2  -9  -4    5.80    1.50
  -3  -9  -4   94.69    4.60
  -3  -9  -4   91.09    5.40
  -3  -9  -4  101.69    5.30
  -3  -9  -4   88.99    5.60
  -4  -9  -4    7.70    1.80
  -4  -9  -4    6.80    1.80
  -4  -9  -4    5.50    1.60
  -4  -9  -4    7.60    1.80
  -4  -9  -4    7.20    2.10
  -4  -9  -4    7.70    1.10
  -5  -9  -4   55.29    4.90
  -5  -9  -4   56.09    3.20
  -5  -9  -4   50.79    4.30
  -5  -9  -4   51.89    4.10
  -6  -9  -4    6.80    2.20
  -6  -9  -4    5.10    2.30
  -6  -9  -4    4.60    1.80
  -6  -9  -4    7.00    1.10
  -7  -9  -4   36.50    3.70
  -7  -9  -4   47.80    4.50
  -7  -9  -4   42.80    3.60
  -8  -9  -4   52.99    3.90
  -8  -9  -4   55.69    4.70
  -8  -9  -4   54.59    4.30
  -9  -9  -4   20.60    2.40
  -9  -9  -4   14.30    1.70
   9   9   4   18.40    2.30
   5 -10  -4   92.39    4.70
   4 -10  -4  102.79    6.20
   4 -10  -4  108.19    5.70
   3 -10  -4   55.19    4.00
   3 -10  -4   52.09    4.50
   2 -10  -4   14.70    2.30
   2 -10  -4   16.10    2.70
   1 -10  -4  133.99    7.80
   1 -10  -4  129.39    7.60
   1 -10  -4  132.39    7.00
   0 -10  -4  214.58   10.60
   0 -10  -4  207.58    9.90
   0 -10  -4  187.38   10.00
  -1 -10  -4   64.19    4.00
  -1 -10  -4   56.49    4.00
  -1 -10  -4   59.09    4.60
  -2 -10  -4   20.00    2.60
  -2 -10  -4   23.70    2.60
  -2 -10  -4   28.90    2.60
  -3 -10  -4  167.18    8.20
  -3 -10  -4  161.98    8.60
  -3 -10  -4  160.78    8.40
  -4 -10  -4   19.10    2.30
  -4 -10  -4   19.50    2.90
  -4 -10  -4   19.00    2.50
  -4 -10  -4   19.10    2.20
  -4 -10  -4   19.20    3.20
  -4 -10  -4   15.50    2.40
  -5 -10  -4    9.70    1.90
  -5 -10  -4    5.50    2.30
  -5 -10  -4    6.40    1.90
  -6 -10  -4   18.70    3.10
  -6 -10  -4   19.20    2.70
  -6 -10  -4   21.20    2.60
  -7 -10  -4  283.37   14.10
  -7 -10  -4  297.57   14.60
  -7 -10  -4  291.97   13.60
  -8 -10  -4   67.09    4.10
  -8 -10  -4   66.89    4.80
  -8 -10  -4   65.99    4.40
   4 -11  -4   78.59    4.70
   4 -11  -4   80.59    4.20
   3 -11  -4    0.40    1.10
   3 -11  -4   -0.90    1.50
   2 -11  -4   27.70    3.30
   2 -11  -4   26.40    2.50
   1 -11  -4    7.00    1.70
   1 -11  -4    6.50    1.80
   1 -11  -4   10.00    2.40
   0 -11  -4  175.18    9.70
   0 -11  -4  180.18    9.20
   0 -11  -4  186.18    8.90
  -1 -11  -4    7.30    2.10
  -1 -11  -4    4.40    1.60
  -1 -11  -4    5.70    1.50
  -2 -11  -4   61.19    4.40
  -2 -11  -4   70.89    4.20
  -3 -11  -4   13.10    2.10
  -3 -11  -4   12.10    2.80
  -3 -11  -4   15.50    1.90
  -4 -11  -4    7.00    1.70
  -4 -11  -4    6.40    1.80
  -4 -11  -4    7.30    2.20
  -4 -11  -4    9.80    2.00
  -5 -11  -4    3.20    1.70
  -5 -11  -4    2.40    1.40
  -5 -11  -4    3.50    2.10
  -6 -11  -4    1.40    1.30
  -6 -11  -4   -0.80    1.50
  -7 -11  -4   77.99    4.50
  -7 -11  -4   74.19    5.30
  -7 -11  -4   82.89    5.10
  -8 -11  -4  145.69    6.70
  -8 -11  -4  139.89    7.50
   3 -12  -4    2.30    1.50
   3 -12  -4    4.60    0.70
   2 -12  -4   56.29    3.20
   2 -12  -4   59.99    4.40
   1 -12  -4   29.20    2.30
   1 -12  -4   30.30    2.90
   1 -12  -4   30.00    3.30
   0 -12  -4   40.90    3.40
   0 -12  -4   39.00    3.80
   0 -12  -4   36.70    2.80
  -1 -12  -4    1.60    1.70
  -1 -12  -4    1.00    1.10
  -1 -12  -4    1.00    1.40
  -2 -12  -4   37.30    3.40
  -2 -12  -4   42.80    2.90
  -3 -12  -4  148.39    7.90
  -3 -12  -4  156.58    7.40
  -4 -12  -4   33.20    3.20
  -4 -12  -4   35.70    2.70
  -5 -12  -4    1.10    1.70
  -5 -12  -4   -0.80    1.00
  -5 -12  -4   -1.60    1.20
  -6 -12  -4   23.50    2.60
  -6 -12  -4   27.50    2.10
  -6 -12  -4   27.50    3.10
  -7 -12  -4   41.70    2.30
  -7 -12  -4   38.80    3.40
   2 -13  -4   41.70    3.30
   1 -13  -4   99.59    5.80
   1 -13  -4  100.69    5.40
   1 -13  -4   99.49    5.50
   0 -13  -4   38.90    3.30
   0 -13  -4   45.80    3.40
   0 -13  -4   44.20    3.60
  -1 -13  -4   19.40    2.40
  -1 -13  -4   22.70    2.40
  -2 -13  -4   88.29    5.00
  -2 -13  -4   76.39    4.90
  -3 -13  -4   92.89    5.30
  -3 -13  -4   96.09    5.50
  -4 -13  -4    6.50    1.80
  -5 -13  -4    3.90    1.60
  -6 -13  -4   52.89    3.50
   0 -14  -4    2.80    1.10
  -1 -14  -4   31.50    2.70
  -1 -14  -4   31.90    2.60
  -1 -14  -4   38.80    2.60
  -2 -14  -4   20.80    1.90
  -2 -14  -4   19.00    2.00
  -2 -14  -4   21.60    2.10
  -3 -14  -4   45.00    3.10
  -3 -14  -4   48.20    3.20
  -3 -14  -4   47.40    3.00
  -4 -14  -4    2.40    1.20
  -4 -14  -4    3.70    1.20
  -5 -14  -4   34.40    2.40
  -4 -13   5  107.59    5.00
  -4 -13   5  109.89    6.10
  -3 -13   5   74.19    4.80
  -3 -13   5   67.59    3.30
  -2 -13   5   10.10    2.20
  -2 -13   5   14.60    1.10
  -2 -13   5   12.60    1.00
  -1 -13   5    4.50    0.70
  -1 -13   5    4.40    1.80
  -1 -13   5    3.80    0.60
   0 -13   5   36.20    3.30
   0 -13   5   39.60    2.10
   1 -13   5   57.19    4.00
   1 -13   5   58.79    2.90
  -5 -12   5   56.19    2.90
  -5 -12   5   53.69    4.10
  -5 -12   5   53.59    2.90
  -4 -12   5  167.48    7.60
  -4 -12   5  163.58    8.90
  -3 -12   5   23.70    1.50
  -3 -12   5   22.50    1.60
  -3 -12   5   25.30    3.30
  -2 -12   5    0.60    1.80
  -2 -12   5    3.90    2.10
  -1 -12   5   17.60    3.00
  -1 -12   5   19.20    2.90
   0 -12   5  127.59    6.00
   0 -12   5  134.99    6.00
   0 -12   5  138.89    7.70
   1 -12   5   21.10    1.50
   1 -12   5   18.20    2.70
   2 -12   5   -0.10    0.70
   2 -12   5   -0.90    1.50
   2 -12   5    0.20    0.70
   3 -12   5   13.90    1.30
   3 -12   5   15.40    2.10
  -6 -11   5    0.00    0.90
  -6 -11   5   -2.30    1.40
  -5 -11   5   72.79    4.00
  -5 -11   5   95.19    5.70
  -4 -11   5   86.59    6.20
  -4 -11   5   89.39    4.40
  -3 -11   5   20.60    1.50
  -3 -11   5   21.30    3.30
  -2 -11   5    1.80    2.00
  -2 -11   5    2.70    1.90
  -2 -11   5    1.90    2.10
  -1 -11   5    2.70    2.00
  -1 -11   5    1.60    2.30
  -1 -11   5    2.30    2.00
   0 -11   5   90.79    6.70
   0 -11   5  101.39    6.40
   0 -11   5   93.49    6.60
   1 -11   5   40.30    2.30
   1 -11   5   42.80    4.10
   1 -11   5   40.60    2.50
   2 -11   5    6.70    1.10
   2 -11   5    7.80    1.20
   2 -11   5    3.50    2.00
   3 -11   5   90.79    4.60
   3 -11   5   89.39    5.50
   3 -11   5   82.09    5.30
   4 -11   5   89.89    4.40
   4 -11   5   84.09    4.90
   4 -11   5   81.19    5.00
  -7 -10   5    1.30    1.10
  -7 -10   5    1.10    1.10
  -7 -10   5    2.60    1.20
  -6 -10   5    0.80    1.20
  -6 -10   5    0.80    1.20
  -5 -10   5   41.70    2.90
  -5 -10   5   43.90    2.80
  -5 -10   5   44.90    4.30
  -5 -10   5   42.20    3.00
  -4 -10   5   55.69    3.10
  -4 -10   5   61.09    5.30
  -3 -10   5   80.39    3.60
  -3 -10   5   70.49    3.50
  -3 -10   5   70.29    5.70
  -2 -10   5   17.80    2.80
  -2 -10   5   18.60    3.20
  -2 -10   5   20.10    3.00
  -1 -10   5   20.20    3.00
  -1 -10   5   20.40    3.10
  -1 -10   5   23.60    3.60
   0 -10   5   78.69    5.60
   0 -10   5   62.39    5.30
   0 -10   5   63.29    3.20
   0 -10   5   64.59    5.70
   1 -10   5   42.10    4.40
   1 -10   5   43.80    2.30
   1 -10   5   43.30    2.30
   1 -10   5   46.70    4.50
   1 -10   5   48.30    2.70
   2 -10   5   41.20    4.20
   2 -10   5   41.40    2.50
   2 -10   5   37.20    3.80
   2 -10   5   41.00    2.80
   3 -10   5   72.29    4.20
   3 -10   5   78.29    5.40
   3 -10   5   75.69    4.20
   3 -10   5   77.19    4.40
   3 -10   5   76.99    5.30
   3 -10   5   74.19    4.00
   4 -10   5   89.59    4.70
   4 -10   5   75.59    5.10
   4 -10   5   86.99    4.70
   4 -10   5   87.89    5.60
   4 -10   5   87.89    4.80
   5 -10   5   39.00    2.70
   5 -10   5   46.30    2.80
   5 -10   5   45.70    2.80
   5 -10   5   43.40    3.50
  -7  -9   5    2.00    1.10
  -7  -9   5   -0.20    1.40
  -6  -9   5   21.00    2.60
  -6  -9   5   23.40    3.10
  -5  -9   5  104.99    5.80
  -5  -9   5  100.29    6.90
  -4  -9   5   34.80    2.90
  -4  -9   5   33.80    2.70
  -4  -9   5   36.20    2.30
  -4  -9   5   31.70    3.80
  -3  -9   5    1.20    2.10
  -3  -9   5    2.20    0.90
  -3  -9   5    0.30    1.00
  -3  -9   5    0.40    2.00
  -2  -9   5  104.89    6.60
  -2  -9   5  111.59    7.00
  -2  -9   5   98.29    6.40
  -2  -9   5  100.29    6.90
  -1  -9   5  199.68   10.40
  -1  -9   5  187.28   10.50
  -1  -9   5  208.18   10.30
  -1  -9   5  180.58   10.40
   0  -9   5   13.20    2.80
   0  -9   5   13.00    2.60
   0  -9   5   22.90    3.20
   1  -9   5   12.00    2.60
   1  -9   5   11.50    1.30
   1  -9   5   13.80    2.70
   1  -9   5   11.80    2.80
   2  -9   5   57.69    4.90
   2  -9   5   47.30    4.30
   2  -9   5   52.69    2.80
   2  -9   5   56.79    3.40
   2  -9   5   51.69    3.20
   2  -9   5   55.89    5.00
   2  -9   5   50.69    3.30
   3  -9   5  244.08   13.30
   3  -9   5  255.47   12.00
   3  -9   5  268.57   12.40
   3  -9   5  278.27   12.60
   3  -9   5  270.47   14.20
   3  -9   5  282.27   13.40
   4  -9   5   72.49    4.40
   4  -9   5   75.29    4.70
   4  -9   5   68.39    5.00
   4  -9   5   71.49    5.40
   5  -9   5    1.70    1.60
   5  -9   5    1.40    1.20
   5  -9   5    2.40    1.50
   6  -9   5    3.20    1.50
  -7  -8   5    6.30    1.20
  -6  -8   5    2.00    1.90
  -6  -8   5    1.70    1.20
  -6  -8   5   -1.00    1.60
  -5  -8   5  150.18    8.20
  -5  -8   5  155.58    7.20
  -5  -8   5  153.58    8.90
  -4  -8   5   76.99    4.90
  -4  -8   5   83.09    6.00
  -4  -8   5   83.09    4.00
  -4  -8   5   87.49    4.30
   3   8  -5    9.20    2.20
  -3  -8   5    7.70    2.50
  -3  -8   5    9.80    1.50
  -3  -8   5   11.70    2.50
  -3  -8   5   10.10    1.50
   2   8  -5  170.38    9.80
  -2  -8   5  190.58    9.70
  -2  -8   5  192.08   10.30
  -2  -8   5  194.88   10.10
  -2  -8   5  183.28    9.70
  -1  -8   5  310.37   15.30
  -1  -8   5  300.87   15.00
  -1  -8   5  315.47   15.30
  -1  -8   5  316.07   15.00
   0  -8   5   27.10    3.40
   0  -8   5   21.50    2.90
   0  -8   5   28.10    3.40
   0  -8   5   24.40    3.10
   0  -8   5   19.80    2.80
  -1   8  -5    5.20    1.50
   1  -8   5    7.10    2.30
   1  -8   5    4.30    2.00
   1  -8   5    5.20    0.80
   1  -8   5    5.90    1.10
   1  -8   5    5.30    1.00
   1  -8   5    1.40    2.00
   1  -8   5    2.30    1.80
  -2   8  -5   50.89    4.80
   2  -8   5   56.59    4.60
   2  -8   5   48.40    4.50
   2  -8   5   60.39    3.80
   2  -8   5   55.09    4.80
   2  -8   5   66.29    3.10
   2  -8   5   63.09    3.50
   2  -8   5   68.59    3.80
   3  -8   5  470.45   20.60
   3  -8   5  456.85   21.90
   3  -8   5  502.55   22.20
   3  -8   5  460.65   20.50
   3  -8   5  467.15   21.00
   3  -8   5  472.45   21.40
   4  -8   5  106.19    6.20
   4  -8   5   97.59    6.30
   4  -8   5  107.99    5.70
   4  -8   5  106.49    6.80
   4  -8   5   98.69    5.20
   5  -8   5    2.20    1.30
   5  -8   5    2.60    1.10
   5  -8   5    0.70    1.70
   6  -8   5  107.59    6.30
   6  -8   5  110.09    5.20
  -8  -7   5    4.90    1.30
  -7  -7   5   15.30    2.30
  -7  -7   5   13.40    2.60
  -7  -7   5   18.40    2.10
  -6  -7   5  117.39    6.00
  -6  -7   5  107.89    6.50
  -6  -7   5  114.49    7.20
  -6  -7   5  107.79    7.00
  -5  -7   5  110.79    5.50
  -5  -7   5   92.89    6.50
  -5  -7   5  100.29    6.70
  -4  -7   5    2.20    1.80
  -4  -7   5    1.20    1.40
  -4  -7   5   -1.00    0.80
  -4  -7   5   -1.00    0.80
  -3  -7   5  100.49    6.70
  -3  -7   5   95.49    6.30
  -3  -7   5  100.59    4.90
  -3  -7   5  115.39    5.50
  -2  -7   5  245.08   11.90
  -2  -7   5  219.08   11.50
  -2  -7   5  244.28   12.10
  -2  -7   5  234.28   10.50
  -2  -7   5  233.48   10.50
  -1  -7   5   46.60    3.70
  -1  -7   5   44.40    4.10
  -1  -7   5   43.90    4.00
   0   7  -5   67.99    4.20
   0  -7   5   75.99    5.00
   0  -7   5   81.29    5.30
  -1   7  -5   21.70    2.40
   1  -7   5   28.90    2.00
   1  -7   5   26.60    1.70
   1  -7   5   31.00    3.20
   1  -7   5   29.20    2.10
   1  -7   5   35.50    3.70
   1  -7   5   25.00    3.00
   1  -7   5   24.10    2.80
   1  -7   5   33.90    3.70
  -2   7  -5  239.18   12.20
   2  -7   5  266.37   12.70
   2  -7   5  245.68   12.60
   2  -7   5  252.27   11.90
   2  -7   5  243.78   12.60
   2  -7   5  295.77   11.60
   2  -7   5  240.58   11.30
   2  -7   5  261.57   13.00
  -3   7  -5  309.17   15.30
   3  -7   5  322.97   14.40
   3  -7   5  319.97   15.60
   3  -7   5  313.07   15.50
   3  -7   5  343.27   14.30
   3  -7   5  311.17   15.90
   3  -7   5  333.67   15.20
   3  -7   5  323.97   15.70
   3  -7   5  319.57   14.70
   4  -7   5    3.50    1.40
   4  -7   5    6.80    2.10
   4  -7   5    5.30    1.90
   4  -7   5    3.00    1.30
   5  -7   5   33.60    3.10
   5  -7   5   44.30    3.20
   5  -7   5   39.40    4.00
   6  -7   5   57.49    4.60
   6  -7   5   54.99    3.60
   7  -7   5   14.50    1.50
   7  -7   5   13.40    2.00
  -8  -6   5   -0.40    1.60
  -8  -6   5    1.00    1.40
  -7  -6   5   76.99    4.70
  -7  -6   5   71.49    5.10
  -7  -6   5   67.09    5.30
  -6  -6   5   13.50    2.10
  -6  -6   5   18.80    2.90
  -6  -6   5   10.60    2.20
  -5  -6   5    5.50    2.10
  -5  -6   5    8.70    1.60
  -5  -6   5    7.90    2.10
  -5  -6   5    6.70    1.90
  -4  -6   5    9.20    2.30
  -4  -6   5   11.30    1.90
  -4  -6   5    8.60    2.10
  -4  -6   5    8.80    1.20
  -4  -6   5    9.80    1.40
  -3  -6   5  116.89    6.20
  -3  -6   5  108.69    6.90
  -3  -6   5  115.09    5.20
  -2  -6   5  283.77   13.90
   1   6  -5   24.80    3.20
  -1  -6   5   33.50    3.20
  -1  -6   5   27.20    2.10
   0  -6   5    5.30    1.20
   0  -6   5    6.40    1.70
  -1   6  -5   32.80    2.70
   1  -6   5   32.00    2.40
   1  -6   5   28.80    2.80
  -2   6  -5  263.87   12.20
   2  -6   5  251.67   12.70
   2  -6   5  260.37   12.60
   2  -6   5  260.47   11.60
  -3   6  -5  198.78   10.00
   3  -6   5  209.98    9.10
   3  -6   5  195.38   10.20
   3  -6   5  184.28    9.30
   3  -6   5  201.78   10.50
   3  -6   5  202.08   10.50
   3  -6   5  193.78   10.00
   3  -6   5  203.28   10.20
   3  -6   5  213.48    9.30
   4  -6   5    9.00    1.60
   4  -6   5    6.00    2.10
   4  -6   5    9.50    1.60
   4  -6   5    8.30    2.20
   5  -6   5    5.40    1.50
   5  -6   5    3.70    1.50
   5  -6   5    1.90    2.00
   6  -6   5   29.00    3.30
   6  -6   5   24.10    2.60
   7  -6   5   49.70    3.50
   7  -6   5   51.69    4.00
   8   5  -5    3.10    1.80
  -8  -5   5    6.60    1.80
  -8  -5   5    6.30    2.10
   7   5  -5   74.99    5.50
  -7  -5   5   81.59    5.70
  -7  -5   5   90.69    5.40
  -7  -5   5   86.79    6.10
  -6  -5   5    8.70    2.40
  -6  -5   5   11.90    2.10
  -6  -5   5   13.60    2.40
  -6  -5   5   11.00    1.40
  -5  -5   5   31.50    2.80
  -5  -5   5   30.60    2.10
  -5  -5   5   29.60    3.10
  -5  -5   5   22.80    3.10
  -4  -5   5    2.10    1.40
  -4  -5   5    0.10    1.10
  -4  -5   5    2.40    1.60
  -3  -5   5    4.40    1.90
   2   5  -5  576.94   26.30
  -2  -5   5  621.44   26.90
  -2  -5   5  579.94   26.10
   1   5  -5  442.96   20.70
  -1  -5   5  453.95   20.20
  -1  -5   5  428.16   19.40
   0  -5   5  120.89    5.70
   0  -5   5  114.09    6.40
   1  -5   5  200.18    9.70
   1  -5   5  201.28    9.30
  -2   5  -5  198.18    9.40
   2  -5   5  189.88    9.10
  -3   5  -5  276.37   13.00
   3  -5   5  275.07   12.60
   3  -5   5  280.67   13.40
  -4   5  -5    2.00    1.40
   4  -5   5    0.20    1.10
   4  -5   5    2.20    1.30
   4  -5   5    2.70    1.70
   4  -5   5    2.20    0.70
   4  -5   5    1.40    1.70
   5  -5   5   35.20    3.70
   5  -5   5   27.60    2.70
   5  -5   5   27.10    2.00
   6  -5   5   19.60    3.00
   6  -5   5   28.00    2.80
   7  -5   5   54.69    4.50
   7  -5   5   65.49    4.30
   8  -5   5    2.00    1.20
   8   4  -5    3.90    1.90
  -8  -4   5    1.20    1.80
  -8  -4   5    2.10    1.60
   7   4  -5  115.99    7.00
  -7  -4   5  104.99    7.00
  -7  -4   5  113.19    6.00
  -7  -4   5  128.29    7.50
  -7  -4   5  110.69    6.60
   6   4  -5  225.98   11.90
  -6  -4   5  247.68   12.30
  -6  -4   5  237.08   12.00
  -6  -4   5  237.48   11.20
  -6  -4   5  232.18   11.60
  -5  -4   5    8.10    1.80
  -5  -4   5    5.40    1.90
  -5  -4   5    4.90    1.30
  -5  -4   5    7.70    2.20
  -4  -4   5   61.29    3.50
  -4  -4   5   60.29    4.40
  -4  -4   5   60.69    4.20
  -3  -4   5  283.37   13.00
   2   4  -5  436.66   19.70
  -2  -4   5  434.96   19.50
  -2  -4   5  460.15   20.20
  -2  -4   5  429.66   19.20
   1   4  -5    1.60    1.20
   1   4  -5    6.60    2.00
  -1  -4   5    2.60    0.90
  -1  -4   5    2.30    1.50
   0  -4   5  329.87   15.50
   0  -4   5  349.57   15.00
   1  -4   5  852.71   37.70
   1  -4   5  875.21   37.40
   2  -4   5  189.78    8.80
  -3   4  -5  107.89    5.80
   3  -4   5  116.29    5.50
   3  -4   5  101.59    5.00
  -4   4  -5   13.90    2.10
   4  -4   5   13.00    2.30
   4  -4   5   14.20    1.80
   4  -4   5   14.40    1.80
   4  -4   5   13.20    1.50
  -5   4  -5  101.99    5.90
   5  -4   5   97.39    5.30
   5  -4   5  114.79    5.80
   5  -4   5   89.49    6.20
   6  -4   5  122.29    6.00
   6  -4   5  107.69    6.90
   6  -4   5  109.29    6.40
   7  -4   5   10.70    2.30
   7  -4   5   14.20    1.70
   7  -4   5   15.00    2.30
   8  -4   5   28.40    2.70
   8   3  -5    1.30    1.80
  -8  -3   5    0.00    1.70
  -8  -3   5    2.20    1.40
   7   3  -5  132.29    7.90
  -7  -3   5  131.89    7.30
  -7  -3   5  139.59    8.00
  -7  -3   5  142.69    8.40
   6   3  -5  187.28   10.30
  -6  -3   5  180.68   10.00
  -6  -3   5  210.38    9.80
  -6  -3   5  206.98   10.40
  -6  -3   5  199.38   10.70
   5   3  -5   18.60    2.50
  -5  -3   5   16.50    2.00
  -5  -3   5   17.30    2.60
  -5  -3   5   18.10    1.60
  -5  -3   5   18.80    2.60
  -5  -3   5   17.20    2.30
  -4  -3   5  282.77   12.60
  -4  -3   5  273.57   13.30
  -4  -3   5  273.87   13.10
  -3  -3   5  208.78    9.80
   2   3  -5  178.58    8.60
  -2  -3   5  180.18    8.10
  -2  -3   5  174.38    8.30
   1   3  -5   28.30    3.10
   1   3  -5   29.00    2.30
  -1  -3   5   33.20    2.90
  -1  -3   5   29.40    1.90
  -1  -3   5   27.90    2.20
   0   3  -5   91.29    4.80
   0  -3   5   96.29    5.10
   0  -3   5   95.69    4.70
   1  -3   5 1470.15   63.79
   1  -3   5 1490.85   63.49
   2  -3   5  195.08    8.90
   3  -3   5   79.29    4.20
  -4   3  -5   21.70    2.30
   4  -3   5   21.60    2.60
   4  -3   5   22.10    2.10
  -5   3  -5   87.19    5.50
   5  -3   5   83.59    5.70
   5  -3   5   97.49    5.20
   5  -3   5   99.99    4.60
   5  -3   5   95.49    5.40
   6  -3   5  106.09    6.30
   6  -3   5  115.49    6.70
   6  -3   5  112.79    6.20
   7  -3   5    3.00    1.60
   7  -3   5    2.50    1.50
   8  -3   5    3.90    1.30
   8   2  -5   15.30    2.60
  -8  -2   5   13.20    2.60
  -8  -2   5   18.30    2.20
   7   2  -5  146.69    8.50
  -7  -2   5  140.49    7.80
  -7  -2   5  153.18    8.70
  -7  -2   5  142.29    6.80
   6   2  -5    5.40    2.00
  -6  -2   5    5.30    2.10
  -6  -2   5    2.50    1.60
  -6  -2   5    6.10    2.20
  -6  -2   5    3.10    1.40
   5   2  -5  202.08   10.60
  -5  -2   5  211.68   10.00
  -5  -2   5  217.58   10.90
  -5  -2   5  223.78   10.80
  -5  -2   5  204.38   10.30
  -4  -2   5 1020.40   43.40
  -4  -2   5  967.70   43.70
  -4  -2   5 1004.10   44.00
  -3  -2   5   62.89    3.70
  -3  -2   5   67.79    3.80
   2   2  -5    8.20    1.60
  -2  -2   5    8.20    1.00
  -2  -2   5    9.00    1.30
  -2  -2   5    8.40    1.30
   1   2  -5   -0.20    1.00
  -1  -2   5    0.20    0.90
  -1  -2   5    0.50    0.80
   0   2  -5    4.70    1.20
   0  -2   5    4.40    1.00
   1  -2   5  541.95   23.50
   2  -2   5   66.69    3.50
   3  -2   5   94.09    4.70
  -4   2  -5  100.99    5.20
   4  -2   5   92.09    5.00
   4  -2   5   96.19    4.90
  -5   2  -5   87.49    4.90
  -5   2  -5   79.99    5.00
   5  -2   5   77.29    5.20
   5  -2   5   94.89    4.60
   5  -2   5   83.99    4.90
  -6   2  -5   79.49    5.40
   6  -2   5   83.49    5.10
   6  -2   5   76.99    5.30
   6  -2   5   91.29    4.70
  -7   2  -5    0.30    1.60
   7  -2   5   -0.60    1.50
   7  -2   5   -0.90    1.10
   8  -2   5  109.99    6.00
   8   1  -5   54.89    4.60
  -8  -1   5   53.79    4.50
  -8  -1   5   60.19    4.30
   7   1  -5    1.40    2.20
  -7  -1   5    1.80    2.00
  -7  -1   5    0.90    1.70
  -7  -1   5   -0.40    1.30
   6   1  -5   -0.30    1.90
  -6  -1   5    0.40    1.80
  -6  -1   5    0.10    1.70
  -6  -1   5   -0.80    1.40
  -6  -1   5    0.80    1.30
   5   1  -5    4.60    1.90
  -5  -1   5    2.70    1.80
  -5  -1   5    3.30    1.70
  -5  -1   5   -0.20    1.30
  -5  -1   5    3.00    1.50
  -4  -1   5 1017.10   42.90
  -4  -1   5  958.60   42.70
  -4  -1   5  995.90   43.10
  -4  -1   5  961.60   42.80
  -3  -1   5  172.28    8.10
  -3  -1   5  168.58    8.00
  -3  -1   5  169.58    7.80
   2   1  -5    7.60    1.50
  -2  -1   5    9.50    1.30
  -2  -1   5    8.30    1.40
  -2  -1   5    8.60    1.10
   1   1  -5   22.20    2.10
   1   1  -5   20.20    2.20
  -1  -1   5   22.50    1.90
  -1  -1   5   25.10    1.80
  -1  -1   5   23.40    1.80
   0   1  -5  345.67   16.10
   0   1  -5  368.76   15.50
   0   1  -5  313.97   15.30
   0  -1   5  371.56   15.30
   1  -1   5   21.10    1.60
   2  -1   5    1.50    0.80
  -3   1  -5   11.30    1.50
   3  -1   5   11.60    1.20
  -4   1  -5  267.77   11.80
  -4   1  -5  233.38   11.70
   4  -1   5  262.87   11.50
  -5   1  -5   75.49    4.90
  -5   1  -5   82.29    4.60
  -5   1  -5   87.89    4.90
   5  -1   5   88.19    4.90
   5  -1   5   75.99    5.00
  -6   1  -5   53.09    4.20
   6  -1   5   56.49    3.80
   6  -1   5   51.99    4.00
  -7   1  -5   10.60    2.30
   7  -1   5   14.60    2.40
   7  -1   5   14.80    2.00
  -8   1  -5   34.00    3.50
   8  -1   5   35.60    2.70
   8  -1   5   40.80    3.50
  -9   1  -5   63.59    4.30
   9  -1   5   61.99    3.90
   8   0  -5   41.80    4.00
  -8   0   5   47.50    3.70
  -8   0   5   47.40    4.10
  -8   0   5   48.40    2.80
   7   0  -5   54.59    4.80
  -7   0   5   51.29    4.00
  -7   0   5   46.60    4.30
  -7   0   5   52.99    4.50
   6   0  -5    0.60    2.10
  -6   0   5   -0.40    1.70
  -6   0   5    0.40    1.40
  -6   0   5   -0.60    1.50
   5   0  -5   57.79    4.60
  -5   0   5   54.49    4.30
  -5   0   5   57.89    4.50
  -5   0   5   69.19    4.60
  -4   0   5  179.18    8.50
  -4   0   5  165.68    8.30
  -4   0   5  159.78    8.20
  -4   0   5  154.88    7.90
  -3   0   5  184.18    8.90
  -3   0   5  185.78    8.60
   2   0  -5   23.30    2.10
   2   0  -5   22.00    2.20
  -2   0   5   20.00    1.70
  -2   0   5   23.00    2.10
   1   0  -5  152.68    7.40
   1   0  -5  154.48    7.30
  -1   0   5  155.38    7.30
   1   0   5  605.14   26.20
  -2   0  -5   54.49    3.50
   2   0   5   65.49    3.10
  -3   0  -5  191.68    9.30
   3   0   5  206.48    9.00
  -4   0  -5  246.18   11.40
  -4   0  -5  246.28   11.70
   4   0   5  259.27   11.20
  -5   0  -5   38.60    2.80
  -5   0  -5   46.50    3.40
  -5   0  -5   41.20    3.40
   5   0   5   41.30    3.30
  -6   0  -5    4.50    1.70
  -6   0  -5    4.80    1.70
   6   0   5    5.00    1.50
   6   0   5    3.40    1.40
   6   0   5    5.60    1.70
  -7   0  -5   44.00    4.10
   7   0   5   54.69    4.40
   7   0   5   35.10    3.40
  -8   0  -5   48.50    4.20
   8   0   5   45.10    3.40
   8   0   5   38.10    3.80
  -9   0  -5   73.79    4.90
   9   0   5   70.59    4.60
   8  -1  -5   74.79    4.60
   8  -1  -5   76.19    5.20
  -8   1   5   76.49    4.20
  -8   1   5   73.89    4.90
   7  -1  -5   32.10    3.60
  -7   1   5   28.30    3.20
  -7   1   5   28.40    3.30
  -7   1   5   24.20    2.80
   6  -1  -5   68.59    5.40
  -6   1   5   63.29    5.00
  -6   1   5   69.69    4.90
  -6   1   5   64.39    4.90
   5  -1  -5   20.90    3.10
  -5   1   5   24.50    2.90
  -5   1   5   23.70    2.60
  -4   1   5  211.08   10.70
  -4   1   5  227.48   10.70
  -4   1   5  220.88   12.80
  -3   1   5   35.10    2.30
  -3   1   5   33.20    2.80
   2  -1  -5  233.88   11.10
   2  -1  -5  235.28   11.10
  -2   1   5  243.08   10.70
  -2   1   5  239.08   11.00
   1  -1  -5  156.78    7.70
   1  -1  -5  154.18    7.60
  -1   1   5  166.58    7.60
   0  -1  -5  151.28    7.20
   0   1   5  149.09    7.10
  -1  -1  -5  157.38    8.10
   1   1   5  175.18    7.60
  -2  -1  -5    2.20    1.20
   2   1   5    0.50    0.80
  -3  -1  -5    7.00    1.40
   3   1   5    5.20    0.80
  -4  -1  -5  181.38    8.80
  -5  -1  -5   17.70    2.30
  -5  -1  -5   20.40    2.30
   5   1   5   16.80    2.10
  -6  -1  -5   20.60    2.60
  -6  -1  -5   18.00    2.50
   6   1   5   12.40    2.10
  -7  -1  -5  225.68   11.40
  -7  -1  -5  224.38   11.30
   7   1   5  222.48   11.20
   7   1   5  212.18   11.20
  -8  -1  -5  238.48   11.70
   8   1   5  229.48   11.20
   8   1   5  218.88   11.40
   8   1   5  219.88   11.50
  -9  -1  -5   19.40    2.70
   9   1   5   18.90    2.10
   8  -2  -5   49.99    4.00
   8  -2  -5   52.69    3.30
  -8   2   5   51.79    4.20
  -8   2   5   50.69    3.30
   7  -2  -5    0.40    2.20
  -7   2   5   -1.60    1.70
  -7   2   5    1.80    1.50
   6  -2  -5   87.69    6.30
  -6   2   5   76.99    5.80
   5  -2  -5  120.19    7.10
  -5   2   5   97.59    6.30
  -5   2   5  106.79    6.40
   4  -2  -5   66.99    5.50
  -4   2   5   60.39    4.30
  -4   2   5   54.79    4.20
  -3   2   5    1.70    1.30
   2  -2  -5   27.10    2.30
   2  -2  -5   18.80    2.20
  -2   2   5   23.20    1.70
  -2   2   5   22.00    2.30
   1  -2  -5  688.03   31.00
   1  -2  -5  694.93   30.90
  -1   2   5  742.93   30.90
   0  -2  -5  244.18   11.00
   0  -2  -5  243.88   11.20
   0   2   5  228.78   10.80
  -1  -2  -5   35.30    2.80
   1   2   5   37.20    2.50
  -2  -2  -5   28.30    2.20
  -2  -2  -5   19.50    2.20
   2   2   5   26.80    1.70
  -3  -2  -5  293.37   13.40
   3   2   5  291.97   12.80
  -4  -2  -5  179.68    8.50
  -4  -2  -5  179.68    8.80
  -5  -2  -5    0.40    1.40
  -5  -2  -5    0.60    1.30
  -6  -2  -5    4.00    1.80
  -6  -2  -5    1.10    1.50
  -6  -2  -5    2.80    1.60
  -7  -2  -5  212.98   12.00
  -7  -2  -5  228.38   11.40
  -7  -2  -5  219.18   11.40
  -8  -2  -5  403.56   18.70
   8   2   5  380.36   18.50
   8   2   5  387.66   18.50
  -9  -2  -5   19.60    2.90
  -9  -2  -5   16.60    2.20
   9   2   5   20.30    2.60
   9   2   5   21.40    2.30
   9   2   5   22.40    2.70
   8  -3  -5    9.60    1.10
   8  -3  -5   10.30    1.80
  -8   3   5    8.90    1.50
   7  -3  -5    2.10    1.90
   7  -3  -5   -1.80    1.80
   7  -3  -5    0.60    1.40
   6  -3  -5   86.19    6.10
   6  -3  -5   90.89    6.60
   5  -3  -5   61.89    5.10
   5  -3  -5   52.89    4.50
   4  -3  -5   67.59    5.10
   4  -3  -5   70.19    5.80
   4  -3  -5   73.49    5.00
  -4   3   5   68.89    4.70
  -3   3   5   12.90    1.90
   2  -3  -5  411.66   18.10
   2  -3  -5  398.06   17.80
  -2   3   5  380.46   17.80
   1  -3  -5   59.09    3.80
   1  -3  -5   60.59    3.40
  -1   3   5   59.89    3.60
  -1   3   5   53.79    3.40
   0  -3  -5   25.10    2.20
   0  -3  -5   24.30    2.10
   0   3   5   30.30    2.30
  -1  -3  -5   11.30    1.50
   1   3   5   12.20    1.40
  -2  -3  -5  706.83   31.80
   2   3   5  752.92   31.50
  -3  -3  -5  847.82   36.30
   3   3   5  818.92   35.80
  -4  -3  -5  200.98    9.70
  -4  -3  -5  199.48    9.30
  -5  -3  -5    1.80    1.30
  -5  -3  -5    2.70    1.50
  -5  -3  -5    1.30    1.50
  -6  -3  -5  266.47   13.00
  -6  -3  -5  262.97   12.90
  -6  -3  -5  265.47   13.00
  -7  -3  -5  219.28   11.00
  -7  -3  -5  204.38   10.80
  -7  -3  -5  210.58   10.90
  -7  -3  -5  208.78   11.10
  -8  -3  -5   65.29    5.20
  -8  -3  -5   61.49    4.50
  -8  -3  -5   68.89    4.90
  -8  -3  -5   65.49    5.00
   8   3   5   77.59    5.40
  -9  -3  -5    0.50    1.30
  -9  -3  -5    2.30    1.70
  -9  -3  -5   -0.60    1.70
   9   3   5    2.40    1.90
   9   3   5    2.30    1.60
  10   3   5   34.70    2.30
   7  -4  -5   22.30    2.70
   7  -4  -5   21.10    2.00
   7  -4  -5   14.10    2.60
   6  -4  -5  112.89    6.30
   6  -4  -5  110.09    7.20
   6  -4  -5  110.19    7.00
   5  -4  -5   77.89    5.80
   5  -4  -5   91.19    6.20
   5  -4  -5   75.19    5.20
   4  -4  -5   21.20    2.90
   4  -4  -5   29.80    3.30
   4  -4  -5   19.90    3.30
  -4   4   5   26.80    3.00
   3  -4  -5   58.69    4.30
   3  -4  -5   59.69    4.50
  -3   4   5   67.29    4.40
   2  -4  -5  114.89    6.40
  -2   4   5  120.99    6.30
   1  -4  -5  417.96   19.70
   1  -4  -5  461.95   20.10
  -1   4   5  457.85   19.90
   0  -4  -5   81.19    4.80
   0  -4  -5   96.59    5.00
   0   4   5   99.69    4.90
  -1  -4  -5   98.19    5.30
   1   4   5  108.49    5.20
  -2  -4  -5  389.76   17.40
  -3  -4  -5  665.23   29.30
  -3  -4  -5  687.43   29.70
  -4  -4  -5   70.19    4.50
  -4  -4  -5   75.59    4.00
  -5  -4  -5    1.40    1.50
  -5  -4  -5    4.80    1.60
  -5  -4  -5    5.70    1.50
  -5  -4  -5    3.70    1.40
  -6  -4  -5   30.90    3.20
  -6  -4  -5   23.40    2.90
  -6  -4  -5   20.70    2.70
  -6  -4  -5   27.00    3.00
  -7  -4  -5  117.39    7.10
  -7  -4  -5  108.19    6.30
  -7  -4  -5  111.39    6.70
  -7  -4  -5  112.59    6.90
  -7  -4  -5  121.19    7.10
  -8  -4  -5   49.90    4.40
  -8  -4  -5   58.49    4.00
  -8  -4  -5   54.59    4.70
  -8  -4  -5   52.19    4.30
  -9  -4  -5    6.10    1.40
  -9  -4  -5    4.90    1.70
  -9  -4  -5    5.90    1.80
  -9  -4  -5    5.00    2.00
   9   4   5    6.90    2.10
   7  -5  -5   49.99    3.80
   7  -5  -5   55.09    3.70
   6  -5  -5  140.49    8.20
   6  -5  -5  153.28    7.40
   6  -5  -5  150.78    8.50
   5  -5  -5   27.70    3.60
   5  -5  -5   33.40    3.60
   5  -5  -5   39.20    3.90
   5  -5  -5   36.50    3.10
   4  -5  -5    3.10    1.40
   4  -5  -5    1.20    2.10
   4  -5  -5    4.80    2.00
   4  -5  -5    1.00    1.90
   3  -5  -5    2.70    1.40
   3  -5  -5    4.60    1.80
   3  -5  -5   -0.10    1.80
   3  -5  -5    1.30    1.70
  -3   5   5    0.60    1.50
   2  -5  -5   49.10    3.70
   2  -5  -5   49.70    5.80
   2  -5  -5   49.40    3.80
  -2   5   5   52.69    3.70
   1  -5  -5  158.88    8.10
  -1   5   5  160.98    8.00
   0  -5  -5   16.20    1.90
   0   5   5   16.40    1.90
  -1  -5  -5   52.39    3.30
  -1  -5  -5   44.10    3.00
   1   5   5   47.80    3.00
  -2  -5  -5  720.93   30.80
  -2  -5  -5  708.43   31.30
  -3  -5  -5  591.24   26.00
  -3  -5  -5  582.54   25.50
  -4  -5  -5   20.20    2.20
  -4  -5  -5   20.70    2.30
  -4  -5  -5   26.10    2.10
  -5  -5  -5   78.49    4.80
  -5  -5  -5   71.19    4.70
  -5  -5  -5   78.79    5.00
  -5  -5  -5   85.89    5.00
  -6  -5  -5   25.70    3.10
  -6  -5  -5   33.20    2.80
  -6  -5  -5   33.50    3.20
  -6  -5  -5   37.40    3.40
  -6  -5  -5   31.40    3.30
  -7  -5  -5   58.59    3.80
  -7  -5  -5   51.79    4.40
  -7  -5  -5   52.39    4.70
  -7  -5  -5   65.49    5.20
  -7  -5  -5   56.79    4.40
  -8  -5  -5   -1.20    1.20
  -8  -5  -5   -0.20    1.60
  -8  -5  -5   -0.10    1.80
  -8  -5  -5    0.40    1.90
  -9  -5  -5   19.30    2.30
  -9  -5  -5   18.10    2.50
  -9  -5  -5   18.30    1.30
  -9  -5  -5   18.20    2.90
  -9  -5  -5   16.80    2.50
  -9  -5  -5   14.20    1.40
   9   5   5   21.30    2.90
   7  -6  -5   15.60    1.90
   6  -6  -5   89.49    5.60
   6  -6  -5   87.09    5.20
   5  -6  -5   40.30    4.20
   5  -6  -5   41.10    3.80
   5  -6  -5   44.10    3.00
   5  -6  -5   44.80    4.00
   4  -6  -5    1.90    2.00
   4  -6  -5   -2.20    1.60
   4  -6  -5   -0.60    1.90
   4  -6  -5    1.60    1.20
   4  -6  -5    0.00    1.60
   3  -6  -5  136.39    7.80
   3  -6  -5  135.39    8.00
   3  -6  -5  141.39    7.10
   3  -6  -5  143.19    7.70
  -3   6   5  141.19    7.70
   2  -6  -5   47.50    3.70
   2  -6  -5   56.99    4.20
   2  -6  -5   52.69    3.90
   2  -6  -5   48.80    4.10
  -2   6   5   55.59    4.00
   1  -6  -5  197.88    9.50
   1  -6  -5  172.38    9.10
  -1   6   5  201.28    9.40
   0  -6  -5   44.90    3.20
   0   6   5   39.30    3.10
  -1  -6  -5  773.92   33.90
  -2  -6  -5  132.79    6.60
  -3  -6  -5  193.48    9.00
  -3  -6  -5  192.08    9.10
  -3  -6  -5  177.38    9.00
  -4  -6  -5   12.70    2.00
  -4  -6  -5   15.90    2.10
  -4  -6  -5   13.80    1.80
  -5  -6  -5   66.99    4.40
  -5  -6  -5   65.89    4.60
  -5  -6  -5   72.59    4.10
  -5  -6  -5   69.99    4.60
  -6  -6  -5   36.80    3.70
  -6  -6  -5   40.80    2.90
  -6  -6  -5   37.70    3.40
  -6  -6  -5   34.50    3.30
  -6  -6  -5   40.20    3.90
  -7  -6  -5   15.80    2.40
  -7  -6  -5   14.30    2.50
  -7  -6  -5   17.10    1.90
  -7  -6  -5   10.90    2.40
  -7  -6  -5   19.60    3.00
  -8  -6  -5    0.60    1.60
  -8  -6  -5   -1.10    2.00
  -8  -6  -5    1.50    1.90
  -8  -6  -5    0.30    1.50
  -8  -6  -5    0.90    0.90
  -9  -6  -5   46.20    3.90
  -9  -6  -5   49.80    3.40
  -9  -6  -5   50.29    4.30
  -9  -6  -5   44.70    3.80
   9   6   5   44.50    4.10
   6  -7  -5  148.29    7.10
   6  -7  -5  145.99    7.60
   5  -7  -5   -0.90    1.50
   5  -7  -5    0.80    1.70
   5  -7  -5    1.00    1.80
   4  -7  -5   59.09    5.00
   4  -7  -5   66.79    3.50
   4  -7  -5   60.69    4.90
   4  -7  -5   64.89    4.60
   3  -7  -5  204.88   11.00
   3  -7  -5  199.38   11.00
   3  -7  -5  224.08   10.70
   3  -7  -5  219.08    9.90
   3  -7  -5  221.58   11.40
   2  -7  -5  169.38    9.00
   2  -7  -5  155.68    8.60
   2  -7  -5  169.58    7.80
   2  -7  -5  166.88    8.30
  -2   7   5  151.98    8.60
   1  -7  -5   81.59    4.80
   1  -7  -5   73.29    4.10
   1  -7  -5   64.89    5.00
   1  -7  -5   72.79    4.40
   1  -7  -5   74.99    5.20
  -1   7   5   75.69    4.80
  -1   7   5   77.09    5.50
   0  -7  -5   67.79    4.40
   0  -7  -5   72.79    4.20
   0   7   5   73.09    4.40
  -1  -7  -5  231.08   10.70
  -1  -7  -5  227.68   10.90
  -2  -7  -5  257.47   11.70
  -2  -7  -5  236.68   11.40
  -3  -7  -5   57.09    3.70
  -3  -7  -5   55.59    3.90
  -3  -7  -5   54.99    3.50
  -3  -7  -5   55.19    3.60
  -4  -7  -5   61.39    4.20
  -4  -7  -5   56.99    4.00
  -4  -7  -5   58.09    3.30
  -4  -7  -5   50.49    4.20
  -4  -7  -5   62.19    3.80
  -5  -7  -5   60.59    4.60
  -5  -7  -5   65.79    3.60
  -5  -7  -5   65.99    4.90
  -5  -7  -5   63.79    4.20
  -5  -7  -5   65.79    4.60
  -6  -7  -5  157.78    7.50
  -6  -7  -5  149.99    8.60
  -6  -7  -5  164.28    9.20
  -6  -7  -5  155.98    8.10
  -6  -7  -5  168.18    8.90
  -7  -7  -5   54.79    3.00
  -7  -7  -5   53.79    5.10
  -7  -7  -5   56.49    4.10
  -7  -7  -5   55.19    4.80
  -7  -7  -5   52.99    4.60
  -7  -7  -5   52.69    4.60
  -8  -7  -5    7.60    1.70
  -8  -7  -5   11.30    2.60
  -8  -7  -5   12.80    2.50
  -8  -7  -5    7.80    2.00
  -9  -7  -5   28.00    2.20
  -9  -7  -5   27.30    2.70
  -9  -7  -5   30.30    3.20
  -9  -7  -5   25.90    2.80
   9   7   5   30.10    3.30
   6  -8  -5   32.00    2.80
   5  -8  -5   11.50    2.10
   5  -8  -5   13.00    1.50
   5  -8  -5   10.00    2.10
   4  -8  -5   94.89    6.20
   4  -8  -5   94.99    5.40
   4  -8  -5  103.39    6.70
   4  -8  -5   90.79    6.00
   3  -8  -5  364.06   16.80
   3  -8  -5  332.47   16.60
   3  -8  -5  367.86   16.00
   3  -8  -5  320.87   16.50
   2  -8  -5  179.28    9.70
   2  -8  -5  169.68    9.40
   2  -8  -5  193.98    9.10
   2  -8  -5  177.48    9.70
   2  -8  -5  185.58   10.10
   1  -8  -5    2.20    1.20
   1  -8  -5    0.80    1.40
   1  -8  -5    1.30    1.60
   1  -8  -5    1.30    1.70
  -1   8   5    1.30    1.50
  -1   8   5    2.10    2.20
   0  -8  -5   82.09    4.30
   0  -8  -5   72.49    4.90
   0  -8  -5   78.89    4.60
   0  -8  -5   60.79    4.50
   0  -8  -5   73.89    4.90
  -1  -8  -5  298.37   14.20
  -1  -8  -5  308.17   14.60
  -1  -8  -5  318.47   14.10
  -2  -8  -5   71.29    4.40
  -2  -8  -5   81.59    4.40
  -3  -8  -5   29.90    2.90
  -3  -8  -5   40.00    3.00
  -3  -8  -5   30.60    3.00
  -3  -8  -5   35.10    2.70
  -4  -8  -5   69.49    4.10
  -4  -8  -5   60.59    4.70
  -4  -8  -5   63.99    4.40
  -4  -8  -5   69.59    4.70
  -5  -8  -5  308.87   14.30
  -5  -8  -5  274.17   13.80
  -5  -8  -5  296.47   14.00
  -5  -8  -5  271.77   14.30
  -5  -8  -5  303.47   13.50
  -6  -8  -5  246.68   12.90
  -6  -8  -5  238.48   12.30
  -6  -8  -5  258.27   11.80
  -6  -8  -5  245.68   12.50
  -6  -8  -5  257.97   12.60
  -7  -8  -5   10.70    2.70
  -7  -8  -5   14.00    2.50
  -7  -8  -5   14.50    2.00
  -7  -8  -5   11.90    2.60
  -8  -8  -5   86.99    5.90
  -8  -8  -5   90.89    4.80
  -8  -8  -5   93.19    6.20
  -9  -8  -5   14.20    2.10
  -9  -8  -5   18.40    2.40
  -9  -8  -5   21.20    2.30
   9   8   5   16.30    2.40
   5  -9  -5   35.50    3.10
   5  -9  -5   34.00    2.80
   4  -9  -5   82.29    5.30
   4  -9  -5   88.49    5.50
   4  -9  -5   82.39    5.30
   3  -9  -5   38.90    2.80
   3  -9  -5   33.50    3.50
   3  -9  -5   36.60    3.50
   3  -9  -5   37.40    3.90
   2  -9  -5   43.10    4.10
   2  -9  -5   38.50    3.50
   2  -9  -5   46.00    3.20
   2  -9  -5   47.00    4.10
   1  -9  -5   11.50    2.40
   1  -9  -5   11.90    2.40
   1  -9  -5   12.00    2.10
   1  -9  -5   13.50    1.70
   0  -9  -5  235.28   11.80
   0  -9  -5  242.58   11.90
   0  -9  -5  226.78   11.30
   0  -9  -5  239.78   10.90
  -1  -9  -5  273.27   12.40
  -1  -9  -5  265.87   13.10
  -1  -9  -5  274.37   12.80
  -2  -9  -5   61.09    4.10
  -2  -9  -5   62.59    3.50
  -2  -9  -5   58.99    4.10
  -3  -9  -5    4.80    1.70
  -3  -9  -5    8.70    1.80
  -3  -9  -5    9.00    1.40
  -4  -9  -5   16.80    1.80
  -4  -9  -5   13.90    2.30
  -4  -9  -5   16.50    2.30
  -5  -9  -5  148.49    7.00
  -5  -9  -5  138.89    7.60
  -5  -9  -5  137.89    8.20
  -5  -9  -5  136.89    8.00
  -6  -9  -5  133.49    8.10
  -6  -9  -5  120.19    7.30
  -6  -9  -5  139.99    6.60
  -6  -9  -5  131.99    7.70
  -7  -9  -5   -0.20    1.70
  -7  -9  -5    1.30    2.00
  -7  -9  -5   -0.80    0.90
  -7  -9  -5    4.10    1.70
  -8  -9  -5   18.50    2.70
  -8  -9  -5   20.00    2.70
  -8  -9  -5   21.00    2.50
  -9  -9  -5   14.10    2.00
   9   9   5   16.10    2.20
   5 -10  -5   25.20    2.50
   4 -10  -5   55.79    4.20
   4 -10  -5   57.89    4.00
   3 -10  -5  101.59    5.90
   3 -10  -5  101.59    6.30
   2 -10  -5   16.40    2.50
   2 -10  -5   11.20    2.60
   2 -10  -5   14.40    2.30
   1 -10  -5   61.59    4.20
   1 -10  -5   56.49    4.60
   1 -10  -5   47.70    4.50
   0 -10  -5  138.29    7.90
   0 -10  -5  137.69    7.40
  -1 -10  -5  207.48    9.60
  -1 -10  -5  178.98    9.60
  -1 -10  -5  192.68    9.90
  -2 -10  -5   17.00    2.40
  -2 -10  -5   22.30    2.40
  -2 -10  -5   15.30    2.20
  -3 -10  -5    4.90    1.80
  -3 -10  -5    2.40    1.50
  -3 -10  -5    4.00    1.70
  -4 -10  -5    4.30    1.80
  -4 -10  -5    0.30    1.50
  -4 -10  -5    2.30    1.50
  -5 -10  -5   31.60    3.60
  -5 -10  -5   27.70    3.00
  -5 -10  -5   25.40    3.10
  -6 -10  -5    5.70    2.00
  -6 -10  -5    7.50    1.90
  -6 -10  -5    3.10    2.00
  -7 -10  -5   68.69    4.50
  -7 -10  -5   72.09    5.30
  -7 -10  -5   66.99    4.90
  -8 -10  -5   25.00    2.80
  -8 -10  -5   21.70    2.50
  -8 -10  -5   16.90    2.00
   4 -11  -5   49.00    3.60
   4 -11  -5   58.59    3.20
   3 -11  -5   17.40    2.00
   3 -11  -5   20.80    2.60
   2 -11  -5    7.90    2.10
   2 -11  -5    5.60    1.60
   1 -11  -5    4.20    2.00
   1 -11  -5    4.90    1.60
   0 -11  -5  272.87   12.70
   0 -11  -5  265.97   13.40
  -1 -11  -5   88.89    5.50
  -1 -11  -5   92.29    6.00
  -1 -11  -5   95.39    5.40
  -2 -11  -5    1.00    1.40
  -2 -11  -5   -1.50    1.30
  -3 -11  -5   21.40    2.70
  -3 -11  -5   21.00    2.40
  -3 -11  -5   20.80    2.60
  -4 -11  -5   53.49    4.40
  -4 -11  -5   54.69    4.00
  -5 -11  -5    1.00    1.50
  -5 -11  -5    3.40    2.10
  -5 -11  -5    6.20    1.90
  -6 -11  -5    0.70    1.70
  -6 -11  -5    0.00    1.30
  -6 -11  -5    3.20    1.70
  -7 -11  -5   23.50    2.70
  -7 -11  -5   19.70    2.10
  -7 -11  -5   16.00    2.40
  -8 -11  -5  119.69    5.70
   3 -12  -5   41.90    2.20
   3 -12  -5   37.20    3.10
   2 -12  -5    3.90    1.70
   2 -12  -5    0.10    1.00
   1 -12  -5   95.39    5.10
   1 -12  -5   93.69    6.00
   0 -12  -5   52.89    3.50
   0 -12  -5   51.49    4.30
  -1 -12  -5   49.10    3.30
  -1 -12  -5   48.00    3.90
  -1 -12  -5   49.90    4.20
  -2 -12  -5    1.00    1.40
  -2 -12  -5   -0.30    1.20
  -3 -12  -5   72.09    4.10
  -3 -12  -5   68.19    4.00
  -3 -12  -5   61.59    4.40
  -4 -12  -5  126.19    7.40
  -4 -12  -5  139.69    8.20
  -4 -12  -5  149.69    7.00
  -5 -12  -5   50.29    4.00
  -5 -12  -5   56.29    3.50
  -6 -12  -5    0.80    1.10
  -6 -12  -5   -0.40    1.30
  -7 -12  -5   83.19    4.10
   1 -13  -5  149.69    7.70
   0 -13  -5   70.59    3.30
   0 -13  -5   67.99    4.60
   0 -13  -5   64.29    6.30
  -1 -13  -5    0.00    0.80
  -1 -13  -5    0.10    1.20
  -1 -13  -5    1.90    1.80
  -2 -13  -5   74.49    3.80
  -2 -13  -5   67.99    5.00
  -2 -13  -5   76.89    4.60
  -3 -13  -5   52.89    3.90
  -3 -13  -5   77.59    5.80
  -3 -13  -5   63.29    3.30
  -4 -13  -5   93.59    4.50
  -1 -14  -5   -0.40    1.10
  -2 -14  -5   11.00    1.60
  -2 -14  -5    7.40    1.40
  -3 -14  -5   96.89    5.20
  -3 -14  -5   99.49    5.20
  -4 -14  -5   90.99    4.80
  -4 -13   6   16.20    1.10
  -3 -13   6   58.79    2.60
  -3 -13   6   47.90    2.50
  -3 -13   6   61.39    4.10
  -2 -13   6   64.59    4.70
  -1 -13   6    2.10    1.50
   0 -13   6    3.30    1.50
   0 -13   6    3.00    0.60
   0 -13   6    3.40    0.50
   1 -13   6   32.50    2.90
   1 -13   6   37.40    1.90
  -5 -12   6    0.90    0.70
  -5 -12   6    0.70    0.50
  -5 -12   6    0.10    1.30
  -4 -12   6   13.90    1.20
  -4 -12   6   11.60    2.30
  -3 -12   6    5.90    2.10
  -3 -12   6    5.50    0.80
  -2 -12   6   34.50    3.30
  -2 -12   6   31.10    3.50
  -1 -12   6    8.10    2.40
  -1 -12   6    8.30    2.20
   0 -12   6   34.90    1.90
   0 -12   6   38.20    3.60
   0 -12   6   36.10    1.90
   1 -12   6   85.69    4.00
   1 -12   6   79.19    5.30
   2 -12   6   30.90    1.90
   2 -12   6   36.20    3.20
  -6 -11   6   18.50    1.60
  -5 -11   6    2.00    0.90
  -5 -11   6    1.60    0.80
  -5 -11   6   -0.10    1.70
  -4 -11   6   50.19    2.80
  -4 -11   6   48.20    4.30
  -3 -11   6   13.40    1.10
  -3 -11   6   12.20    2.70
  -2 -11   6    3.80    2.40
  -2 -11   6    5.60    2.20
  -2 -11   6    3.80    2.00
  -1 -11   6    3.30    2.10
  -1 -11   6    3.70    2.30
  -1 -11   6    5.50    2.20
   0 -11   6  154.38    8.90
   0 -11   6  154.28    9.20
   0 -11   6  158.88    8.90
   1 -11   6   83.59    4.00
   1 -11   6   90.59    5.90
   1 -11   6   82.69    4.00
   2 -11   6   25.80    1.90
   2 -11   6   27.00    1.90
   2 -11   6   28.40    3.20
   3 -11   6    2.90    0.90
   3 -11   6    3.50    1.70
   3 -11   6    3.50    0.90
   4 -11   6   27.60    2.00
  -6 -10   6    8.80    1.40
  -6 -10   6    9.40    1.20
  -6 -10   6   10.40    1.10
  -6 -10   6    8.40    2.00
  -5 -10   6    1.80    1.40
  -5 -10   6    4.20    2.00
  -4 -10   6  117.09    7.20
  -4 -10   6  114.39    5.50
  -3 -10   6  144.99    8.30
  -3 -10   6  128.19    6.00
  -3 -10   6  134.59    6.00
  -2 -10   6   21.30    3.00
  -2 -10   6   14.10    2.90
  -2 -10   6   16.40    2.90
  -1 -10   6   12.70    2.90
  -1 -10   6   10.10    2.60
  -1 -10   6   10.80    2.50
   0 -10   6  156.28    9.00
   0 -10   6  159.58    8.90
   0 -10   6  155.28    9.30
   1 -10   6  197.08    8.90
   1 -10   6  195.38   10.80
   1 -10   6  204.38   10.70
   2 -10   6   17.00    1.40
   2 -10   6   14.20    2.70
   2 -10   6   17.50    1.70
   3 -10   6    5.00    1.90
   3 -10   6    6.20    2.10
   3 -10   6    3.00    1.20
   3 -10   6    5.30    1.10
   4 -10   6  142.49    7.70
   4 -10   6  132.59    7.40
   4 -10   6  138.99    6.90
   4 -10   6  148.89    6.60
   5 -10   6   46.00    4.40
  -7  -9   6    7.00    1.50
  -7  -9   6    9.10    1.50
  -6  -9   6    1.00    1.50
  -6  -9   6   -0.40    1.20
  -5  -9   6  108.79    5.70
  -5  -9   6   97.49    6.60
  -5  -9   6  100.89    5.60
  -4  -9   6  142.49    6.70
  -4  -9   6  138.49    8.40
  -4  -9   6  136.19    6.80
  -4  -9   6  142.19    6.90
  -3  -9   6   48.80    2.60
  -3  -9   6   51.29    4.50
  -3  -9   6   55.89    2.70
  -3  -9   6   61.89    5.10
  -2  -9   6    9.60    2.60
  -2  -9   6   15.40    2.80
  -2  -9   6    7.30    2.50
  -2  -9   6    7.10    2.30
  -1  -9   6   31.90    3.70
  -1  -9   6   33.40    4.00
  -1  -9   6   32.70    3.70
  -1  -9   6   26.50    3.60
   0  -9   6    9.40    2.50
   0  -9   6    7.70    2.50
   0  -9   6    9.70    2.40
   1  -9   6   61.99    5.00
   1  -9   6   58.09    5.40
   1  -9   6   62.19    3.30
   1  -9   6   66.89    5.30
   2  -9   6    1.40    0.80
   2  -9   6    1.80    1.90
   2  -9   6    0.00    2.10
   2  -9   6    1.30    0.90
   2  -9   6    1.00    1.80
   2  -9   6    1.60    1.00
   3  -9   6  166.98    9.20
   3  -9   6  171.18    8.10
   3  -9   6  171.88    8.20
   3  -9   6  165.68    7.80
   3  -9   6  170.68    8.20
   3  -9   6  149.09    9.00
   4  -9   6  363.56   16.60
   4  -9   6  335.97   16.20
   4  -9   6  350.16   15.80
   4  -9   6  331.17   15.60
   5  -9   6   32.40    3.20
   5  -9   6   34.00    2.70
   5  -9   6   33.70    2.90
  -7  -8   6    1.20    1.60
  -7  -8   6    1.30    1.20
  -6  -8   6    7.70    1.20
  -6  -8   6    8.40    2.10
  -6  -8   6   11.30    1.90
  -5  -8   6   42.10    3.60
  -5  -8   6   36.70    2.30
  -5  -8   6   39.80    4.10
  -4  -8   6  193.58   10.30
  -4  -8   6  185.18    9.20
  -4  -8   6  190.08    8.70
  -3  -8   6   29.50    1.80
  -3  -8   6   34.20    1.80
  -3  -8   6   32.50    3.50
  -3  -8   6   35.40    2.40
  -3  -8   6   32.10    3.80
  -3  -8   6   41.60    4.20
  -3  -8   6   34.70    2.50
   2   8  -6   24.20    3.30
  -2  -8   6   23.10    3.40
  -2  -8   6   29.80    3.30
  -2  -8   6   34.80    3.70
  -2  -8   6   22.50    3.10
  -1  -8   6  147.99    8.50
  -1  -8   6  163.18    8.60
  -1  -8   6  150.68    8.50
  -1  -8   6  151.38    8.80
  -1  -8   6  150.68    8.60
   0  -8   6   69.59    4.90
   0  -8   6   74.09    5.10
   0  -8   6   56.79    4.70
   0  -8   6   62.59    5.30
   0  -8   6   61.29    5.20
  -1   8  -6   13.40    2.20
   1  -8   6    8.30    2.50
   1  -8   6   17.60    2.80
   1  -8   6    8.70    2.50
   1  -8   6   10.70    1.20
   1  -8   6   11.60    2.40
   2  -8   6   15.20    1.80
   2  -8   6   18.70    3.30
   2  -8   6   12.60    2.50
   2  -8   6   16.40    2.80
   2  -8   6   19.00    2.90
   2  -8   6   19.70    2.00
   2  -8   6   19.80    1.40
   2  -8   6   15.50    1.60
   3  -8   6  150.38    8.80
   3  -8   6  160.78    7.30
   3  -8   6  151.98    7.70
   3  -8   6  164.78    8.80
   3  -8   6  149.59    8.80
   3  -8   6  159.18    8.00
   4  -8   6  146.09    8.20
   4  -8   6  137.09    7.00
   4  -8   6  130.89    6.30
   4  -8   6  144.39    7.80
   4  -8   6  139.29    7.50
   5  -8   6   67.39    3.40
   5  -8   6   60.69    4.90
   5  -8   6   64.09    4.60
   5  -8   6   68.79    4.20
   6  -8   6    0.60    1.50
   6  -8   6    0.20    1.30
  -8  -7   6   33.70    2.10
  -7  -7   6   -1.20    1.10
  -6  -7   6   68.59    4.20
  -6  -7   6   68.89    4.60
  -5  -7   6   49.00    3.30
  -5  -7   6   42.00    3.80
  -4  -7   6   82.89    4.20
  -4  -7   6   67.09    5.50
  -4  -7   6   86.89    5.00
  -4  -7   6   79.89    4.30
  -3  -7   6    1.20    0.70
  -3  -7   6    3.30    0.60
  -3  -7   6    3.20    0.70
  -3  -7   6    2.40    1.80
  -3  -7   6    3.50    1.20
  -3  -7   6    4.30    1.30
  -3  -7   6    2.00    1.80
  -3  -7   6    6.00    2.00
  -2  -7   6   27.90    2.10
  -2  -7   6   29.00    2.10
  -2  -7   6   24.40    3.10
  -2  -7   6   29.00    3.20
  -2  -7   6   27.50    3.50
  -2  -7   6   26.70    3.30
  -1  -7   6  223.08   11.30
  -1  -7   6  206.38   11.00
  -1  -7   6  218.38   11.10
   0   7  -6  168.98    8.20
   0  -7   6  168.28    8.10
   0  -7   6  168.38    8.80
   0  -7   6  169.48    8.90
   0  -7   6  156.98    8.90
   0  -7   6  171.78    9.10
   0  -7   6  158.08    9.00
  -1   7  -6   26.40    2.50
   1  -7   6   24.80    1.60
   1  -7   6   30.50    3.70
   1  -7   6   23.90    1.90
   1  -7   6   22.80    2.00
   1  -7   6   32.70    3.50
   1  -7   6   21.10    3.20
   1  -7   6   25.50    2.90
   1  -7   6   24.30    3.00
  -2   7  -6  130.79    7.20
   2  -7   6  144.69    6.50
   2  -7   6  129.39    8.00
   2  -7   6  132.89    6.00
   2  -7   6  143.49    6.00
   2  -7   6  129.29    7.50
   2  -7   6  129.19    6.80
   2  -7   6  132.39    7.70
   2  -7   6  139.19    7.70
   2  -7   6  125.69    6.80
   3  -7   6  239.18   11.40
   3  -7   6  261.87   11.50
   3  -7   6  259.77   12.80
   3  -7   6  247.78   12.20
   3  -7   6  259.47   11.80
   3  -7   6  277.57   13.00
   3  -7   6  246.38   12.70
   3  -7   6  256.27   13.20
   4  -7   6   75.99    5.30
   4  -7   6   79.59    4.40
   4  -7   6   77.49    5.30
   4  -7   6   81.69    5.80
   4  -7   6   81.49    4.70
   5  -7   6    2.20    2.00
   5  -7   6    0.50    1.20
   5  -7   6   -0.20    1.20
   6  -7   6    2.50    1.20
   6  -7   6    3.00    1.80
   7  -7   6   52.59    2.80
   7  -7   6   50.99    3.60
  -8  -6   6   15.20    1.80
  -7  -6   6    3.70    1.60
  -7  -6   6    1.00    2.00
  -6  -6   6   16.00    2.50
  -6  -6   6   17.80    2.30
  -6  -6   6   15.10    3.00
  -5  -6   6  118.09    7.60
  -5  -6   6  131.79    6.60
  -4  -6   6   82.09    5.20
  -4  -6   6   82.19    4.30
  -4  -6   6   83.09    4.50
  -4  -6   6   75.59    5.60
  -3  -6   6    2.40    0.70
  -3  -6   6    2.30    1.00
  -3  -6   6    4.90    1.80
  -3  -6   6    4.00    1.80
  -3  -6   6    1.50    1.20
  -2  -6   6   37.50    2.60
  -2  -6   6   29.30    3.50
   1   6  -6  238.58   12.60
  -1  -6   6  243.98   12.00
  -1  -6   6  233.18   10.90
   0  -6   6   71.19    4.10
   0  -6   6   76.19    5.00
   1  -6   6   18.60    2.60
   1  -6   6   14.00    1.70
   1  -6   6    6.70    1.50
   1  -6   6   13.70    1.10
  -2   6  -6   40.30    3.40
   2  -6   6   41.00    3.70
   2  -6   6   40.20    2.40
   2  -6   6   46.10    3.10
   2  -6   6   54.79    4.70
   2  -6   6   43.20    2.50
   2  -6   6   46.20    3.80
   2  -6   6   35.40    3.60
  -3   6  -6   87.09    5.60
   3  -6   6   99.69    6.00
   3  -6   6   91.69    5.10
   3  -6   6   90.69    6.20
   3  -6   6   97.59    6.00
   3  -6   6  108.09    4.90
   3  -6   6  106.69    4.80
   3  -6   6   84.49    6.20
   3  -6   6   96.89    5.70
   4  -6   6   49.00    4.60
   4  -6   6   63.09    3.90
   4  -6   6   62.99    5.10
   4  -6   6   60.79    3.80
   5  -6   6    0.50    1.80
   5  -6   6    1.50    1.40
   5  -6   6    1.50    1.40
   6  -6   6   11.10    2.50
   6  -6   6   16.80    2.10
   7  -6   6  247.68   11.80
   7  -6   6  233.68   11.10
  -8  -5   6   17.10    2.10
  -7  -5   6    2.10    1.70
  -7  -5   6    6.50    2.40
  -6  -5   6   66.99    5.50
  -6  -5   6   65.79    5.00
  -6  -5   6   72.39    4.70
  -5  -5   6  266.87   13.10
  -5  -5   6  270.27   13.60
  -5  -5   6  276.97   12.80
  -4  -5   6    7.40    2.20
  -4  -5   6    8.70    1.60
  -3  -5   6   14.60    2.40
  -2  -5   6   52.89    4.30
   1   5  -6  524.55   24.50
  -1  -5   6  546.65   24.00
  -1  -5   6  503.45   23.00
   0  -5   6  183.58    8.60
   0  -5   6  181.78    9.30
   1  -5   6   31.30    2.90
   1  -5   6   30.70    2.40
   2  -5   6  491.45   21.90
   2  -5   6  495.95   21.60
  -3   5  -6  261.17   12.10
   3  -5   6  254.17   12.20
   3  -5   6  245.58   11.50
   3  -5   6  271.57   11.40
   3  -5   6  250.27   12.20
   3  -5   6  235.28   12.30
   3  -5   6  260.97   12.70
   3  -5   6  233.58   11.50
  -4   5  -6    0.50    1.50
   4  -5   6    2.70    1.20
   4  -5   6   -1.30    1.60
   4  -5   6    4.00    1.20
   4  -5   6   -0.60    1.60
   5  -5   6    9.30    2.40
   5  -5   6    7.40    1.80
   5  -5   6    7.90    1.60
   6  -5   6   26.40    3.20
   6  -5   6   22.60    2.60
   7  -5   6  125.79    7.10
   7  -5   6  120.19    6.60
   8  -5   6   32.30    2.50
   8   4  -6   23.40    2.70
  -8  -4   6   36.30    3.50
  -8  -4   6   25.50    2.60
   7   4  -6   19.70    2.80
  -7  -4   6   14.50    2.40
  -7  -4   6   13.70    2.80
  -7  -4   6   16.10    1.60
  -6  -4   6  377.96   16.80
  -6  -4   6  391.26   18.20
  -6  -4   6  356.86   17.70
  -6  -4   6  364.46   17.30
  -5  -4   6   34.70    2.70
  -5  -4   6   33.70    3.70
  -5  -4   6   32.60    3.30
  -5  -4   6   39.00    3.20
  -4  -4   6   -0.50    1.50
  -4  -4   6    0.80    1.40
  -4  -4   6    1.10    1.00
  -4  -4   6    1.20    1.30
  -3  -4   6  350.66   15.30
  -2  -4   6   73.79    4.30
  -2  -4   6   75.89    3.90
   1   4  -6   32.70    2.80
   1   4  -6   36.00    3.80
  -1  -4   6   38.60    2.40
   0  -4   6   32.00    2.30
   0  -4   6   33.80    3.10
   1  -4   6  122.89    6.00
   2  -4   6  202.88    9.50
  -3   4  -6    4.10    1.40
   3  -4   6    2.20    0.90
   3  -4   6    3.10    1.10
   3  -4   6    1.80    1.50
   3  -4   6    3.00    0.70
  -4   4  -6   11.40    1.90
   4  -4   6    7.30    2.20
   4  -4   6    7.90    1.20
   4  -4   6    9.20    1.60
   4  -4   6   10.70    1.60
   4  -4   6    8.90    2.10
   5  -4   6   40.70    3.20
   5  -4   6   32.30    3.50
   5  -4   6   31.90    2.50
   6  -4   6   51.19    3.20
   6  -4   6   47.20    4.40
   6  -4   6   56.29    4.00
   7  -4   6  163.48    8.40
   7  -4   6  159.48    8.70
   8  -4   6    4.00    1.40
   8   3  -6    7.90    2.00
  -8  -3   6    8.20    1.80
  -8  -3   6    5.10    2.10
   7   3  -6   72.99    5.20
  -7  -3   6   66.39    5.50
  -7  -3   6   59.29    4.90
  -7  -3   6   67.49    4.40
   6   3  -6  271.67   13.70
  -6  -3   6  286.47   13.80
  -6  -3   6  257.47   13.30
  -6  -3   6  292.27   14.20
  -6  -3   6  284.67   13.20
   5   3  -6   57.49    4.70
  -5  -3   6   52.89    3.80
  -5  -3   6   51.69    4.00
  -5  -3   6   47.80    4.20
  -5  -3   6   63.99    4.90
  -4  -3   6   46.00    3.20
  -4  -3   6   47.10    4.10
  -4  -3   6   49.50    3.90
  -3  -3   6   80.99    4.30
  -3  -3   6   79.09    4.50
  -2  -3   6  106.19    5.20
  -2  -3   6  107.99    5.50
   1   3  -6  159.08    7.90
  -1  -3   6  164.88    7.50
   0   3  -6   73.59    5.00
   0  -3   6   70.99    3.80
   1  -3   6  295.37   13.20
   2  -3   6  265.47   12.00
   3  -3   6   72.89    3.80
   3  -3   6   65.39    3.70
  -4   3  -6   11.10    1.80
   4  -3   6   11.00    1.70
   4  -3   6    9.70    2.00
   4  -3   6   12.10    1.50
  -5   3  -6   51.09    5.30
  -5   3  -6   50.69    3.80
   5  -3   6   53.39    3.50
   5  -3   6   52.89    4.20
   5  -3   6   48.80    3.70
   6  -3   6  113.59    6.90
   6  -3   6  107.19    6.40
   6  -3   6  117.49    6.10
   7  -3   6  313.97   14.60
   7  -3   6  325.37   15.40
   7  -3   6  321.97   15.10
   8  -3   6    0.70    1.40
   8  -3   6    0.10    0.90
   8   2  -6   38.10    3.60
  -8  -2   6   42.70    4.00
  -8  -2   6   45.10    3.30
   7   2  -6   57.19    4.80
  -7  -2   6   56.89    5.00
  -7  -2   6   54.99    4.30
   6   2  -6  283.27   14.80
  -6  -2   6  299.57   13.50
  -6  -2   6  307.77   14.40
  -6  -2   6  323.97   15.20
  -6  -2   6  291.27   14.70
   5   2  -6   42.20    4.10
  -5  -2   6   52.99    3.20
  -5  -2   6   49.30    4.40
  -5  -2   6   55.49    3.80
  -5  -2   6   46.40    4.10
  -4  -2   6   36.40    3.00
  -4  -2   6   35.30    3.20
  -4  -2   6   37.00    3.60
  -4  -2   6   38.30    3.20
  -3  -2   6   46.40    3.20
  -3  -2   6   55.49    3.40
  -3  -2   6   48.40    3.20
   2   2  -6  207.38   10.10
  -2  -2   6  200.48    9.50
  -2  -2   6  220.68    9.80
   1   2  -6    6.90    1.40
  -1  -2   6   10.50    1.20
   0   2  -6    6.50    1.30
   0   2  -6    7.60    2.00
   0  -2   6    6.50    1.20
  -1   2  -6  211.88   10.30
   1  -2   6  233.18   10.10
  -2   2  -6  770.12   35.40
   2  -2   6  858.61   35.30
   3  -2   6   84.59    4.40
  -4   2  -6   24.80    2.50
   4  -2   6   29.00    2.30
   4  -2   6   24.60    2.10
  -5   2  -6  201.68    9.90
  -5   2  -6  194.88   10.10
   5  -2   6  202.08    9.30
   5  -2   6  186.38    9.80
   5  -2   6  202.88    9.70
   5  -2   6  223.38   10.40
  -6   2  -6  124.89    7.50
   6  -2   6  142.29    7.20
   6  -2   6  135.39    6.50
   6  -2   6  132.79    7.60
  -7   2  -6    1.40    1.70
   7  -2   6    1.30    1.50
   8  -2   6   39.10    3.00
   8   1  -6   39.10    3.60
  -8  -1   6   44.20    3.50
  -8  -1   6   39.10    3.80
   7   1  -6  142.29    8.40
  -7  -1   6  145.19    7.90
  -7  -1   6  145.69    6.90
  -7  -1   6  142.89    8.50
   6   1  -6   32.70    3.70
  -6  -1   6   24.60    3.50
  -6  -1   6   29.80    3.30
  -6  -1   6   26.70    2.70
   5   1  -6    8.70    2.20
  -5  -1   6    8.90    1.70
  -5  -1   6   13.70    2.50
  -5  -1   6    9.80    1.80
  -5  -1   6   10.20    2.20
  -4  -1   6    2.60    1.30
  -4  -1   6    3.40    1.60
  -4  -1   6    5.50    1.40
  -4  -1   6    7.00    2.00
  -3  -1   6  276.27   12.80
  -3  -1   6  295.07   13.20
  -3  -1   6  288.97   13.10
   2   1  -6    2.90    1.30
  -2  -1   6    3.60    1.20
  -2  -1   6    2.50    1.00
  -2  -1   6    2.90    1.10
   1   1  -6    2.60    1.20
  -1  -1   6    3.00    1.00
  -1  -1   6    2.50    1.20
   0   1  -6   72.69    4.90
   0   1  -6   74.39    4.10
   0  -1   6   72.09    3.80
  -1   1  -6  179.08    9.10
   1  -1   6  208.08    8.80
  -2   1  -6  178.08    8.80
   2  -1   6  195.88    8.60
  -3   1  -6   11.80    1.70
   3  -1   6   12.70    1.40
  -4   1  -6    8.60    1.50
   4  -1   6    7.70    1.40
   4  -1   6    6.90    1.10
  -5   1  -6  256.97   11.90
  -5   1  -6  245.18   12.00
  -5   1  -6  260.57   12.30
   5  -1   6  231.68   12.20
   5  -1   6  256.97   11.90
   5  -1   6  261.37   11.70
   5  -1   6  257.17   11.70
  -6   1  -6    5.80    1.90
   6  -1   6    8.70    1.90
   6  -1   6    6.60    1.50
  -7   1  -6   33.30    3.60
   7  -1   6   39.50    3.50
   7  -1   6   29.70    2.60
  -8   1  -6    3.50    1.80
   8  -1   6    3.40    1.70
  -9   1  -6   57.49    4.00
   9  -1   6   56.49    3.50
   8   0  -6   30.20    3.20
  -8   0   6   27.00    2.70
   7   0  -6  274.77   14.00
  -7   0   6  280.37   13.10
  -7   0   6  279.27   14.00
  -7   0   6  294.97   13.80
   6   0  -6   20.40    3.20
  -6   0   6   14.50    2.20
  -6   0   6   17.30    2.80
  -6   0   6   14.20    2.40
   5   0  -6   38.20    3.80
  -5   0   6   31.80    3.20
  -5   0   6   26.40    2.80
  -5   0   6   24.60    3.20
  -4   0   6    3.30    1.80
  -4   0   6   10.20    1.70
  -4   0   6    7.60    1.50
  -3   0   6  154.98    7.80
  -3   0   6  155.98    7.50
   2   0  -6  208.08    9.70
  -2   0   6  198.98    9.20
  -2   0   6  191.58    9.40
   1   0  -6    3.90    1.30
  -1   0   6    5.50    1.10
  -1   0   6    2.80    1.20
   0   0  -6  195.38    9.50
   0   0   6  221.38    9.60
   0   0   6  205.28    9.40
  -1   0  -6   35.70    2.70
  -1   0  -6   30.00    3.10
   1   0   6   34.20    2.20
  -2   0  -6    8.20    1.50
   2   0   6   11.40    1.30
  -3   0  -6   39.60    3.00
   3   0   6   41.20    2.50
  -4   0  -6   71.29    4.20
   4   0   6   62.39    3.50
  -5   0  -6  234.18   11.80
  -5   0  -6  248.08   11.80
  -5   0  -6  242.18   12.20
   5   0   6  249.78   11.70
  -6   0  -6   44.20    3.80
  -6   0  -6   49.90    3.90
   6   0   6   43.60    3.70
   6   0   6   41.20    3.30
   6   0   6   43.60    3.30
  -7   0  -6   -0.20    1.70
   7   0   6   -1.90    1.40
   7   0   6   -0.60    1.30
  -8   0  -6   42.80    4.00
   8   0   6   43.00    3.20
   8   0   6   40.20    3.70
  -9   0  -6  103.09    6.10
   9   0   6  102.69    5.70
   8  -1  -6   74.19    4.50
   8  -1  -6   78.39    4.90
  -8   1   6   83.59    4.90
   7  -1  -6   21.70    3.20
  -7   1   6   24.20    3.30
  -7   1   6   25.40    3.10
  -7   1   6   25.40    2.70
   6  -1  -6   -1.80    2.00
  -6   1   6   -0.80    1.80
  -6   1   6   -1.20    1.70
  -6   1   6    0.70    1.60
   5  -1  -6    4.80    2.20
  -5   1   6    3.60    1.60
  -5   1   6    3.20    1.70
  -5   1   6    0.80    1.70
   4  -1  -6   39.30    3.70
  -4   1   6   34.50    3.40
  -4   1   6   40.80    3.40
  -4   1   6   31.00    3.00
  -3   1   6  120.39    6.40
   2  -1  -6    4.90    1.50
   2  -1  -6    4.00    1.50
  -2   1   6    5.20    1.50
   1  -1  -6   44.00    3.20
   1  -1  -6   44.40    3.10
  -1   1   6   45.50    3.10
   0  -1  -6 1016.20   42.90
   0   1   6  963.80   42.80
  -1  -1  -6    5.40    1.40
  -1  -1  -6    4.10    1.60
   1   1   6    2.50    1.00
  -2  -1  -6  201.88    9.70
   2   1   6  211.58    9.40
  -3  -1  -6   18.00    2.00
   3   1   6   21.10    1.60
  -4  -1  -6  287.27   13.40
  -5  -1  -6  542.35   25.10
  -5  -1  -6  591.44   25.20
   5   1   6  540.85   25.00
  -6  -1  -6  111.79    6.40
  -6  -1  -6  108.29    6.40
   6   1   6  105.79    6.30
  -7  -1  -6   79.99    5.70
  -7  -1  -6   96.29    6.00
   7   1   6   88.89    5.30
   7   1   6   77.69    5.20
   7   1   6   92.39    6.70
   7   1   6   74.49    5.50
  -8  -1  -6  201.38   10.60
   8   1   6  192.78   10.00
   8   1   6  214.38   10.50
  -9  -1  -6   32.00    3.20
   9   1   6   30.50    2.40
   9   1   6   31.30    3.00
   8  -2  -6   60.19    3.50
   8  -2  -6   63.19    4.10
  -8   2   6   63.49    3.20
   7  -2  -6   38.50    3.90
  -7   2   6   27.20    3.00
  -7   2   6   38.60    3.70
   6  -2  -6    9.80    2.80
  -6   2   6    9.30    2.10
  -6   2   6    8.60    2.20
   5  -2  -6   69.69    5.60
  -5   2   6   55.79    4.60
  -5   2   6   60.19    4.80
   4  -2  -6  120.49    6.90
  -4   2   6  118.09    6.40
  -4   2   6  104.49    6.40
  -4   2   6  103.29    6.40
  -3   2   6   53.99    3.90
   2  -2  -6    5.90    1.80
   2  -2  -6   10.40    1.70
  -2   2   6    7.20    1.60
   1  -2  -6   35.80    2.70
   1  -2  -6   37.10    3.10
  -1   2   6   39.40    2.90
   0  -2  -6  899.91   40.90
   0  -2  -6  969.80   40.90
   0   2   6  954.90   40.80
  -1  -2  -6  486.05   22.00
   1   2   6  509.45   21.90
  -2  -2  -6   17.20    2.10
  -2  -2  -6   15.60    1.90
   2   2   6   16.10    1.50
  -3  -2  -6  280.27   13.00
   3   2   6  282.77   12.50
  -4  -2  -6  457.05   20.60
  -5  -2  -6  427.06   19.90
  -5  -2  -6  475.25   20.10
   5   2   6  405.16   19.80
  -6  -2  -6   13.60    2.20
  -6  -2  -6   17.70    2.70
   6   2   6   21.60    2.80
  -7  -2  -6  100.19    6.50
  -7  -2  -6  104.29    6.50
   7   2   6   96.09    6.20
  -8  -2  -6  343.77   16.40
   8   2   6  347.47   16.30
   8   2   6  340.47   16.00
   8   2   6  324.07   16.20
  -9  -2  -6   37.40    3.20
  -9  -2  -6   40.40    3.60
   9   2   6   42.40    3.60
   9   2   6   36.10    3.40
   9   2   6   40.80    3.10
   8  -3  -6   53.89    3.40
  -8   3   6   49.10    2.70
   7  -3  -6   51.29    3.70
   7  -3  -6   54.19    4.40
   7  -3  -6   55.29    4.40
  -7   3   6   51.89    4.50
  -7   3   6   51.19    3.90
   6  -3  -6   61.09    5.30
   6  -3  -6   63.19    5.20
   5  -3  -6   76.39    6.30
   4  -3  -6   93.79    6.30
  -4   3   6   93.99    5.90
  -3   3   6  154.18    8.10
   2  -3  -6  402.66   19.10
   2  -3  -6  429.36   19.40
  -2   3   6  442.76   19.30
   1  -3  -6  206.88   10.10
  -1   3   6  212.38   10.00
   0  -3  -6   93.69    5.10
   0  -3  -6   96.99    5.20
   0   3   6   95.69    5.10
  -1  -3  -6  564.74   26.50
   1   3   6  641.74   26.40
  -2  -3  -6   93.99    5.20
   2   3   6   96.39    4.70
  -3  -3  -6  470.25   21.00
   3   3   6  466.95   20.40
  -4  -3  -6   56.69    3.40
  -4  -3  -6   61.59    4.00
  -5  -3  -6  138.99    7.10
  -5  -3  -6  124.59    6.80
  -5  -3  -6  115.29    6.70
  -6  -3  -6   48.10    4.20
  -6  -3  -6   50.49    4.00
  -6  -3  -6   54.49    4.40
  -7  -3  -6   76.19    5.40
  -7  -3  -6   73.69    5.50
  -7  -3  -6   69.99    5.20
  -8  -3  -6  180.28    9.70
  -8  -3  -6  183.08    9.80
   8   3   6  180.18    9.70
  -9  -3  -6    4.50    1.80
  -9  -3  -6    6.30    1.60
  -9  -3  -6    4.30    1.90
   9   3   6    5.10    2.00
   9   3   6    8.90    1.80
   9   3   6    6.40    1.90
   7  -4  -6   -0.30    1.40
   7  -4  -6    4.30    1.80
   7  -4  -6    1.10    1.00
  -7   4   6    0.10    1.40
   6  -4  -6   42.20    4.00
   6  -4  -6   45.80    4.40
   6  -4  -6   50.49    3.80
   5  -4  -6   75.99    5.90
   5  -4  -6   66.79    4.90
   5  -4  -6   70.29    5.50
   4  -4  -6   17.50    3.20
   4  -4  -6   15.30    2.70
  -4   4   6   15.40    2.50
   3  -4  -6    1.60    1.80
   3  -4  -6    3.40    1.80
  -3   4   6    1.20    1.50
   2  -4  -6    2.20    1.60
  -2   4   6    1.00    1.40
   1  -4  -6   55.19    3.60
   1  -4  -6   57.09    3.90
  -1   4   6   55.09    3.80
   0  -4  -6  476.15   20.70
   0  -4  -6  450.55   20.50
   0   4   6  456.85   20.50
  -1  -4  -6    2.30    1.20
  -1  -4  -6    2.70    1.40
   1   4   6    3.40    1.20
  -2  -4  -6   63.29    4.00
  -3  -4  -6  402.76   18.20
  -3  -4  -6  424.16   18.70
  -4  -4  -6   66.19    4.30
  -4  -4  -6   60.59    3.60
  -5  -4  -6   25.70    2.80
  -5  -4  -6   22.50    2.60
  -5  -4  -6   22.60    2.50
  -5  -4  -6   28.80    2.90
  -6  -4  -6    1.20    1.60
  -6  -4  -6    4.20    1.80
  -6  -4  -6    1.00    1.60
  -6  -4  -6    1.00    1.50
  -7  -4  -6   20.10    3.00
  -7  -4  -6   20.90    2.90
  -7  -4  -6   15.20    2.40
  -7  -4  -6   21.00    3.00
  -8  -4  -6  106.19    6.80
  -8  -4  -6  124.49    6.90
  -8  -4  -6  111.09    6.90
  -8  -4  -6  115.49    6.30
  -9  -4  -6    7.80    2.00
  -9  -4  -6   12.80    2.30
  -9  -4  -6   10.40    1.60
   9   4   6   12.70    2.40
   9   4   6    6.20    1.90
   7  -5  -6    0.70    1.40
   7  -5  -6    2.30    1.60
  -7   5   6   -0.30    1.30
   6  -5  -6    6.10    2.20
   6  -5  -6   12.10    2.20
   6  -5  -6    4.80    1.30
   5  -5  -6  137.59    7.60
   5  -5  -6  119.09    6.80
   5  -5  -6  119.39    7.20
   5  -5  -6  131.09    7.80
   4  -5  -6   34.20    3.20
   4  -5  -6   32.50    3.80
   4  -5  -6   30.80    3.50
   3  -5  -6   14.90    2.70
   3  -5  -6   12.70    2.40
   3  -5  -6   11.00    1.90
  -3   5   6   16.00    2.50
   2  -5  -6   96.59    5.90
   2  -5  -6   94.19    5.70
  -2   5   6  103.39    5.90
   1  -5  -6  342.37   16.00
  -1   5   6  345.37   15.90
   0  -5  -6  323.27   14.10
   0  -5  -6  278.87   13.70
   0   5   6  308.77   13.90
  -1  -5  -6    1.10    1.20
  -1  -5  -6    0.60    1.10
   1   5   6    1.00    1.10
  -2  -5  -6  121.29    6.30
  -3  -5  -6  299.97   13.80
  -3  -5  -6  294.87   13.30
  -4  -5  -6   97.99    5.40
  -4  -5  -6   85.79    4.60
  -4  -5  -6   84.49    5.20
  -4  -5  -6   85.89    5.20
  -5  -5  -6    0.00    1.30
  -5  -5  -6   -1.20    1.10
  -5  -5  -6    3.60    1.60
  -5  -5  -6    0.50    1.50
  -6  -5  -6   86.59    5.40
  -6  -5  -6   84.39    5.50
  -6  -5  -6   93.49    5.80
  -6  -5  -6   93.09    5.80
  -6  -5  -6   83.79    5.10
  -7  -5  -6  114.59    6.70
  -7  -5  -6  114.39    6.80
  -7  -5  -6  127.49    7.20
  -7  -5  -6  111.89    7.10
  -7  -5  -6  106.99    6.20
  -8  -5  -6   63.49    5.10
  -8  -5  -6   68.59    4.30
  -8  -5  -6   75.99    5.30
  -8  -5  -6   70.99    5.00
  -9  -5  -6    0.20    1.40
  -9  -5  -6   -0.40    1.50
  -9  -5  -6    0.70    0.90
  -9  -5  -6   -0.70    1.40
  -9  -5  -6    1.20    1.70
   9   5   6    2.60    1.80
   6  -6  -6   26.40    2.70
   6  -6  -6   26.20    2.90
   5  -6  -6   99.29    5.20
   5  -6  -6  100.79    6.10
   5  -6  -6   93.99    6.10
   5  -6  -6   99.19    6.40
   4  -6  -6   85.79    6.00
   4  -6  -6   84.49    4.90
   4  -6  -6   82.59    5.70
   3  -6  -6   39.60    3.50
   3  -6  -6   45.40    3.30
   3  -6  -6   46.10    4.10
  -3   6   6   33.90    4.90
   2  -6  -6  123.99    6.30
   2  -6  -6  107.59    6.70
   2  -6  -6  123.99    7.00
   2  -6  -6  120.49    6.60
  -2   6   6  117.59    6.80
   1  -6  -6  128.49    6.70
   1  -6  -6  126.39    6.90
  -1   6   6  120.39    6.90
   0  -6  -6  226.18   10.50
   0  -6  -6  200.48   10.30
   0   6   6  222.78   10.50
  -1  -6  -6  167.38    8.40
  -1  -6  -6  175.08    8.50
  -2  -6  -6  276.17   12.90
  -2  -6  -6  281.27   13.00
  -3  -6  -6   35.70    3.10
  -3  -6  -6   33.80    3.00
  -4  -6  -6    4.80    1.60
  -4  -6  -6    3.80    1.50
  -4  -6  -6    8.70    1.70
  -5  -6  -6   13.20    2.00
  -5  -6  -6   15.40    1.90
  -5  -6  -6   16.20    2.40
  -5  -6  -6   12.00    2.30
  -6  -6  -6  164.88    8.80
  -6  -6  -6  158.58    8.80
  -6  -6  -6  153.18    7.90
  -6  -6  -6  153.28    8.40
  -6  -6  -6  166.38    8.40
  -7  -6  -6  129.89    7.50
  -7  -6  -6  114.09    7.00
  -7  -6  -6  117.89    7.40
  -7  -6  -6  122.09    6.90
  -7  -6  -6  129.79    6.40
  -8  -6  -6  116.99    6.90
  -8  -6  -6  111.09    7.10
  -8  -6  -6  127.69    5.90
  -8  -6  -6  107.59    6.60
  -8  -6  -6  117.09    7.50
  -9  -6  -6   25.50    2.70
  -9  -6  -6   24.40    2.70
  -9  -6  -6   21.10    2.20
  -9  -6  -6   15.90    2.60
   9   6   6   17.70    2.70
   6  -7  -6  188.68    9.60
   6  -7  -6  205.18    9.20
   5  -7  -6  132.19    6.80
   5  -7  -6  121.49    7.20
   5  -7  -6  128.39    7.30
   4  -7  -6   14.90    2.40
   4  -7  -6   14.90    1.60
   4  -7  -6   13.20    2.70
   4  -7  -6   12.60    2.60
   3  -7  -6  129.39    7.00
   3  -7  -6  109.09    7.20
   3  -7  -6  119.89    6.10
   2  -7  -6  188.18    9.20
   2  -7  -6  178.98    8.60
   2  -7  -6  182.18    9.50
  -2   7   6  166.68    9.40
   1  -7  -6  222.18   10.50
   1  -7  -6  221.98   10.80
   1  -7  -6  221.78   11.10
   1  -7  -6  226.78   11.30
  -1   7   6  225.68   11.20
   0  -7  -6    3.10    1.50
   0  -7  -6    4.60    1.50
   0   7   6    4.40    1.50
  -1  -7  -6   27.00    2.70
  -1  -7  -6   30.60    2.60
  -2  -7  -6  148.19    7.60
  -2  -7  -6  153.08    7.80
  -3  -7  -6  450.95   20.40
  -3  -7  -6  473.95   20.40
  -3  -7  -6  433.26   20.40
  -4  -7  -6    1.80    1.00
  -4  -7  -6    0.50    1.30
  -4  -7  -6   -0.40    1.30
  -4  -7  -6    1.60    1.30
  -5  -7  -6   46.60    3.60
  -5  -7  -6   49.40    3.90
  -5  -7  -6   39.70    3.70
  -5  -7  -6   42.00    2.90
  -5  -7  -6   43.20    4.10
  -6  -7  -6  160.78    9.00
  -6  -7  -6  158.78    9.00
  -6  -7  -6  163.48    9.30
  -6  -7  -6  164.08    7.90
  -6  -7  -6  171.78    8.60
  -7  -7  -6  268.47   11.80
  -7  -7  -6  262.87   13.10
  -7  -7  -6  255.77   13.10
  -7  -7  -6  259.37   12.60
  -7  -7  -6  244.58   13.30
  -8  -7  -6   26.10    2.90
  -8  -7  -6   22.70    2.50
  -8  -7  -6   25.20    3.10
  -8  -7  -6   27.00    3.40
  -9  -7  -6   11.40    2.10
  -9  -7  -6   20.60    2.30
  -9  -7  -6   20.00    2.60
  -9  -7  -6   20.00    1.80
   9   7   6   13.30    2.40
   5  -8  -6   49.80    3.90
   5  -8  -6   55.79    3.30
   5  -8  -6   54.29    4.00
   4  -8  -6    9.70    2.30
   4  -8  -6   12.10    2.50
   4  -8  -6    8.60    1.80
   3  -8  -6   92.09    5.50
   3  -8  -6   95.59    6.30
   3  -8  -6   87.39    6.10
   2  -8  -6  267.77   13.30
   2  -8  -6  258.77   11.70
   2  -8  -6  278.57   12.70
   2  -8  -6  255.97   13.20
   1  -8  -6   16.30    2.40
   1  -8  -6   18.10    1.50
   1  -8  -6   15.10    2.10
   1  -8  -6   18.50    2.80
  -1   8   6   11.10    2.30
   0  -8  -6    2.10    1.70
   0  -8  -6    2.70    1.70
   0  -8  -6    3.90    0.90
   0  -8  -6    3.10    1.60
   0  -8  -6    4.80    1.80
   0  -8  -6    3.80    1.40
  -1  -8  -6  198.28   10.10
  -1  -8  -6  201.08   10.40
  -1  -8  -6  192.08   10.10
  -1  -8  -6  226.68   10.10
  -1  -8  -6  215.98    9.40
  -2  -8  -6   23.30    2.70
  -2  -8  -6   30.60    2.00
  -2  -8  -6   35.70    3.00
  -2  -8  -6   32.90    2.80
  -3  -8  -6   67.39    4.70
  -3  -8  -6   76.69    4.90
  -3  -8  -6   72.49    3.70
  -3  -8  -6   76.79    4.50
  -3  -8  -6   73.69    4.70
  -4  -8  -6   -0.50    0.70
  -4  -8  -6    0.60    1.30
  -4  -8  -6    3.20    1.70
  -4  -8  -6   -1.30    1.40
  -5  -8  -6  133.59    5.90
  -5  -8  -6  109.49    7.00
  -5  -8  -6  131.39    6.80
  -5  -8  -6  122.99    7.50
  -5  -8  -6  125.99    7.40
  -6  -8  -6   73.59    4.70
  -6  -8  -6   69.49    5.10
  -6  -8  -6   79.09    5.70
  -6  -8  -6   76.59    5.60
  -7  -8  -6   26.50    3.30
  -7  -8  -6   22.40    2.90
  -7  -8  -6   25.90    3.40
  -7  -8  -6   22.00    2.50
  -8  -8  -6    0.70    1.80
  -8  -8  -6    2.70    1.90
  -8  -8  -6    1.00    1.20
  -9  -8  -6   31.80    3.00
  -9  -8  -6   32.90    3.10
   9   8   6   30.70    3.10
   5  -9  -6    2.10    1.30
   5  -9  -6    1.40    1.30
   5  -9  -6    1.80    1.30
   4  -9  -6   12.00    2.20
   4  -9  -6    9.10    2.00
   4  -9  -6    8.80    2.10
   3  -9  -6   25.20    3.00
   3  -9  -6   22.20    3.00
   3  -9  -6   32.10    3.50
   3  -9  -6   29.70    2.50
   2  -9  -6  155.98    7.60
   2  -9  -6  158.98    8.70
   2  -9  -6  136.09    8.30
   2  -9  -6  150.68    8.10
   1  -9  -6   70.89    5.00
   1  -9  -6   72.19    4.30
   1  -9  -6   64.59    5.00
   1  -9  -6   64.69    4.80
   0  -9  -6    9.40    2.20
   0  -9  -6   11.60    1.80
   0  -9  -6    9.20    2.20
   0  -9  -6    4.30    1.60
  -1  -9  -6  155.68    7.60
  -1  -9  -6  153.38    8.20
  -1  -9  -6  142.09    7.80
  -2  -9  -6   26.10    2.40
  -2  -9  -6   24.30    2.70
  -2  -9  -6   27.90    2.40
  -3  -9  -6   17.50    2.50
  -3  -9  -6   14.60    2.20
  -3  -9  -6   17.80    2.00
  -4  -9  -6   19.00    2.00
  -4  -9  -6   15.30    2.50
  -4  -9  -6   17.10    2.50
  -5  -9  -6  170.98    9.10
  -5  -9  -6  172.88    8.20
  -5  -9  -6  155.38    8.70
  -6  -9  -6   41.90    4.10
  -6  -9  -6   38.20    3.60
  -6  -9  -6   40.70    4.10
  -6  -9  -6   36.70    3.00
  -7  -9  -6    1.00    1.80
  -7  -9  -6    1.20    1.10
  -7  -9  -6   -1.40    1.80
  -7  -9  -6    0.50    1.60
  -8  -9  -6    4.10    1.80
  -8  -9  -6   -0.90    1.30
  -8  -9  -6    1.70    1.70
   9   9   6   14.80    2.20
   4 -10  -6    3.00    1.40
   4 -10  -6    7.20    1.70
   3 -10  -6   16.10    2.50
   3 -10  -6   22.10    2.80
   3 -10  -6   23.90    2.60
   2 -10  -6  119.19    7.10
   2 -10  -6  123.19    6.90
   2 -10  -6  130.79    7.50
   1 -10  -6    2.80    1.90
   1 -10  -6    1.60    1.60
   1 -10  -6    3.10    2.00
   1 -10  -6    2.40    1.00
   0 -10  -6   37.20    3.40
   0 -10  -6   43.50    2.80
   0 -10  -6   45.70    4.20
  -1 -10  -6   24.20    2.70
  -1 -10  -6   26.30    2.10
  -1 -10  -6   25.10    3.10
  -2 -10  -6   43.00    3.60
  -2 -10  -6   45.10    3.90
  -2 -10  -6   48.90    2.80
  -3 -10  -6   -2.30    1.40
  -3 -10  -6    1.30    1.50
  -3 -10  -6    0.40    0.90
  -4 -10  -6    2.10    0.90
  -4 -10  -6    2.30    1.80
  -4 -10  -6    0.70    1.60
  -5 -10  -6  144.39    6.70
  -5 -10  -6  146.89    7.80
  -5 -10  -6  142.79    8.10
  -6 -10  -6  246.08   12.20
  -6 -10  -6  250.87   12.80
  -6 -10  -6  261.77   12.60
  -7 -10  -6    3.20    1.80
  -7 -10  -6    1.00    1.50
  -7 -10  -6   -0.30    1.60
  -8 -10  -6   17.90    2.10
  -8 -10  -6   19.40    2.50
  -8 -10  -6   20.80    2.40
   3 -11  -6   19.70    2.10
   3 -11  -6   22.10    2.60
   2 -11  -6   63.39    4.20
   2 -11  -6   56.49    4.50
   1 -11  -6   -0.20    1.70
   1 -11  -6   -0.10    1.50
   0 -11  -6  128.29    6.70
   0 -11  -6  115.89    7.20
  -1 -11  -6  118.99    7.30
  -1 -11  -6  136.19    6.90
  -2 -11  -6    2.20    1.50
  -2 -11  -6   -0.20    1.50
  -3 -11  -6    0.70    1.40
  -3 -11  -6    0.50    1.60
  -4 -11  -6   27.80    3.20
  -4 -11  -6   30.90    3.00
  -4 -11  -6   34.50    3.10
  -5 -11  -6   55.39    4.10
  -5 -11  -6   59.09    4.60
  -6 -11  -6  116.79    6.90
  -6 -11  -6  127.89    6.60
  -7 -11  -6    1.40    1.60
  -7 -11  -6   -0.40    2.00
  -7 -11  -6    3.10    1.40
  -8 -11  -6   59.69    3.40
   3 -12  -6   86.29    4.60
   2 -12  -6    0.40    1.50
   2 -12  -6    3.20    1.20
   1 -12  -6   53.49    3.50
   1 -12  -6   54.79    4.30
   0 -12  -6   69.09    4.20
   0 -12  -6   67.99    4.80
  -1 -12  -6  100.39    5.50
  -2 -12  -6    4.50    1.40
  -3 -12  -6    3.40    1.50
  -3 -12  -6    4.30    1.60
  -3 -12  -6    6.70    1.50
  -4 -12  -6  130.09    7.20
  -4 -12  -6  131.99    6.80
  -5 -12  -6  165.68    9.00
  -5 -12  -6  188.68    8.70
  -6 -12  -6   37.60    3.10
  -6 -12  -6   31.40    2.50
  -7 -12  -6   35.10    2.40
   1 -13  -6   16.60    2.10
   0 -13  -6   26.10    2.70
   0 -13  -6   31.40    2.00
  -1 -13  -6   49.99    2.90
  -2 -13  -6    0.90    1.00
  -2 -13  -6   -0.30    0.90
  -3 -13  -6   59.79    3.40
  -4 -13  -6  112.69    5.50
  -5 -13  -6   47.20    2.70
  -2 -14  -6    2.10    1.20
  -3 -14  -6  121.79    6.20
  -1 -13   7   21.60    2.30
   0 -13   7    8.40    1.60
   1 -13   7    7.70    0.80
  -4 -12   7    2.90    1.50
  -4 -12   7    4.00    0.70
  -3 -12   7    4.20    0.70
  -3 -12   7    6.40    1.90
  -3 -12   7    4.60    0.60
  -2 -12   7   83.49    5.20
  -2 -12   7   86.39    5.60
  -1 -12   7   46.00    3.90
   0 -12   7    2.00    1.70
   1 -12   7   70.89    4.60
   1 -12   7   59.49    3.00
   2 -12   7  134.29    6.90
   2 -12   7  127.49    5.90
  -5 -11   7   23.60    1.70
  -5 -11   7   22.50    1.70
  -5 -11   7   22.20    2.50
  -4 -11   7   10.30    2.20
  -4 -11   7   10.10    1.00
  -4 -11   7   11.70    1.20
  -3 -11   7   16.20    2.70
  -3 -11   7   11.30    1.10
  -2 -11   7    4.40    2.20
  -2 -11   7    9.20    2.20
  -2 -11   7    3.50    1.90
  -1 -11   7    6.90    2.30
  -1 -11   7    6.30    2.40
  -1 -11   7    6.40    2.20
   0 -11   7    8.60    2.40
   0 -11   7    7.30    2.30
   1 -11   7  137.79    6.50
   1 -11   7  143.29    6.50
   1 -11   7  164.98    8.30
   2 -11   7   77.89    4.00
   2 -11   7   91.19    5.50
   2 -11   7   87.79    4.10
   3 -11   7    8.30    1.00
   3 -11   7    6.60    1.00
   3 -11   7    8.20    1.80
  -6 -10   7   10.40    1.40
  -5 -10   7   -0.70    1.70
  -5 -10   7    4.80    1.20
  -4 -10   7  104.69    5.10
  -4 -10   7  105.39    5.20
  -4 -10   7  105.49    6.60
  -3 -10   7  115.69    5.50
  -3 -10   7  114.39    5.40
  -3 -10   7  123.19    7.40
  -2 -10   7    2.40    2.00
  -2 -10   7    1.20    1.80
  -2 -10   7    2.30    2.20
  -1 -10   7    1.70    2.00
  -1 -10   7    6.10    2.40
  -1 -10   7    3.90    2.30
   0 -10   7  103.99    6.60
   0 -10   7   85.29    6.60
   0 -10   7   95.19    6.50
   1 -10   7  254.27   13.20
   1 -10   7  260.77   13.10
   1 -10   7  260.57   11.30
   1 -10   7  256.77   11.40
   2 -10   7   29.60    3.40
   2 -10   7   33.50    2.30
   2 -10   7   34.70    2.10
   2 -10   7   31.50    3.60
   3 -10   7   11.00    2.20
   3 -10   7    7.50    1.30
   3 -10   7    6.50    1.10
   4 -10   7   30.80    3.00
   4 -10   7   28.60    2.70
   4 -10   7   28.40    2.30
  -7  -9   7   24.20    1.90
  -6  -9   7   11.70    1.70
  -6  -9   7   14.40    1.80
  -6  -9   7   13.30    1.70
  -5  -9   7   28.10    2.50
  -5  -9   7   30.00    2.50
  -5  -9   7   26.90    2.40
  -4  -9   7  161.38    7.50
  -4  -9   7  153.98    7.60
  -4  -9   7  167.28    9.10
  -4  -9   7  169.88    7.60
  -3  -9   7  216.18   11.80
  -3  -9   7  227.48   10.00
  -3  -9   7  232.98   11.70
  -2  -9   7   12.80    2.60
  -2  -9   7   10.70    2.50
  -2  -9   7    9.20    2.50
  -1  -9   7    2.60    2.00
  -1  -9   7    2.00    2.00
  -1  -9   7    0.90    1.90
   0  -9   7   25.60    3.40
   0  -9   7   28.90    3.70
   0  -9   7   28.30    3.70
   1  -9   7  477.05   21.60
   1  -9   7  427.56   19.80
   1  -9   7  470.45   21.50
   2  -9   7  124.09    7.80
   2  -9   7  132.29    6.10
   2  -9   7  143.79    6.50
   2  -9   7  123.99    7.90
   2  -9   7  131.59    7.60
   3  -9   7    4.50    2.00
   3  -9   7    4.80    1.20
   3  -9   7    8.80    2.20
   3  -9   7    6.40    1.30
   3  -9   7    5.50    1.10
   3  -9   7    6.30    1.30
   4  -9   7  151.18    7.10
   4  -9   7  140.79    8.00
   4  -9   7  130.19    7.00
   4  -9   7  153.08    7.10
   4  -9   7  140.89    7.70
   5  -9   7   61.99    4.50
   5  -9   7   63.09    3.80
   5  -9   7   70.49    3.80
   5  -9   7   70.69    3.80
   5  -9   7   61.29    3.70
  -7  -8   7   24.30    2.50
  -7  -8   7   28.30    2.40
  -6  -8   7    3.40    1.70
  -6  -8   7    2.70    1.40
  -5  -8   7   17.30    2.20
  -5  -8   7   21.40    2.60
  -4  -8   7  157.68    7.20
  -4  -8   7  163.28    7.70
  -4  -8   7  147.49    7.60
  -4  -8   7  139.39    8.60
  -3  -8   7  105.99    5.10
  -3  -8   7   99.49    5.10
  -3  -8   7   96.79    6.50
  -3  -8   7   95.19    6.30
  -3  -8   7  101.39    4.80
  -2  -8   7   58.69    4.90
  -2  -8   7   61.39    4.90
  -2  -8   7   54.39    4.90
  -1  -8   7   24.60    3.20
  -1  -8   7   29.70    3.60
  -1  -8   7   21.90    3.20
  -1  -8   7   25.60    3.40
   0  -8   7  149.99    8.50
   0  -8   7  149.19    8.30
   0  -8   7  150.38    8.60
   0  -8   7  133.19    6.40
   0  -8   7  161.88    8.60
   1  -8   7  180.48    9.50
   1  -8   7  172.68    7.90
   1  -8   7  169.58    9.70
   1  -8   7  159.98    9.90
   1  -8   7  190.38   10.00
   2  -8   7   13.40    2.50
   2  -8   7   11.10    2.60
   2  -8   7   14.20    2.60
   2  -8   7   11.90    1.50
   2  -8   7   15.10    1.20
   2  -8   7   11.20    2.90
   2  -8   7   12.90    1.60
   2  -8   7   14.80    1.60
   3  -8   7    1.40    1.10
   3  -8   7    1.10    1.40
   3  -8   7    1.40    1.90
   3  -8   7    0.90    1.20
   3  -8   7    1.50    0.90
   3  -8   7    0.10    1.70
   3  -8   7    0.20    1.70
   4  -8   7   79.69    4.60
   4  -8   7   80.59    4.90
   4  -8   7   75.79    5.60
   4  -8   7   73.19    5.10
   5  -8   7   59.79    4.00
   5  -8   7   56.39    3.70
   5  -8   7   52.99    4.50
   6  -8   7    6.90    1.50
   6  -8   7    8.40    1.80
   6  -8   7    8.00    1.40
  -7  -7   7   48.90    2.90
  -6  -7   7    0.50    1.20
  -6  -7   7   -1.00    1.30
  -5  -7   7   73.59    4.20
  -5  -7   7   79.69    4.80
  -5  -7   7   76.79    5.10
  -4  -7   7  164.28    8.40
  -4  -7   7  166.78    7.70
  -4  -7   7  160.88    7.60
  -3  -7   7   65.09    4.10
  -3  -7   7   77.69    3.50
  -3  -7   7   72.89    5.30
  -3  -7   7   58.79    4.20
  -3  -7   7   72.99    5.10
  -2  -7   7   12.80    2.50
  -2  -7   7    7.60    2.10
  -2  -7   7   13.70    2.50
  -2  -7   7    9.90    1.30
  -2  -7   7    9.30    1.30
  -1  -7   7   50.59    4.20
  -1  -7   7   49.40    4.20
  -1  -7   7   45.80    4.20
  -1  -7   7   48.90    4.30
   0   7  -7  155.48    9.90
   0  -7   7  177.78    9.10
   0  -7   7  168.78    8.90
   0  -7   7  166.78    9.20
   0  -7   7  173.28    9.10
   0  -7   7  156.38    7.30
  -1   7  -7  217.18   11.30
   1  -7   7  218.28   11.60
   1  -7   7  247.38   11.90
   1  -7   7  233.18   11.90
   1  -7   7  237.48   10.60
   1  -7   7  250.77   10.70
   1  -7   7  227.08   10.50
   1  -7   7  246.68   12.30
   1  -7   7  241.18   12.10
  -2   7  -7    4.00    1.50
   2  -7   7    2.20    1.70
   2  -7   7    1.10    1.80
   2  -7   7    1.30    1.20
   2  -7   7   -0.90    1.50
   2  -7   7    2.10    1.10
   2  -7   7    1.50    0.90
   2  -7   7    1.60    0.60
   2  -7   7    1.60    2.00
   3  -7   7   25.60    2.00
   3  -7   7   19.60    2.90
   3  -7   7   25.10    3.30
   3  -7   7   23.00    3.10
   3  -7   7   21.50    3.30
   3  -7   7   25.00    1.80
   3  -7   7   28.70    2.80
   3  -7   7   27.70    2.40
   4  -7   7   62.89    4.60
   4  -7   7   56.09    5.10
   4  -7   7   68.49    5.30
   4  -7   7   59.59    4.10
   4  -7   7   66.89    3.60
   5  -7   7   18.70    2.20
   5  -7   7   21.10    3.00
   5  -7   7   16.80    1.80
   5  -7   7   22.50    3.20
   6  -7   7    2.10    1.70
   6  -7   7    1.00    0.90
  -8  -6   7   34.80    2.30
  -7  -6   7   16.60    2.00
  -6  -6   7    3.20    1.50
  -5  -6   7   15.10    2.20
  -5  -6   7   16.80    2.10
  -4  -6   7  173.68    9.00
  -4  -6   7  170.88    8.30
  -3  -6   7   71.49    5.20
  -3  -6   7   70.99    3.70
  -3  -6   7   77.49    4.60
  -3  -6   7   76.99    4.00
  -2  -6   7   59.89    3.50
  -2  -6   7   55.89    2.80
  -2  -6   7   54.89    3.40
  -2  -6   7   50.39    4.30
  -2  -6   7   54.69    4.60
  -1  -6   7   59.89    3.20
  -1  -6   7   53.49    3.80
  -1  -6   7   68.29    4.50
  -1  -6   7   60.19    4.70
  -1  -6   7   60.59    3.30
  -1  -6   7   54.69    4.80
   0   6  -7  143.99    9.00
   0  -6   7  154.48    8.00
   0  -6   7  144.09    6.70
   0  -6   7  139.39    6.50
   0  -6   7  137.89    7.90
   0  -6   7  149.99    7.90
   0  -6   7  145.69    7.20
   0  -6   7  152.88    6.80
   1  -6   7   22.70    2.90
   1  -6   7   31.00    2.60
   1  -6   7   28.70    2.20
   1  -6   7   24.80    1.80
   1  -6   7   32.90    3.50
   1  -6   7   36.40    3.90
   1  -6   7   23.80    2.80
   1  -6   7   21.90    2.70
   1  -6   7   23.00    2.00
   1  -6   7   23.10    2.00
  -2   6  -7   71.29    4.70
   2  -6   7   70.69    3.50
   2  -6   7   71.09    5.10
   2  -6   7   77.49    3.50
   2  -6   7   68.49    5.10
   2  -6   7   74.89    3.70
   2  -6   7   73.79    3.90
   2  -6   7   68.29    4.90
   2  -6   7   80.29    4.50
   2  -6   7   84.69    5.70
  -3   6  -7    7.10    1.80
   3  -6   7    9.90    1.30
   3  -6   7   13.10    1.40
   3  -6   7   11.50    2.20
   3  -6   7    8.60    2.50
   3  -6   7    9.20    2.20
   3  -6   7    9.00    1.50
   3  -6   7    7.30    1.80
   3  -6   7   11.60    2.40
   4  -6   7   25.10    3.50
   4  -6   7   22.80    3.30
   4  -6   7   21.30    2.30
   4  -6   7   17.10    2.90
   4  -6   7   24.10    2.20
   5  -6   7   18.40    3.00
   5  -6   7   26.90    2.70
   5  -6   7   28.20    2.50
   6  -6   7   20.90    2.80
   6  -6   7   16.70    2.00
   7  -6   7   81.19    4.30
   7  -6   7   78.59    5.00
  -8  -5   7   60.29    3.70
  -7  -5   7    7.80    1.90
  -6  -5   7   34.90    4.10
  -6  -5   7   31.80    3.10
  -5  -5   7   96.89    5.60
  -5  -5   7   87.29    5.50
  -5  -5   7   90.89    6.50
  -5  -5   7   98.59    5.90
  -4  -5   7   85.89    6.10
  -4  -5   7   87.29    5.00
  -3  -5   7    0.80    1.00
  -3  -5   7    0.60    0.70
  -3  -5   7    0.00    1.30
  -3  -5   7    1.40    1.60
  -2  -5   7   76.09    5.80
  -1  -5   7  769.12   33.50
   0   5  -7  151.28    8.80
   0  -5   7  139.69    7.10
   1  -5   7   40.20    2.80
   1  -5   7   36.00    2.20
   2  -5   7   15.40    2.50
   2  -5   7   19.30    1.70
   2  -5   7   20.20    2.00
   2  -5   7   20.50    2.70
   2  -5   7   19.50    2.50
   2  -5   7   19.70    1.40
  -3   5  -7  158.78    8.30
   3  -5   7  153.48    8.60
   3  -5   7  141.09    8.80
   3  -5   7  172.38    8.30
   3  -5   7  163.78    7.30
   3  -5   7  165.08    7.60
   3  -5   7  148.29    8.40
   3  -5   7  150.98    8.30
   3  -5   7  159.98    7.70
   4  -5   7   93.89    6.40
   4  -5   7  101.49    6.40
   4  -5   7   97.89    5.30
   4  -5   7   98.79    5.40
   5  -5   7    2.30    2.00
   5  -5   7    0.20    1.20
   5  -5   7    1.50    1.30
   6  -5   7    1.30    1.50
   6  -5   7    0.60    1.60
   7  -5   7  105.89    6.50
   7  -5   7  114.39    5.90
   8  -5   7  182.08    8.40
  -8  -4   7   40.10    3.10
  -7  -4   7   14.20    2.90
  -7  -4   7   20.10    2.50
  -6  -4   7  145.89    8.70
  -6  -4   7  136.09    7.70
  -5  -4   7  100.99    5.90
  -5  -4   7  102.99    5.10
  -5  -4   7   94.59    6.70
  -5  -4   7   95.49    6.10
  -4  -4   7   62.39    3.30
  -4  -4   7   71.39    5.20
  -4  -4   7   59.59    4.10
  -4  -4   7   66.99    4.30
  -4  -4   7   56.69    4.30
  -3  -4   7   28.50    2.50
  -3  -4   7   24.40    3.10
  -1  -4   7  846.22   36.70
   0   4  -7  173.78    9.40
   0  -4   7  157.08    7.80
   1  -4   7    3.50    1.10
   2  -4   7    5.50    1.20
   3  -4   7   82.99    5.50
   3  -4   7   80.89    5.20
   3  -4   7   74.99    4.50
   3  -4   7   81.49    4.40
  -4   4  -7  316.77   14.30
   4  -4   7  287.87   13.80
   4  -4   7  296.47   13.80
   4  -4   7  326.97   14.70
   4  -4   7  308.87   14.70
   4  -4   7  274.67   13.10
   5  -4   7    4.60    1.60
   5  -4   7    4.20    1.00
   5  -4   7    7.50    2.30
   6  -4   7   47.20    3.70
   6  -4   7   49.70    4.50
   7  -4   7  204.48   10.30
   7  -4   7  189.08    9.80
   8  -4   7   76.69    4.40
   8   3  -7   -0.80    1.40
  -8  -3   7   -0.60    1.30
   7   3  -7   81.29    5.70
  -7  -3   7   91.59    4.80
  -7  -3   7   93.59    5.70
  -7  -3   7   95.49    6.60
   6   3  -7  439.46   21.60
  -6  -3   7  473.95   21.00
  -6  -3   7  495.85   22.30
  -6  -3   7  453.15   21.40
  -5  -3   7  132.79    7.60
  -5  -3   7  137.29    7.30
  -5  -3   7  139.99    7.90
  -5  -3   7  156.88    8.60
  -4  -3   7   21.00    2.50
  -4  -3   7   18.20    2.00
  -4  -3   7   16.20    2.70
  -3  -3   7    1.80    1.80
  -3  -3   7    2.80    1.10
  -3  -3   7    2.70    1.20
  -2  -3   7   31.70    2.30
   1   3  -7  542.15   24.20
  -1  -3   7  531.15   23.50
   0   3  -7  177.58    9.30
   0   3  -7  156.68    8.10
   0  -3   7  169.48    7.90
   1  -3   7   15.40    1.60
   2  -3   7    4.80    1.20
   3  -3   7  137.19    6.40
   3  -3   7  135.59    6.70
   3  -3   7  133.29    8.00
  -4   3  -7  101.39    6.00
  -4   3  -7  102.29    6.10
   4  -3   7  107.99    5.40
   4  -3   7  123.89    6.50
   4  -3   7   98.69    5.60
   4  -3   7  109.39    5.80
   4  -3   7  103.99    6.80
   4  -3   7  108.59    5.80
  -5   3  -7   19.60    2.60
  -5   3  -7   22.00    2.60
   5  -3   7   22.30    2.90
   5  -3   7   15.10    2.20
   5  -3   7   22.40    2.10
   6  -3   7   85.49    4.80
   6  -3   7   91.59    6.00
   6  -3   7   78.09    5.20
   7  -3   7   34.30    3.50
   7  -3   7   34.50    2.60
   7  -3   7   34.80    3.30
   8  -3   7    6.50    1.60
   8   2  -7    4.80    1.60
   7   2  -7   30.90    3.50
  -7  -2   7   24.40    3.40
  -7  -2   7   30.40    2.90
   6   2  -7  651.33   30.90
  -6  -2   7  673.63   30.50
  -6  -2   7  729.93   31.50
   5   2  -7  118.39    7.20
  -5  -2   7  126.89    5.90
  -5  -2   7  120.09    7.10
  -5  -2   7  122.99    7.60
  -5  -2   7  128.69    6.90
  -4  -2   7    6.60    2.10
  -4  -2   7   11.70    1.30
  -4  -2   7   14.40    2.30
  -4  -2   7   14.10    2.00
  -4  -2   7    8.70    2.10
  -3  -2   7   16.00    1.90
  -3  -2   7   18.20    3.50
  -3  -2   7   14.10    2.30
  -2  -2   7  125.09    6.10
   1   2  -7   25.70    2.50
  -1  -2   7   22.20    1.90
   0   2  -7    2.40    1.80
   0  -2   7    1.30    1.00
  -1   2  -7   10.40    1.70
   1  -2   7   13.40    1.40
  -2   2  -7  615.04   28.60
   2  -2   7  690.83   28.50
   3  -2   7   21.10    1.90
   3  -2   7   22.80    2.00
  -4   2  -7    1.20    1.30
   4  -2   7    0.00    0.90
   4  -2   7    1.10    0.90
   4  -2   7   -1.40    1.30
  -5   2  -7   18.30    2.60
  -5   2  -7   20.20    2.40
   5  -2   7   24.70    2.70
   5  -2   7   22.70    2.90
   5  -2   7   21.70    1.70
   5  -2   7   19.50    2.20
  -6   2  -7   53.39    4.30
   6  -2   7   50.79    2.70
   6  -2   7   59.39    4.70
   6  -2   7   52.09    4.50
   6  -2   7   53.69    3.90
  -7   2  -7   37.40    3.60
   7  -2   7   33.10    3.00
  -8   2  -7    3.80    2.50
   8  -2   7    2.70    1.20
   8   1  -7    0.70    1.50
  -8  -1   7   -0.10    1.90
   7   1  -7   30.10    3.40
  -7  -1   7   31.30    3.70
  -7  -1   7   27.90    3.00
   6   1  -7   70.69    5.50
  -6  -1   7   75.69    5.20
  -6  -1   7   66.39    5.70
  -6  -1   7   76.69    4.20
   5   1  -7   64.49    5.10
  -5  -1   7   63.79    4.20
  -5  -1   7   71.29    4.90
  -5  -1   7   76.39    5.40
   4   1  -7    0.60    1.60
  -4  -1   7    1.20    1.40
  -4  -1   7    2.20    1.80
  -4  -1   7    1.70    1.20
  -3  -1   7    4.30    1.40
  -3  -1   7    3.90    1.30
  -3  -1   7    2.20    1.30
  -3  -1   7    3.40    1.00
  -3  -1   7    2.00    1.90
  -2  -1   7   16.90    1.70
  -2  -1   7   16.90    1.90
   1   1  -7  215.08   10.60
  -1  -1   7  232.18   10.20
   0  -1   7   21.50    1.80
  -1   1  -7  224.68   11.30
  -1   1  -7  215.68   10.50
   1  -1   7  225.58   10.10
  -2   1  -7   11.00    1.70
   2  -1   7    9.20    1.20
  -3   1  -7   24.80    2.40
   3  -1   7   21.70    1.90
  -4   1  -7   -0.10    1.10
   4  -1   7    0.50    0.80
   4  -1   7    0.00    1.10
  -5   1  -7   55.69    4.30
  -5   1  -7   50.99    3.70
   5  -1   7   56.29    3.90
   5  -1   7   66.09    3.60
   5  -1   7   64.99    3.60
   5  -1   7   52.19    4.30
  -6   1  -7   19.80    2.80
   6  -1   7   22.10    2.10
   6  -1   7   17.50    2.70
   6  -1   7   21.00    2.50
  -7   1  -7  200.88   10.60
   7  -1   7  204.28   10.10
   7  -1   7  200.18    9.40
  -8   1  -7   -1.70    1.50
   8  -1   7    0.70    1.40
   8   0  -7    9.20    1.80
   7   0  -7    8.40    2.40
  -7   0   7    7.80    2.10
  -7   0   7    7.40    2.30
  -7   0   7    6.90    1.20
   6   0  -7   38.60    4.30
  -6   0   7   55.69    3.80
  -6   0   7   50.19    4.40
  -6   0   7   48.10    4.60
   5   0  -7   18.70    2.90
  -5   0   7   15.40    2.80
  -5   0   7   15.70    2.20
  -5   0   7   17.60    2.50
   4   0  -7   92.59    5.70
  -4   0   7   87.39    5.40
  -4   0   7   85.09    5.20
  -4   0   7   87.29    5.30
  -4   0   7   89.99    5.80
  -3   0   7  109.29    5.90
  -3   0   7   97.29    5.40
  -3   0   7  105.99    5.60
  -3   0   7  108.59    5.90
  -2   0   7  124.49    6.40
  -2   0   7  118.29    6.00
   1   0  -7   58.89    3.80
  -1   0   7   59.39    3.80
  -1   0   7   61.49    3.50
   0   0   7    0.80    1.00
  -1   0  -7   31.00    3.40
  -1   0  -7   28.60    2.50
   1   0   7   34.10    2.30
  -2   0  -7  775.02   34.40
   2   0   7  794.12   34.00
  -3   0  -7   32.30    2.80
   3   0   7   37.80    2.40
  -4   0  -7   69.99    4.30
   4   0   7   61.79    3.60
   4   0   7   66.29    4.10
  -5   0  -7  303.57   14.80
  -5   0  -7  315.87   14.70
   5   0   7  313.47   14.30
   5   0   7  316.87   14.50
   5   0   7  301.27   14.70
  -6   0  -7  753.62   33.10
  -6   0  -7  762.12   33.00
   6   0   7  726.13   32.40
   6   0   7  718.83   32.40
   6   0   7  719.93   32.70
  -7   0  -7  169.28    9.00
   7   0   7  158.48    8.50
   7   0   7  149.09    7.90
  -8   0  -7    5.30    2.00
   8   0   7    4.90    1.80
   8   0   7    4.40    1.20
  -9   0  -7  138.99    7.30
   9   0   7  130.39    6.80
   8  -1  -7   32.00    2.80
   7  -1  -7   27.80    3.30
  -7   1   7   22.90    2.20
  -7   1   7   25.90    3.00
   6  -1  -7   86.09    6.20
  -6   1   7   75.69    6.00
  -6   1   7   83.79    5.90
  -6   1   7   87.89    5.30
   5  -1  -7   -0.40    1.90
  -5   1   7    1.60    1.90
  -5   1   7    2.90    1.60
  -5   1   7    0.10    1.60
   4  -1  -7   39.30    3.80
  -4   1   7   33.50    3.20
  -4   1   7   36.30    3.20
  -4   1   7   29.70    3.10
  -4   1   7   40.80    3.80
  -3   1   7  717.03   31.20
  -3   1   7  685.73   31.20
  -2   1   7   68.29    4.30
   1  -1  -7    9.00    1.60
  -1   1   7    7.40    1.50
   0  -1  -7   15.60    1.80
   0  -1  -7   14.00    1.80
   0   1   7   13.90    1.50
   0   1   7   14.10    1.80
  -1  -1  -7  480.25   21.40
   1   1   7  479.35   21.10
  -2  -1  -7  433.16   19.80
  -2  -1  -7  446.76   20.30
   2   1   7  446.36   19.40
  -3  -1  -7   27.00    2.50
   3   1   7   25.60    1.90
  -4  -1  -7   19.10    2.40
   4   1   7   24.70    3.00
  -5  -1  -7  560.14   25.50
  -5  -1  -7  554.24   25.50
   5   1   7  578.44   25.40
  -6  -1  -7  478.85   22.20
  -6  -1  -7  495.95   22.20
   6   1   7  470.55   21.80
   6   1   7  474.05   22.00
  -7  -1  -7    1.30    1.80
  -7  -1  -7   -2.70    1.70
   7   1   7   -1.20    1.20
   7   1   7   -0.10    1.50
   7   1   7    0.40    1.40
  -8  -1  -7    0.00    1.70
   8   1   7    1.40    1.40
   8   1   7    0.60    1.80
  -9  -1  -7   21.40    2.70
   9   1   7   23.70    2.60
   8  -2  -7   76.69    5.00
  -7   2   7  101.39    5.50
  -7   2   7   98.19    6.20
   6  -2  -7   16.20    3.10
  -6   2   7   14.70    2.40
  -6   2   7   24.70    3.30
   5  -2  -7   44.70    4.50
  -5   2   7   39.80    4.10
  -5   2   7   31.50    3.90
   4  -2  -7  192.98   10.00
  -4   2   7  180.18    9.50
  -4   2   7  180.28    9.70
  -4   2   7  176.98    9.60
  -3   2   7  165.08    8.40
  -3   2   7  149.69    8.40
  -3   2   7  161.88    8.90
  -2   2   7   12.30    1.90
   1  -2  -7   -0.50    1.00
   1  -2  -7    2.20    1.40
  -1   2   7   -1.30    1.00
   0  -2  -7  397.26   17.90
   0  -2  -7  404.56   17.90
   0   2   7  392.36   17.90
  -1  -2  -7  800.52   34.60
   1   2   7  779.72   34.30
  -2  -2  -7  526.65   24.30
   2   2   7  570.34   24.00
  -3  -2  -7    3.40    1.40
   3   2   7    3.00    0.90
  -4  -2  -7  436.66   19.90
  -5  -2  -7   91.39    5.40
  -5  -2  -7   86.59    5.40
   5   2   7   83.09    5.30
  -6  -2  -7    1.50    1.60
  -6  -2  -7    2.50    1.60
   6   2   7    2.00    1.70
  -7  -2  -7   21.80    3.00
  -7  -2  -7   30.70    3.50
   7   2   7   18.40    2.50
   7   2   7   24.20    3.00
  -8  -2  -7   32.20    3.60
   8   2   7   37.90    3.40
   8   2   7   41.20    3.90
  -9  -2  -7    3.20    1.80
  -9  -2  -7    1.50    1.40
   9   2   7    3.60    1.70
   9   2   7    1.20    1.10
   7  -3  -7   32.00    2.60
   7  -3  -7   30.60    3.10
   7  -3  -7   26.90    2.80
  -7   3   7   26.90    2.50
  -7   3   7   27.40    3.10
   6  -3  -7   -2.50    1.90
  -6   3   7    2.80    1.80
  -6   3   7   -0.60    1.90
   5  -3  -7    4.60    2.50
   4  -3  -7   85.89    6.20
  -4   3   7   82.69    5.50
   3  -3  -7  290.87   14.30
  -3   3   7  292.77   14.00
   2  -3  -7   89.99    5.60
  -2   3   7   94.19    5.40
   1  -3  -7   36.30    3.20
  -1   3   7   35.40    3.00
   0  -3  -7  245.08   11.80
   0  -3  -7  257.97   11.80
   0   3   7  252.97   11.70
  -1  -3  -7  328.27   15.20
   1   3   7  338.17   15.10
  -2  -3  -7   25.10    2.60
   2   3   7   27.40    2.10
  -3  -3  -7    3.30    1.40
   3   3   7    0.80    0.80
  -4  -3  -7   21.70    2.50
  -5  -3  -7  171.88    9.10
  -5  -3  -7  185.88    9.40
  -5  -3  -7  189.38    9.40
  -6  -3  -7    8.20    2.10
  -6  -3  -7    8.30    2.10
  -6  -3  -7    8.10    2.10
  -7  -3  -7   53.99    4.70
  -7  -3  -7   56.39    4.70
  -8  -3  -7  117.09    7.00
   8   3   7  106.79    6.50
   8   3   7  110.39    6.90
   8   3   7  121.39    6.90
   8   3   7  110.39    6.50
  -9  -3  -7   19.40    2.50
  -9  -3  -7   19.80    2.70
  -9  -3  -7   13.50    1.90
   9   3   7   22.60    2.60
   9   3   7   15.80    2.00
   9   3   7   19.20    2.70
   7  -4  -7   12.60    1.30
  -7   4   7    9.60    1.60
   6  -4  -7    8.80    1.80
   6  -4  -7   10.60    2.40
   6  -4  -7    9.90    2.50
   5  -4  -7    4.60    2.30
   5  -4  -7    4.00    2.40
   4  -4  -7    3.00    1.90
   4  -4  -7    5.10    2.40
   3  -4  -7  150.68    7.90
   3  -4  -7  124.49    7.70
  -3   4   7  131.89    7.60
   2  -4  -7    3.70    1.90
   2  -4  -7    4.60    1.80
  -2   4   7    4.50    1.70
   1  -4  -7   63.89    4.40
   1  -4  -7   79.79    4.80
  -1   4   7   74.99    4.70
   0  -4  -7  502.35   23.10
   0  -4  -7  526.75   23.20
   0   4   7  522.85   23.00
  -1  -4  -7   99.09    5.60
  -1  -4  -7   93.19    5.40
   1   4   7  109.99    5.40
  -2  -4  -7    0.10    1.40
   2   4   7    1.60    1.00
  -3  -4  -7   40.80    3.40
  -4  -4  -7    7.50    1.70
  -4  -4  -7    7.50    1.30
  -4  -4  -7    7.40    1.90
  -5  -4  -7   98.49    6.10
  -5  -4  -7  106.59    6.10
  -5  -4  -7   98.19    5.80
  -5  -4  -7  101.69    5.90
  -6  -4  -7    1.80    1.50
  -6  -4  -7   -1.00    1.50
  -6  -4  -7    2.20    1.60
  -6  -4  -7    1.40    1.70
  -7  -4  -7   65.39    5.00
  -7  -4  -7   63.39    5.10
  -7  -4  -7   63.49    4.90
  -7  -4  -7   61.79    4.80
  -8  -4  -7   59.19    4.20
  -8  -4  -7   65.29    6.60
  -8  -4  -7   63.39    4.80
  -8  -4  -7   61.89    4.90
  -8  -4  -7   62.49    4.80
  -9  -4  -7   59.79    4.30
  -9  -4  -7   61.09    3.70
  -9  -4  -7   64.09    4.60
   9   4   7   60.29    4.10
   9   4   7   60.29    4.40
   7  -5  -7   73.99    4.20
  -7   5   7   68.89    4.00
   6  -5  -7   -1.00    1.60
   6  -5  -7    0.80    1.10
   6  -5  -7    2.50    1.60
   5  -5  -7   81.69    5.90
   5  -5  -7   75.69    4.90
   5  -5  -7   81.69    5.60
   4  -5  -7   18.10    2.40
   4  -5  -7   15.90    2.80
   4  -5  -7   17.30    3.00
   3  -5  -7   90.69    5.90
   3  -5  -7   94.19    5.90
  -3   5   7   77.89    5.70
   2  -5  -7   63.29    4.50
   2  -5  -7   59.09    4.50
  -2   5   7   60.79    4.50
   1  -5  -7  507.25   22.60
   1  -5  -7  461.85   22.20
   1  -5  -7  492.35   23.20
  -1   5   7  517.05   22.50
   0  -5  -7  314.57   13.90
   0  -5  -7  284.27   13.60
   0   5   7  283.37   13.70
  -1  -5  -7  279.07   12.50
  -1  -5  -7  243.08   12.10
   1   5   7  260.67   12.10
  -2  -5  -7    3.60    1.50
  -3  -5  -7  232.88   11.20
  -4  -5  -7  101.59    5.60
  -4  -5  -7   93.49    5.50
  -4  -5  -7   82.49    5.40
  -5  -5  -7  204.08   10.20
  -5  -5  -7  195.38   10.10
  -5  -5  -7  191.98    9.80
  -5  -5  -7  191.68    9.90
  -6  -5  -7   14.40    2.40
  -6  -5  -7   17.60    2.60
  -6  -5  -7   21.50    2.80
  -6  -5  -7   22.20    2.60
  -6  -5  -7   20.80    2.90
  -7  -5  -7  213.88   10.50
  -7  -5  -7  198.18   10.50
  -7  -5  -7  197.78   10.20
  -7  -5  -7  187.78    9.70
  -7  -5  -7  189.28   10.30
  -8  -5  -7  112.29    6.50
  -8  -5  -7  110.39    6.40
  -8  -5  -7  107.69    5.70
  -8  -5  -7   93.29    6.50
  -8  -5  -7   97.69    6.40
  -9  -5  -7   21.70    2.60
  -9  -5  -7   20.10    2.40
  -9  -5  -7   22.80    1.80
  -9  -5  -7   22.40    2.90
   9   5   7   27.80    3.10
   6  -6  -7   59.69    3.80
   6  -6  -7   53.49    4.00
   5  -6  -7  194.28   10.60
   5  -6  -7  204.48   10.50
   5  -6  -7  226.58   10.90
   5  -6  -7  209.78    9.80
   4  -6  -7   97.19    5.50
   4  -6  -7   99.69    6.10
   4  -6  -7   87.19    6.40
   3  -6  -7    0.30    1.90
   3  -6  -7   -0.30    1.20
   3  -6  -7    1.70    1.70
   2  -6  -7  142.19    7.70
   2  -6  -7  142.69    7.50
   2  -6  -7  130.59    7.10
  -2   6   7  128.49    7.70
   1  -6  -7  361.06   16.70
   1  -6  -7  354.36   16.40
   1  -6  -7  358.46   16.80
  -1   6   7  348.27   16.70
   0  -6  -7  498.05   21.40
   0  -6  -7  452.15   21.10
   0   6   7  454.55   21.20
  -1  -6  -7   11.00    1.80
  -1  -6  -7   13.10    1.90
  -1  -6  -7   13.20    2.00
  -2  -6  -7  131.39    6.80
  -2  -6  -7  124.29    6.80
  -2  -6  -7  130.49    6.90
  -3  -6  -7   40.60    3.40
  -3  -6  -7   34.00    3.10
  -4  -6  -7  177.48    9.10
  -4  -6  -7  175.48    9.20
  -4  -6  -7  184.98    9.20
  -5  -6  -7   16.60    2.50
  -5  -6  -7   22.00    2.90
  -5  -6  -7   16.20    2.40
  -5  -6  -7   15.60    2.00
  -6  -6  -7   22.40    3.00
  -6  -6  -7   18.30    2.80
  -6  -6  -7   15.60    2.50
  -6  -6  -7   12.20    2.20
  -6  -6  -7   18.70    2.20
  -7  -6  -7   20.80    3.30
  -7  -6  -7   20.10    3.00
  -7  -6  -7   20.90    2.70
  -7  -6  -7   20.20    2.70
  -7  -6  -7   20.50    3.00
  -7  -6  -7   19.10    2.20
  -8  -6  -7  119.79    7.10
  -8  -6  -7  124.29    6.20
  -8  -6  -7  135.99    7.70
  -8  -6  -7  123.29    7.30
  -8  -6  -7  117.89    6.90
  -9  -6  -7   30.90    2.60
  -9  -6  -7   25.00    2.70
  -9  -6  -7   29.60    3.10
  -9  -6  -7   31.80    2.90
   9   6   7   26.50    3.10
   6  -7  -7   95.69    5.30
   5  -7  -7  210.78   10.00
   5  -7  -7  216.18   10.60
   5  -7  -7  196.28   10.30
   4  -7  -7   57.99    3.50
   4  -7  -7   58.69    4.50
   4  -7  -7   59.39    4.90
   4  -7  -7   57.19    5.00
   3  -7  -7    2.30    1.80
   3  -7  -7   -1.60    1.10
   3  -7  -7   -1.40    1.80
   2  -7  -7   26.90    3.30
   2  -7  -7   25.30    2.40
   2  -7  -7   19.10    2.60
   1  -7  -7  195.18    9.40
   1  -7  -7  185.98    9.80
   1  -7  -7  187.68    9.00
  -1   7   7  167.18    9.50
   0  -7  -7  151.98    7.80
   0  -7  -7  156.18    8.00
   0  -7  -7  155.88    8.30
   0  -7  -7  157.68    8.50
   0   7   7  163.28    8.30
  -1  -7  -7   -0.90    1.10
  -1  -7  -7    0.30    1.50
  -1  -7  -7    1.30    1.30
  -1  -7  -7    0.60    1.20
  -2  -7  -7   34.70    3.10
  -2  -7  -7   35.00    2.80
  -2  -7  -7   30.50    3.00
  -3  -7  -7  440.16   19.70
  -3  -7  -7  421.56   19.40
  -3  -7  -7  437.46   19.80
  -4  -7  -7  178.38    9.30
  -4  -7  -7  180.88    9.40
  -4  -7  -7  189.78    9.20
  -4  -7  -7  179.48    8.80
  -5  -7  -7   15.40    2.60
  -5  -7  -7   14.90    1.90
  -5  -7  -7   20.00    2.60
  -5  -7  -7   11.60    2.10
  -6  -7  -7   45.80    4.30
  -6  -7  -7   43.00    3.00
  -6  -7  -7   44.40    4.10
  -6  -7  -7   33.10    3.30
  -6  -7  -7   40.50    4.00
  -7  -7  -7   24.20    3.30
  -7  -7  -7   27.70    3.40
  -7  -7  -7   23.80    2.00
  -7  -7  -7   19.60    2.60
  -7  -7  -7   20.30    2.90
  -8  -7  -7   10.20    2.30
  -8  -7  -7   10.40    2.10
  -8  -7  -7   11.00    2.00
  -8  -7  -7    9.30    2.30
  -9  -7  -7    1.00    1.50
  -9  -7  -7    1.90    1.40
  -9  -7  -7    3.20    1.20
   9   7   7    3.90    1.80
   5  -8  -7   64.09    4.30
   5  -8  -7   61.39    4.10
   5  -8  -7   67.49    3.60
   4  -8  -7   58.59    4.60
   4  -8  -7   58.89    4.00
   4  -8  -7   50.59    4.40
   3  -8  -7    0.60    1.90
   3  -8  -7    2.10    2.00
   3  -8  -7   -0.80    1.50
   2  -8  -7  270.27   12.70
   2  -8  -7  249.78   13.10
   2  -8  -7  265.97   11.90
   2  -8  -7  262.97   13.30
   1  -8  -7  210.68   10.30
   1  -8  -7  193.28   10.80
   1  -8  -7  216.28    9.70
   0  -8  -7   42.00    2.80
   0  -8  -7   40.60    3.50
   0  -8  -7   39.90    3.80
  -1  -8  -7    3.70    1.50
  -1  -8  -7    6.90    1.90
  -1  -8  -7    3.70    1.10
  -2  -8  -7   20.40    2.40
  -2  -8  -7   15.00    1.60
  -3  -8  -7  204.58    9.80
  -3  -8  -7  192.28    9.80
  -3  -8  -7  198.08    9.20
  -4  -8  -7  124.09    7.10
  -4  -8  -7  123.99    7.40
  -4  -8  -7  134.69    6.30
  -4  -8  -7  132.09    7.00
  -5  -8  -7    2.30    1.50
  -5  -8  -7    0.30    0.90
  -5  -8  -7   -1.10    1.80
  -5  -8  -7    1.20    1.60
  -6  -8  -7   72.09    5.30
  -6  -8  -7   84.09    5.00
  -6  -8  -7   78.99    5.70
  -6  -8  -7   74.19    5.60
  -6  -8  -7   78.89    3.90
  -7  -8  -7    3.60    1.60
  -7  -8  -7    5.30    1.80
  -7  -8  -7    5.90    2.10
  -7  -8  -7    5.80    2.10
  -8  -8  -7    4.40    1.90
  -8  -8  -7    3.40    1.90
  -8  -8  -7    1.30    1.20
   9   8   7   11.00    2.00
   4  -9  -7    0.90    1.60
   4  -9  -7   -0.30    1.60
   4  -9  -7    0.10    1.50
   4  -9  -7    0.30    0.80
   3  -9  -7   17.50    2.00
   3  -9  -7   20.50    2.90
   3  -9  -7   19.80    2.80
   3  -9  -7   21.30    2.90
   2  -9  -7  147.99    8.40
   2  -9  -7  140.89    8.00
   2  -9  -7  156.28    7.60
   2  -9  -7  134.79    8.20
   1  -9  -7  129.69    7.80
   1  -9  -7  141.39    8.00
   1  -9  -7  139.69    7.10
   1  -9  -7  126.39    7.40
   0  -9  -7    6.20    2.20
   0  -9  -7   11.70    2.00
   0  -9  -7   10.90    2.30
   0  -9  -7    8.70    1.90
  -1  -9  -7    8.70    1.80
  -1  -9  -7    7.70    2.00
  -1  -9  -7    7.40    1.90
  -2  -9  -7   12.30    2.10
  -2  -9  -7    9.00    1.70
  -2  -9  -7    7.80    1.80
  -3  -9  -7   16.40    2.10
  -3  -9  -7   16.70    2.40
  -3  -9  -7   13.80    2.40
  -4  -9  -7    4.50    2.00
  -4  -9  -7    5.20    1.90
  -4  -9  -7    2.40    1.40
  -5  -9  -7  102.49    5.60
  -5  -9  -7   88.39    6.10
  -5  -9  -7  116.19    6.60
  -5  -9  -7   93.69    6.00
  -6  -9  -7   16.50    2.70
  -6  -9  -7   15.90    2.70
  -6  -9  -7   21.80    2.20
  -7  -9  -7   41.10    2.80
  -7  -9  -7   26.80    3.40
  -7  -9  -7   32.10    3.40
  -7  -9  -7   28.40    3.30
  -8  -9  -7    3.50    1.60
  -8  -9  -7    6.30    1.80
  -8  -9  -7    5.40    1.80
   4 -10  -7    5.80    1.60
   4 -10  -7    4.50    1.30
   3 -10  -7   27.90    2.90
   3 -10  -7   27.00    2.70
   3 -10  -7   25.90    3.00
   2 -10  -7  242.98   11.20
   2 -10  -7  266.87   12.20
   2 -10  -7  250.97   12.50
   2 -10  -7  256.77   12.70
   1 -10  -7  104.59    5.10
   1 -10  -7   98.79    6.30
   1 -10  -7   88.59    5.90
   1 -10  -7   92.49    6.30
   0 -10  -7    4.40    2.00
   0 -10  -7    3.50    1.30
   0 -10  -7   -0.10    1.60
  -1 -10  -7   37.10    2.70
  -1 -10  -7   38.60    3.70
  -1 -10  -7   33.00    2.70
  -1 -10  -7   31.20    3.10
  -2 -10  -7   44.30    2.90
  -2 -10  -7   32.80    3.30
  -3 -10  -7    2.20    1.80
  -3 -10  -7    5.60    1.90
  -3 -10  -7    2.20    1.20
  -4 -10  -7    0.00    1.00
  -4 -10  -7    2.30    1.70
  -4 -10  -7    0.10    1.60
  -5 -10  -7  129.39    7.20
  -5 -10  -7  122.69    7.50
  -5 -10  -7  129.99    6.20
  -6 -10  -7  355.16   15.60
  -6 -10  -7  357.76   16.60
  -6 -10  -7  352.26   16.90
  -7 -10  -7   79.29    5.20
  -7 -10  -7   79.39    5.00
  -8 -10  -7    4.50    1.60
  -8 -10  -7    1.80    1.30
   3 -11  -7   29.00    2.50
   3 -11  -7   38.60    3.20
   2 -11  -7   38.50    3.50
   2 -11  -7   38.80    3.20
   1 -11  -7   15.70    2.20
   1 -11  -7   18.80    2.60
   0 -11  -7   -0.20    1.50
   0 -11  -7    1.60    1.70
  -1 -11  -7   97.59    5.70
  -2 -11  -7  129.19    7.10
  -2 -11  -7  135.59    7.40
  -3 -11  -7   17.40    2.70
  -3 -11  -7   21.60    2.40
  -4 -11  -7    8.20    2.20
  -4 -11  -7   12.30    2.10
  -4 -11  -7    9.90    2.00
  -5 -11  -7   48.70    4.10
  -5 -11  -7   52.69    4.00
  -6 -11  -7  197.28   10.00
  -6 -11  -7  193.58    9.60
  -7 -11  -7   58.79    3.90
  -7 -11  -7   72.79    4.50
   2 -12  -7   38.50    3.30
   2 -12  -7   41.50    2.70
   1 -12  -7    0.00    1.50
   1 -12  -7    0.80    1.20
   0 -12  -7   21.70    2.20
   0 -12  -7   22.70    2.80
  -1 -12  -7   72.59    4.40
  -2 -12  -7  128.89    6.70
  -2 -12  -7  130.49    7.10
  -3 -12  -7   26.90    2.80
  -3 -12  -7   26.40    2.60
  -4 -12  -7   41.70    3.20
  -4 -12  -7   39.70    3.50
  -5 -12  -7   67.79    4.70
  -5 -12  -7   71.59    4.20
  -6 -12  -7   85.09    5.30
  -6 -12  -7  102.79    5.10
  -7 -12  -7   13.30    1.50
   1 -13  -7    0.50    0.60
   0 -13  -7   19.90    1.60
   0 -13  -7   24.30    2.40
  -1 -13  -7  119.19    5.80
  -2 -13  -7   79.49    4.20
  -3 -13  -7    2.80    1.20
  -4 -13  -7   65.89    3.70
  -5 -13  -7   78.79    4.00
  -6 -13  -7   29.90    1.70
  -4 -12   8    1.20    0.50
  -3 -12   8    1.40    0.40
  -3 -12   8    0.30    1.40
  -3 -12   8    0.60    0.50
  -1 -12   8   87.49    5.40
   0 -12   8    9.10    1.90
   1 -12   8   11.30    1.90
   1 -12   8   12.60    1.00
   1 -12   8   12.10    0.90
   2 -12   8   48.60    2.40
  -4 -11   8    0.30    0.70
  -3 -11   8   29.40    1.80
  -3 -11   8   32.20    3.20
  -2 -11   8   92.99    5.90
  -2 -11   8  102.99    6.30
  -1 -11   8   43.10    4.00
  -1 -11   8   50.69    4.30
  -1 -11   8   50.89    4.50
   0 -11   8    7.50    2.30
   0 -11   8    6.00    2.20
   1 -11   8    5.20    2.00
   1 -11   8    6.50    0.80
   1 -11   8    6.40    2.00
   1 -11   8    4.00    0.70
   2 -11   8   85.49    4.10
   2 -11   8   81.79    5.30
   3 -11   8   29.50    2.80
   3 -11   8   32.40    2.00
   3 -11   8   35.50    1.80
  -5 -10   8   39.20    2.50
  -4 -10   8    2.00    0.90
  -4 -10   8    2.20    0.90
  -3 -10   8   19.30    2.80
  -3 -10   8   18.90    1.50
  -3 -10   8   16.00    2.50
  -3 -10   8   19.90    1.50
  -2 -10   8   39.80    3.90
  -2 -10   8   34.10    3.90
  -2 -10   8   35.60    3.70
  -1 -10   8  102.09    6.80
  -1 -10   8  100.79    6.80
  -1 -10   8  113.19    7.00
   0 -10   8    0.00    1.90
   0 -10   8    0.80    2.00
   1 -10   8   76.59    5.40
   1 -10   8   70.89    5.30
   1 -10   8   66.39    3.20
   1 -10   8   60.89    3.10
   2 -10   8  300.17   13.30
   2 -10   8  309.87   14.80
   2 -10   8  295.57   13.30
   2 -10   8  305.67   14.70
   3 -10   8   92.59    4.60
   3 -10   8   89.39    5.50
   3 -10   8   94.99    4.60
   3 -10   8   87.69    5.60
   4 -10   8   -0.90    1.20
   4 -10   8    0.70    0.80
  -6  -9   8  113.69    5.70
  -6  -9   8  111.49    5.20
  -5  -9   8    5.50    1.10
  -5  -9   8    3.90    1.20
  -5  -9   8    3.50    1.10
  -4  -9   8   15.40    1.80
  -4  -9   8   16.90    1.60
  -3  -9   8   80.29    5.80
  -3  -9   8   83.59    4.40
  -3  -9   8   89.99    4.20
  -3  -9   8   82.39    5.80
  -2  -9   8   50.79    2.80
  -2  -9   8   50.39    4.60
  -2  -9   8   54.39    4.80
  -2  -9   8   47.30    4.60
  -1  -9   8    2.90    2.10
  -1  -9   8    0.70    1.90
  -1  -9   8    4.20    2.10
   0  -9   8   12.20    2.80
   0  -9   8   14.20    2.90
   0  -9   8   17.10    2.90
   1  -9   8  267.77   13.40
   1  -9   8  264.37   11.70
   1  -9   8  263.57   13.50
   2  -9   8  173.38    8.30
   2  -9   8  182.38    8.10
   2  -9   8  167.58    9.60
   2  -9   8  170.18    9.40
   2  -9   8  200.58   10.00
   3  -9   8   10.50    1.30
   3  -9   8    6.90    1.30
   3  -9   8   10.60    2.20
   3  -9   8    9.50    2.20
   4  -9   8    5.70    1.10
   4  -9   8    4.50    1.80
   4  -9   8    4.70    1.20
   4  -9   8    5.50    1.20
   5  -9   8   60.09    4.10
   5  -9   8   54.59    3.30
  -6  -8   8   29.40    2.70
  -6  -8   8   23.70    2.30
  -5  -8   8    1.00    1.30
  -5  -8   8    1.60    1.50
  -4  -8   8   18.90    2.10
  -4  -8   8   17.30    1.70
  -4  -8   8   19.20    2.10
  -4  -8   8   14.70    1.90
  -3  -8   8   73.99    3.90
  -3  -8   8   69.29    3.90
  -3  -8   8   74.29    4.10
  -3  -8   8   64.29    5.20
  -3  -8   8   75.49    3.70
  -2  -8   8   68.39    5.30
  -2  -8   8   70.79    5.50
  -2  -8   8   75.39    5.50
  -2  -8   8   74.99    3.80
  -1  -8   8   14.70    2.80
  -1  -8   8   20.60    3.10
  -1  -8   8   18.70    3.00
  -1  -8   8   19.40    3.10
  -1  -8   8   20.40    1.50
   0  -8   8  147.39    8.50
   0  -8   8  147.19    8.40
   0  -8   8  146.59    8.40
   0  -8   8  145.49    8.60
   0  -8   8  140.59    6.50
   1  -8   8  321.27   15.30
   1  -8   8  321.57   15.60
   1  -8   8  280.77   13.50
   1  -8   8  313.97   15.10
   2  -8   8    5.20    2.50
   2  -8   8    7.60    2.30
   2  -8   8    5.80    1.10
   2  -8   8    4.90    1.20
   2  -8   8    3.00    1.00
   2  -8   8    2.80    2.10
   2  -8   8    3.10    1.90
   3  -8   8    4.70    1.10
   3  -8   8    2.50    2.20
   3  -8   8    4.40    1.30
   3  -8   8    3.70    1.40
   3  -8   8    4.10    2.00
   3  -8   8    3.10    2.00
   3  -8   8    3.70    1.30
   3  -8   8    4.00    1.40
   3  -8   8    5.70    2.20
   4  -8   8    1.50    1.80
   4  -8   8    0.70    1.10
   4  -8   8    3.80    1.50
   5  -8   8   54.19    3.50
   5  -8   8   54.69    4.30
   5  -8   8   50.99    3.60
   6  -8   8   37.10    3.10
   6  -8   8   34.70    2.70
  -7  -7   8   45.50    4.30
  -6  -7   8   37.00    3.00
  -6  -7   8   36.20    2.30
  -6  -7   8   38.30    3.50
  -5  -7   8   11.70    1.30
  -5  -7   8    7.30    2.00
  -5  -7   8   10.50    1.80
  -4  -7   8   59.49    3.70
  -4  -7   8   66.39    3.30
  -4  -7   8   72.69    4.20
  -4  -7   8   66.49    4.40
  -3  -7   8   54.89    3.80
  -3  -7   8   64.89    3.20
  -3  -7   8   60.89    4.00
  -3  -7   8   60.39    3.70
  -3  -7   8   61.89    4.80
  -2  -7   8   33.20    3.70
  -2  -7   8   37.40    2.50
  -2  -7   8   34.30    3.80
  -2  -7   8   34.10    2.60
  -2  -7   8   42.20    2.70
  -1  -7   8   14.00    1.20
  -1  -7   8   15.10    2.60
  -1  -7   8   17.80    2.90
  -1  -7   8   12.30    2.50
  -1  -7   8   11.80    1.20
  -1  -7   8   17.00    2.80
   0   7  -8  112.09    8.30
   0  -7   8  115.99    7.00
   0  -7   8  115.89    5.50
   0  -7   8  124.49    7.20
   0  -7   8  112.69    7.30
   0  -7   8  127.49    7.40
  -1   7  -8  167.48   11.10
  -1   7  -8  170.18    9.20
   1  -7   8  176.58    9.60
   1  -7   8  191.68    8.50
   1  -7   8  187.28    9.90
   1  -7   8  186.48    8.40
   1  -7   8  188.28    8.50
   1  -7   8  189.28   10.00
   1  -7   8  183.58   10.20
   2  -7   8   78.49    6.10
   2  -7   8   77.69    5.40
   2  -7   8   76.09    4.40
   2  -7   8   83.19    3.80
   2  -7   8   78.19    4.50
   2  -7   8   67.79    5.60
   2  -7   8   81.99    4.30
   2  -7   8   77.29    5.50
   2  -7   8   78.09    4.60
   3  -7   8   32.10    3.60
   3  -7   8   29.40    3.80
   3  -7   8   26.20    2.70
   3  -7   8   29.60    3.40
   3  -7   8   31.20    2.60
   3  -7   8   30.20    3.70
   3  -7   8   33.00    2.30
   4  -7   8   23.70    2.80
   4  -7   8   23.50    2.40
   4  -7   8   23.50    3.30
   4  -7   8   22.10    1.60
   5  -7   8  167.48    8.30
   5  -7   8  167.28    9.20
   5  -7   8  171.88    7.60
   5  -7   8  157.68    8.70
   6  -7   8   53.69    3.80
   6  -7   8   62.09    4.30
   6  -7   8   45.70    4.20
  -7  -6   8   63.69    3.60
  -6  -6   8    7.20    1.60
  -5  -6   8   15.70    2.30
  -5  -6   8   20.50    2.20
  -4  -6   8   93.09    5.40
  -4  -6   8   96.99    5.20
  -4  -6   8  102.69    6.00
  -3  -6   8  205.08    9.10
  -3  -6   8  189.68    9.80
  -3  -6   8  196.98    9.50
  -3  -6   8  208.28   10.70
  -3  -6   8  198.28    9.10
  -2  -6   8   15.90    2.80
  -2  -6   8   13.10    2.60
  -2  -6   8   16.50    1.20
  -2  -6   8   13.10    1.80
  -2  -6   8   12.10    1.70
  -2  -6   8   17.60    1.20
  -2  -6   8   19.50    1.70
  -2  -6   8   16.00    1.20
  -1  -6   8   50.29    3.00
  -1  -6   8   45.20    2.70
  -1  -6   8   48.70    3.00
  -1  -6   8   42.30    4.00
  -1  -6   8   46.60    4.30
   0   6  -8  236.78   13.20
   0  -6   8  247.38   10.70
   0  -6   8  233.98   11.80
   0  -6   8  216.38   11.70
   0  -6   8  235.38   10.60
   0  -6   8  225.58   12.00
   0  -6   8  238.38   10.50
   0  -6   8  231.18   11.70
   1  -6   8  291.17   12.90
   1  -6   8  263.37   13.00
   1  -6   8  296.77   14.20
   1  -6   8  297.07   14.30
   1  -6   8  301.77   14.60
   1  -6   8  310.07   14.10
   1  -6   8  298.37   13.20
   1  -6   8  262.27   13.90
  -2   6  -8    7.00    1.80
   2  -6   8    7.00    2.00
   2  -6   8    5.40    0.90
   2  -6   8    8.10    1.30
   2  -6   8    5.80    1.50
   2  -6   8    6.80    2.40
   2  -6   8    7.30    0.90
   2  -6   8    7.30    2.10
   2  -6   8    6.80    2.00
   3  -6   8    3.30    1.80
   3  -6   8    2.90    1.90
   3  -6   8    2.10    1.90
   3  -6   8    3.80    1.00
   3  -6   8    0.80    0.90
   3  -6   8    1.60    1.50
   3  -6   8    2.20    2.10
   3  -6   8    3.60    1.20
   4  -6   8    2.50    1.10
   4  -6   8    2.80    1.70
   4  -6   8    4.00    1.40
   4  -6   8    4.60    2.10
   4  -6   8    4.00    2.20
   5  -6   8  254.77   11.70
   5  -6   8  254.17   12.60
   5  -6   8  231.68   12.30
   5  -6   8  236.78   11.30
   6  -6   8   43.90    3.90
   6  -6   8   37.30    2.80
   7  -6   8    1.20    0.90
   7  -6   8    1.70    1.40
  -7  -5   8   44.90    3.40
  -6  -5   8    3.60    1.60
  -5  -5   8  126.89    6.40
  -5  -5   8  103.59    6.40
  -4  -5   8  137.29    7.40
  -4  -5   8  149.59    7.30
  -3  -5   8   85.49    4.70
  -3  -5   8   84.89    4.20
  -3  -5   8   69.89    5.50
  -3  -5   8   82.89    5.30
  -3  -5   8   84.39    4.60
  -2  -5   8   16.00    1.60
  -2  -5   8   18.60    2.80
  -2  -5   8   14.00    1.90
  -2  -5   8   14.90    1.60
  -2  -5   8   15.30    1.20
  -1  -5   8  111.59    6.40
  -1  -5   8   98.29    5.50
  -1  -5   8  109.89    5.70
  -1  -5   8  112.89    5.30
  -1  -5   8  117.89    6.90
  -1  -5   8  104.89    5.10
   0   5  -8  172.18    9.60
   0  -5   8  152.58    7.10
   0  -5   8  149.09    7.40
   0  -5   8  161.18    7.60
   0  -5   8  138.29    8.10
   1  -5   8  111.69    5.60
   1  -5   8  105.39    5.50
   1  -5   8   97.99    6.00
   1  -5   8  104.69    6.60
   1  -5   8  100.69    6.40
   1  -5   8   96.29    4.90
   1  -5   8   97.69    6.20
   1  -5   8   97.99    7.20
   1  -5   8  112.99    5.10
   2  -5   8   12.50    1.10
   2  -5   8    9.80    2.30
   2  -5   8   12.10    2.20
   2  -5   8   11.30    1.80
   2  -5   8   10.40    2.10
   2  -5   8   13.60    1.50
   2  -5   8   11.40    2.50
   2  -5   8   11.60    1.30
  -3   5  -8   39.00    3.60
   3  -5   8   45.20    4.20
   3  -5   8   44.10    3.90
   3  -5   8   43.20    3.10
   3  -5   8   52.89    4.50
   3  -5   8   54.89    3.90
   3  -5   8   46.00    2.80
   3  -5   8   55.09    4.80
   3  -5   8   47.30    3.00
   4  -5   8  121.39    6.60
   4  -5   8  127.19    6.40
   4  -5   8  115.09    7.60
   4  -5   8  133.39    7.70
   5  -5   8   95.49    5.60
   5  -5   8   92.49    6.50
   5  -5   8  104.69    5.50
   5  -5   8   90.09    6.20
   6  -5   8    0.90    1.30
   6  -5   8    0.30    1.80
   7  -5   8   44.20    3.70
   7  -5   8   38.30    2.90
  -8  -4   8  190.38    8.90
  -7  -4   8   11.10    2.00
  -6  -4   8   35.40    3.30
  -5  -4   8   84.39    5.40
  -5  -4   8   88.19    6.70
  -4  -4   8  131.79    8.10
  -4  -4   8  135.29    7.00
  -4  -4   8  127.89    7.00
  -3  -4   8   60.69    4.60
  -3  -4   8   64.99    4.00
  -3  -4   8   58.39    3.90
  -2  -4   8   54.09    3.40
  -2  -4   8   52.69    3.30
  -1  -4   8  145.79    7.00
  -1  -4   8  141.39    6.70
   0   4  -8  126.39    7.90
   0  -4   8  119.59    6.10
   1  -4   8   28.60    2.10
   1  -4   8   30.90    2.40
   2  -4   8   42.80    3.00
   2  -4   8   41.50    2.80
   3  -4   8   61.99    4.80
   3  -4   8   58.29    5.00
   3  -4   8   64.79    3.90
   3  -4   8   66.59    3.80
   3  -4   8   63.29    3.50
  -4   4  -8  111.49    6.60
   4  -4   8  117.59    7.20
   4  -4   8  117.49    7.10
   4  -4   8  115.99    6.10
   4  -4   8  107.69    6.10
   5  -4   8  179.18   10.50
   5  -4   8  227.78   11.00
   5  -4   8  195.38    9.80
   6  -4   8   54.69    4.80
   6  -4   8   53.89    4.10
   7  -4   8   75.79    5.10
   7  -4   8   74.59    4.70
   8  -4   8   56.49    3.40
  -8  -3   8   62.39    3.80
  -7  -3   8    5.80    1.90
  -6  -3   8   31.40    4.10
  -6  -3   8   38.00    2.80
  -6  -3   8   27.10    3.10
  -5  -3   8   13.10    3.00
  -5  -3   8    9.80    2.20
  -5  -3   8    8.20    1.60
  -4  -3   8   31.70    3.10
  -4  -3   8   30.20    2.50
  -4  -3   8   35.90    4.10
  -3  -3   8    2.40    1.30
  -3  -3   8    3.60    1.50
  -3  -3   8    2.50    1.00
  -2  -3   8   11.90    1.50
  -2  -3   8    8.30    1.10
  -2  -3   8   11.70    1.60
  -1  -3   8  196.28    9.10
   0   3  -8  327.67   15.60
   0   3  -8  354.56   17.00
   0  -3   8  340.87   15.30
  -1   3  -8   17.50    3.10
  -1   3  -8   15.30    2.90
   1  -3   8   11.90    1.70
   2  -3   8   35.60    2.60
   2  -3   8   30.80    1.80
   3  -3   8  155.08    7.30
   3  -3   8  168.48    8.60
   3  -3   8  154.68    7.80
   3  -3   8  161.28    7.80
  -4   3  -8  122.99    6.60
  -4   3  -8  117.99    6.70
   4  -3   8  109.79    6.20
   4  -3   8  113.19    5.60
   4  -3   8  121.99    7.00
   4  -3   8  110.89    6.10
   4  -3   8  113.09    7.00
  -5   3  -8   -0.50    1.50
   5  -3   8    1.40    1.40
   5  -3   8    1.80    1.00
   5  -3   8    1.70    1.70
  -6   3  -8    7.00    2.10
   6  -3   8   12.00    1.60
   6  -3   8   13.00    2.70
   6  -3   8   11.10    2.10
   7  -3   8    3.30    1.60
   7  -3   8    3.50    1.80
   8  -3   8  145.49    7.40
   7   2  -8    3.80    1.90
  -7  -2   8    2.80    1.90
  -7  -2   8    4.50    1.30
   6   2  -8   18.30    2.80
  -6  -2   8   18.20    3.40
  -6  -2   8   17.30    2.70
  -6  -2   8   17.30    2.40
  -5  -2   8   79.19    5.20
  -5  -2   8   88.49    6.40
  -5  -2   8   74.39    5.50
  -4  -2   8    5.90    2.00
  -4  -2   8    3.60    2.20
  -4  -2   8    5.00    1.70
  -3  -2   8    8.10    1.60
  -3  -2   8    7.40    2.20
  -2  -2   8   88.09    4.60
  -2  -2   8   85.69    4.60
  -1  -2   8  219.78   10.20
   0   2  -8   56.49    3.80
   0  -2   8   58.19    3.40
  -1   2  -8    8.90    2.30
  -1   2  -8    6.00    1.50
   1  -2   8    8.20    1.30
  -2   2  -8   19.90    2.20
   2  -2   8   19.90    1.90
   3  -2   8  271.17   13.10
   3  -2   8  270.47   12.30
   3  -2   8  274.97   12.50
  -4   2  -8   66.09    4.40
   4  -2   8   72.29    4.80
   4  -2   8   56.69    3.70
   4  -2   8   59.59    3.70
   4  -2   8   63.79    4.10
   4  -2   8   70.09    5.00
  -5   2  -8   -0.30    1.20
  -5   2  -8    0.00    1.50
   5  -2   8    0.50    1.60
   5  -2   8    0.50    1.40
   5  -2   8    1.10    1.20
  -6   2  -8   19.90    2.80
   6  -2   8   22.40    3.10
   6  -2   8   17.40    2.50
   6  -2   8   17.70    2.20
  -7   2  -8  202.38   10.20
   7  -2   8  191.08    9.40
   7  -2   8  178.88    9.90
   7  -2   8  208.78   10.30
   8  -2   8  187.68    9.00
   8  -2   8  169.38    8.00
   7   1  -8    1.90    1.80
  -7  -1   8    2.10    1.50
   6   1  -8    7.90    2.30
  -6  -1   8    7.60    2.10
  -6  -1   8    9.40    2.70
   5   1  -8  108.09    6.90
  -5  -1   8  108.09    6.70
  -5  -1   8  113.79    7.50
  -5  -1   8  115.99    5.70
  -4  -1   8   34.80    3.30
  -4  -1   8   24.30    3.50
  -4  -1   8   30.70    2.40
  -3  -1   8   24.90    2.10
  -3  -1   8   26.00    2.60
  -3  -1   8   28.90    3.40
  -3  -1   8   27.20    2.70
  -2  -1   8  258.27   12.00
  -2  -1   8  258.57   11.90
  -1  -1   8   74.39    4.10
   0   1  -8   72.29    4.30
   0  -1   8   65.79    3.80
  -1   1  -8   19.90    2.20
  -1   1  -8   19.30    2.90
   1  -1   8   19.40    1.80
  -2   1  -8   17.40    2.20
   2  -1   8   21.30    1.80
  -3   1  -8  393.46   17.60
   3  -1   8  373.36   17.10
   3  -1   8  384.86   17.10
  -4   1  -8  181.28    9.40
  -4   1  -8  195.38    9.70
   4  -1   8  190.38    9.80
   4  -1   8  182.28    8.90
   4  -1   8  192.38    9.00
  -5   1  -8    4.70    1.50
  -5   1  -8    3.20    1.70
   5  -1   8    3.00    1.70
   5  -1   8    5.90    1.10
   5  -1   8    4.50    1.50
  -6   1  -8   55.09    4.70
   6  -1   8   59.69    4.10
   6  -1   8   51.69    4.40
   6  -1   8   55.29    3.20
  -7   1  -8  132.29    7.70
   7  -1   8  124.29    6.90
  -8   1  -8  203.88   10.10
   8  -1   8  190.18    9.40
   7   0  -8   16.40    2.60
  -7   0   8   16.30    2.40
   6   0  -8  112.39    7.40
  -6   0   8  120.69    7.10
  -6   0   8  120.99    6.10
   5   0  -8   77.09    5.70
  -5   0   8   77.19    6.10
  -5   0   8   89.39    5.70
  -5   0   8   74.89    4.80
   4   0  -8    9.70    2.30
  -4   0   8    8.50    1.70
  -4   0   8    9.90    2.00
  -4   0   8   10.30    2.20
  -4   0   8    9.80    2.60
  -3   0   8   55.19    3.50
  -3   0   8   60.19    4.00
  -3   0   8   52.29    4.10
  -3   0   8   59.59    4.20
  -3   0   8   49.90    4.50
  -2   0   8  526.65   23.80
  -2   0   8  521.85   23.50
  -2   0   8  547.85   23.90
  -1   0   8  140.19    7.00
  -1   0   8  132.59    6.70
   0   0  -8    3.70    1.50
   0   0   8    3.60    1.20
  -1   0  -8  140.39    7.30
  -1   0  -8  149.79    8.10
   1   0   8  135.29    6.80
  -2   0  -8  478.65   21.90
  -2   0  -8  452.45   21.00
   2   0   8  468.85   20.60
  -3   0  -8  936.81   40.70
   3   0   8  884.51   40.40
   3   0   8  961.50   40.30
  -4   0  -8    4.90    1.60
  -4   0  -8    4.80    1.60
   4   0   8    4.40    1.70
   4   0   8    6.00    1.20
   4   0   8    6.40    1.50
  -5   0  -8  174.28    9.40
  -5   0  -8  184.38    9.60
   5   0   8  189.88    9.70
   5   0   8  187.88    9.20
   5   0   8  184.18    8.90
  -6   0  -8  214.38   11.10
  -6   0  -8  192.88   10.80
   6   0   8  214.08   10.20
   6   0   8  219.28   10.20
   6   0   8  230.98   10.70
  -7   0  -8    5.60    2.20
   7   0   8    4.70    1.80
   7   0   8    4.40    1.30
  -8   0  -8   39.10    3.70
   8   0   8   40.60    3.40
  -9   0  -8   28.10    2.70
   9   0   8   22.90    2.20
   7  -1  -8   66.89    4.70
  -7   1   8   62.09    4.60
   6  -1  -8   62.59    5.30
  -6   1   8   67.49    4.20
  -6   1   8   57.79    4.80
   5  -1  -8   28.10    3.60
  -5   1   8   18.90    2.90
  -5   1   8   26.50    2.80
  -5   1   8   25.30    3.50
   4  -1  -8    0.20    1.80
  -4   1   8    1.10    1.80
  -4   1   8    0.90    1.40
  -4   1   8    0.80    1.90
  -4   1   8    0.70    1.40
   3  -1  -8   43.70    6.30
  -3   1   8   30.90    3.10
  -3   1   8   40.10    3.60
  -2   1   8  311.77   14.80
  -2   1   8  317.77   14.70
  -1   1   8  209.78    9.90
  -1   1   8  213.58   10.20
   0  -1  -8   61.59    3.80
   0   1   8   57.99    3.40
   0   1   8   54.19    3.70
  -1  -1  -8  211.98    9.90
   1   1   8  194.78    9.40
  -2  -1  -8  186.68    9.20
  -2  -1  -8  178.58    9.70
   2   1   8  189.38    8.70
  -3  -1  -8  166.78    8.60
  -3  -1  -8  161.88    9.00
   3   1   8  177.18    8.00
  -4  -1  -8    6.70    1.80
  -4  -1  -8    5.90    1.60
   4   1   8    6.80    1.60
  -5  -1  -8  293.87   14.60
  -5  -1  -8  306.17   14.70
   5   1   8  327.87   14.50
   5   1   8  293.17   14.20
  -6  -1  -8  374.76   17.10
  -6  -1  -8  366.66   17.00
   6   1   8  334.67   16.60
   6   1   8  344.27   16.40
  -7  -1  -8   15.20    2.70
  -7  -1  -8    9.00    2.30
   7   1   8   10.70    1.90
   7   1   8   17.60    2.60
  -8  -1  -8   -0.40    1.60
   8   1   8    0.50    1.70
   8   1   8   -0.90    1.10
  -9  -1  -8   22.00    2.60
   9   1   8   24.30    2.40
   7  -2  -8   28.80    2.90
  -7   2   8   31.60    2.20
  -7   2   8   27.60    2.90
   6  -2  -8   20.10    3.10
  -6   2   8   25.60    2.70
  -6   2   8   18.90    3.00
   5  -2  -8   25.60    3.60
  -5   2   8   19.60    2.70
  -5   2   8   23.70    3.30
   4  -2  -8   47.00    4.50
  -4   2   8   44.80    4.20
  -4   2   8   48.30    4.20
   3  -2  -8    5.40    2.10
  -3   2   8    3.90    2.10
  -3   2   8    5.80    1.90
  -2   2   8  103.39    5.70
  -2   2   8   85.19    5.80
  -1   2   8  288.57   13.50
   0  -2  -8  161.88    8.00
   0   2   8  152.08    7.80
  -1  -2  -8  325.57   14.80
  -1  -2  -8  299.77   15.90
   1   2   8  327.17   14.40
  -2  -2  -8    7.30    1.60
   2   2   8    7.70    1.30
  -3  -2  -8  139.49    7.40
   3   2   8  139.59    6.70
  -4  -2  -8   37.00    3.40
  -4  -2  -8   33.30    3.10
   4   2   8   48.40    3.70
  -5  -2  -8   60.59    4.50
  -5  -2  -8   60.49    4.40
   5   2   8   62.49    4.50
  -6  -2  -8  420.96   19.70
  -6  -2  -8  421.16   19.60
   6   2   8  394.26   19.30
   6   2   8  432.96   19.50
  -7  -2  -8   62.99    5.20
  -7  -2  -8   73.89    5.40
   7   2   8   66.79    4.60
   7   2   8   71.69    5.10
  -8  -2  -8    3.70    1.90
   8   2   8    6.00    1.70
   8   2   8    4.90    2.00
  -9  -2  -8    0.70    1.60
   9   2   8    2.50    0.90
   9   2   8    4.50    1.60
   7  -3  -8    9.60    1.40
   7  -3  -8    9.20    1.80
  -7   3   8    8.50    1.30
   6  -3  -8   18.50    3.00
  -6   3   8   23.80    2.70
  -6   3   8   21.40    3.10
   5  -3  -8    7.20    2.60
  -5   3   8    4.30    2.00
  -5   3   8    7.00    2.50
   4  -3  -8   13.80    2.90
  -4   3   8   16.80    3.00
   3  -3  -8  122.59    7.30
  -3   3   8  118.19    7.40
  -3   3   8  131.79    7.20
  -2   3   8  140.89    8.20
  -2   3   8  144.99    7.70
   1  -3  -8    8.30    1.80
   1  -3  -8    8.00    1.90
  -1   3   8    8.50    1.80
   0  -3  -8  163.48    8.30
   0  -3  -8  165.18    8.30
   0   3   8  164.08    8.20
  -1  -3  -8  675.63   31.70
  -1  -3  -8  720.93   31.70
   1   3   8  739.23   31.40
   1   3   8  738.73   31.60
  -2  -3  -8  229.48   10.90
   2   3   8  220.98   10.40
  -3  -3  -8   32.60    2.90
   3   3   8   34.90    2.40
  -4  -3  -8    0.30    1.40
  -4  -3  -8    1.10    1.40
  -4  -3  -8    1.80    1.30
   4   3   8    0.20    1.50
  -5  -3  -8  163.08    8.70
  -5  -3  -8  175.48    9.00
  -5  -3  -8  158.88    9.20
   5   3   8  161.68    8.80
  -6  -3  -8  564.04   25.80
  -6  -3  -8  577.14   25.80
   6   3   8  544.25   25.70
  -7  -3  -8    5.80    2.20
  -7  -3  -8    5.30    2.10
   7   3   8    3.30    1.90
  -8  -3  -8   51.89    6.00
  -8  -3  -8   45.50    4.20
   8   3   8   54.69    4.20
   8   3   8   49.30    4.30
   8   3   8   49.50    3.80
   8   3   8   44.80    3.80
  -9  -3  -8   20.90    2.70
  -9  -3  -8   20.50    2.20
   9   3   8   20.50    2.00
   9   3   8   25.30    2.80
   7  -4  -8   89.49    4.80
   7  -4  -8   85.29    4.00
  -7   4   8   82.89    4.30
   6  -4  -8   45.80    3.40
   6  -4  -8   44.30    3.70
   6  -4  -8   47.60    4.00
  -6   4   8   43.60    4.10
  -6   4   8   46.20    3.70
   5  -4  -8    6.10    2.40
   5  -4  -8    6.70    2.30
   4  -4  -8   74.89    5.80
   3  -4  -8  184.58    9.80
  -3   4   8  179.48    9.70
   2  -4  -8   89.09    6.00
   2  -4  -8   84.99    5.70
   2  -4  -8  104.79    5.80
  -2   4   8   98.19    6.00
   1  -4  -8    1.20    1.40
   1  -4  -8    3.40    1.60
  -1   4   8    2.30    1.50
   0  -4  -8  198.78    9.90
   0  -4  -8  205.98    9.90
   0   4   8  201.48    9.80
  -1  -4  -8  675.93   30.50
  -1  -4  -8  691.03   30.60
   1   4   8  699.03   30.30
  -2  -4  -8  189.78    9.30
   2   4   8  181.08    8.70
  -3  -4  -8   14.90    2.30
  -4  -4  -8   64.99    4.50
  -4  -4  -8   74.49    4.70
  -4  -4  -8   77.39    4.90
  -5  -4  -8   47.80    4.00
  -5  -4  -8   42.40    3.80
  -5  -4  -8   40.50    3.60
  -6  -4  -8   40.40    3.90
  -6  -4  -8   39.80    3.70
  -6  -4  -8   30.00    3.30
  -7  -4  -8   24.40    3.30
  -7  -4  -8   21.10    3.50
  -7  -4  -8   25.10    3.20
  -7  -4  -8   26.40    3.30
  -8  -4  -8   28.00    2.90
  -8  -4  -8   24.80    3.00
  -8  -4  -8   30.40    3.40
  -9  -4  -8   48.70    3.90
  -9  -4  -8   57.99    4.20
  -9  -4  -8   52.09    3.30
   9   4   8   51.79    3.50
   9   4   8   50.49    4.10
   9   4   8   55.49    3.90
   6  -5  -8    6.90    1.30
   6  -5  -8    8.60    2.00
   6  -5  -8    5.40    1.70
  -6   5   8    6.70    1.80
   5  -5  -8   36.00    3.00
   5  -5  -8   35.10    3.70
   5  -5  -8   28.50    3.10
   4  -5  -8  171.48    9.30
   4  -5  -8  152.58    8.50
   4  -5  -8  167.88    9.00
   3  -5  -8   98.99    6.20
   3  -5  -8   87.19    6.00
   2  -5  -8   32.30    3.30
   2  -5  -8   20.40    2.60
   2  -5  -8   27.40    3.30
  -2   5   8   36.80    3.50
   1  -5  -8   61.19    4.70
   1  -5  -8   61.29    4.40
   1  -5  -8   72.39    4.80
   1  -5  -8   70.79    4.50
  -1   5   8   69.39    4.70
   0  -5  -8  205.58   10.80
   0  -5  -8  234.98   11.10
   0  -5  -8  230.08   10.80
   0   5   8  225.18   10.90
  -1  -5  -8  170.78    9.10
  -1  -5  -8  185.78    9.20
  -1  -5  -8  189.88    9.20
   1   5   8  188.28    9.00
  -2  -5  -8   52.29    4.10
  -2  -5  -8   69.09    4.20
   2   5   8   59.29    3.60
  -3  -5  -8   19.70    2.50
  -3  -5  -8   16.70    2.20
  -4  -5  -8  169.98    8.30
  -4  -5  -8  151.48    8.10
  -4  -5  -8  152.18    8.00
  -4  -5  -8  147.39    8.10
  -4  -5  -8  140.09    7.70
  -5  -5  -8   36.70    3.60
  -5  -5  -8   35.00    3.30
  -5  -5  -8   31.30    3.20
  -5  -5  -8   37.40    3.60
  -6  -5  -8  133.29    7.50
  -6  -5  -8  117.59    7.20
  -6  -5  -8  117.79    7.10
  -6  -5  -8  137.69    7.60
  -7  -5  -8   11.50    1.90
  -7  -5  -8   12.80    2.50
  -7  -5  -8    8.40    2.30
  -7  -5  -8    8.00    2.10
  -7  -5  -8    7.30    2.00
  -8  -5  -8   45.90    4.10
  -8  -5  -8   52.39    3.60
  -8  -5  -8   54.59    4.30
  -8  -5  -8   57.89    4.40
  -9  -5  -8   62.69    4.40
  -9  -5  -8   52.69    4.00
  -9  -5  -8   61.99    3.30
  -9  -5  -8   67.69    4.30
   9   5   8   54.09    3.90
   9   5   8   61.99    4.30
   6  -6  -8    1.60    1.40
  -6   6   8   -0.10    1.30
   5  -6  -8   65.59    4.70
   5  -6  -8   65.99    4.90
   5  -6  -8   67.89    3.90
   5  -6  -8   67.29    4.80
   4  -6  -8  102.99    6.40
   4  -6  -8  102.69    6.70
   4  -6  -8  101.29    5.80
   3  -6  -8  131.19    7.50
   3  -6  -8  155.08    8.50
   3  -6  -8  153.58    8.20
   2  -6  -8   13.50    2.10
   2  -6  -8   13.80    2.50
   2  -6  -8   11.30    2.20
   1  -6  -8   51.99    4.20
   1  -6  -8   49.60    3.80
   1  -6  -8   49.40    4.00
   1  -6  -8   48.00    4.20
  -1   6   8   42.50    4.10
   0  -6  -8   54.99    4.00
   0  -6  -8   47.60    4.10
   0  -6  -8   57.19    4.20
   0   6   8   51.69    3.90
  -1  -6  -8  162.38    8.60
  -1  -6  -8  173.98    8.80
  -1  -6  -8  180.88    8.90
   1   6   8  174.78    9.80
  -2  -6  -8   -0.90    1.20
  -2  -6  -8   -0.10    1.30
  -2  -6  -8    0.60    1.40
  -3  -6  -8   58.69    4.20
  -3  -6  -8   59.39    4.30
  -4  -6  -8  145.49    8.30
  -4  -6  -8  159.08    8.30
  -4  -6  -8  156.58    8.00
  -4  -6  -8  158.08    8.20
  -5  -6  -8  204.48    9.90
  -5  -6  -8  187.38   10.10
  -5  -6  -8  208.78   10.40
  -5  -6  -8  192.28   10.30
  -6  -6  -8   17.00    2.80
  -6  -6  -8   15.80    2.10
  -6  -6  -8   17.30    2.90
  -6  -6  -8   19.90    3.00
  -6  -6  -8   13.50    2.40
  -6  -6  -8   15.60    2.40
  -7  -6  -8   50.49    4.20
  -7  -6  -8   50.69    4.50
  -7  -6  -8   51.39    4.60
  -7  -6  -8   51.89    3.70
  -7  -6  -8   59.09    4.90
  -7  -6  -8   49.30    4.30
  -8  -6  -8   33.50    2.70
  -8  -6  -8   35.10    3.50
  -8  -6  -8   33.10    3.70
  -8  -6  -8   38.50    3.40
  -8  -6  -8   33.90    3.30
  -9  -6  -8   99.69    5.60
  -9  -6  -8   99.79    5.70
  -9  -6  -8   98.89    5.40
   9   6   8   94.19    5.80
   5  -7  -8   47.20    3.70
   5  -7  -8   41.10    3.70
   5  -7  -8   46.10    3.40
   4  -7  -8  124.89    7.50
   4  -7  -8  124.99    6.20
   4  -7  -8  126.69    7.50
   4  -7  -8  126.99    7.00
   3  -7  -8   75.99    4.60
   3  -7  -8   80.09    5.80
   3  -7  -8   76.39    5.30
   2  -7  -8   21.10    2.30
   2  -7  -8   24.20    2.80
   2  -7  -8   31.70    3.60
   1  -7  -8  160.38    8.70
   1  -7  -8  154.38    8.30
   1  -7  -8  160.38    8.00
  -1   7   8  146.69    8.50
   0  -7  -8    4.50    2.00
   0  -7  -8    6.30    1.70
   0  -7  -8    4.70    1.50
   0   7   8    2.70    1.50
  -1  -7  -8   61.89    4.00
  -1  -7  -8   62.79    4.30
  -1  -7  -8   62.89    4.30
  -1  -7  -8   64.39    4.60
  -2  -7  -8    4.60    1.60
  -2  -7  -8   -0.50    1.50
  -2  -7  -8    1.70    1.20
  -2  -7  -8    3.70    1.60
  -3  -7  -8  207.98   10.40
  -3  -7  -8  200.78   10.00
  -3  -7  -8  204.38   10.60
  -3  -7  -8  222.38   10.50
  -4  -7  -8  185.18    9.10
  -4  -7  -8  191.28    9.50
  -4  -7  -8  177.98    9.50
  -4  -7  -8  182.38    9.70
  -5  -7  -8  119.79    7.50
  -5  -7  -8  127.39    6.60
  -5  -7  -8  134.09    7.20
  -5  -7  -8  123.19    7.30
  -6  -7  -8   14.90    1.90
  -6  -7  -8   11.50    2.40
  -6  -7  -8   13.60    2.20
  -6  -7  -8    8.80    2.40
  -7  -7  -8   58.79    4.80
  -7  -7  -8   67.69    5.10
  -7  -7  -8   54.69    4.40
  -7  -7  -8   58.89    4.90
  -7  -7  -8   63.39    3.70
  -8  -7  -8   19.50    2.50
  -8  -7  -8   26.00    3.00
  -8  -7  -8   21.40    2.90
  -9  -7  -8   32.50    3.20
   9   7   8   36.00    3.20
   5  -8  -8   22.70    2.40
   5  -8  -8   19.30    2.10
   4  -8  -8  133.69    6.90
   4  -8  -8  125.59    7.40
   4  -8  -8  134.79    7.40
   3  -8  -8   11.20    2.50
   3  -8  -8   15.10    2.30
   3  -8  -8   11.10    2.60
   2  -8  -8   24.40    3.40
   2  -8  -8   19.10    2.70
   2  -8  -8   24.90    2.10
   1  -8  -8  214.48   11.50
   1  -8  -8  238.88   11.10
   1  -8  -8  211.68   10.30
   0  -8  -8   67.49    5.00
   0  -8  -8   70.29    4.70
   0  -8  -8   66.59    4.00
  -1  -8  -8    3.90    1.20
  -1  -8  -8    3.00    1.70
  -2  -8  -8   55.99    4.00
  -2  -8  -8   51.19    3.40
  -3  -8  -8  218.88   10.70
  -3  -8  -8  212.38   10.70
  -3  -8  -8  215.68   10.20
  -4  -8  -8  191.18    9.80
  -4  -8  -8  175.68    9.50
  -4  -8  -8  184.88    8.80
  -4  -8  -8  190.98    9.50
  -5  -8  -8    1.10    1.60
  -5  -8  -8    0.10    1.90
  -5  -8  -8    1.20    1.00
  -5  -8  -8    1.20    1.60
  -6  -8  -8   27.70    2.10
  -6  -8  -8   26.10    2.80
  -6  -8  -8   27.60    3.20
  -6  -8  -8   26.90    3.40
  -7  -8  -8   31.40    2.90
  -7  -8  -8   26.00    3.20
  -8  -8  -8   30.60    3.10
  -8  -8  -8   27.30    3.00
  -8  -8  -8   30.30    2.60
   9   8   8   57.59    3.90
   4  -9  -8   20.80    2.50
   4  -9  -8   25.30    2.70
   3  -9  -8    5.30    1.50
   3  -9  -8    6.10    2.20
   3  -9  -8    5.90    2.00
   2  -9  -8   55.99    4.80
   2  -9  -8   60.29    4.80
   2  -9  -8   50.19    3.90
   1  -9  -8   71.99    5.50
   1  -9  -8   82.89    5.80
   1  -9  -8   77.49    4.90
   0  -9  -8   84.09    5.90
   0  -9  -8   85.49    5.90
   0  -9  -8   86.69    5.30
  -1  -9  -8   -1.60    1.40
  -1  -9  -8   -0.10    1.70
  -2  -9  -8   -1.20    1.40
  -2  -9  -8    1.00    0.70
  -3  -9  -8  116.99    5.50
  -3  -9  -8  128.89    6.70
  -3  -9  -8  121.49    5.80
  -4  -9  -8  227.28   12.00
  -4  -9  -8  244.18   11.50
  -5  -9  -8   -0.40    1.30
  -5  -9  -8    2.40    1.90
  -6  -9  -8    3.70    2.00
  -6  -9  -8    0.80    1.30
  -7  -9  -8   58.39    4.60
  -7  -9  -8   59.59    3.70
  -8  -9  -8   77.79    4.90
   3 -10  -8   -1.10    1.40
   3 -10  -8    0.00    1.50
   3 -10  -8    1.90    1.50
   2 -10  -8   90.59    5.70
   2 -10  -8   76.89    5.60
   2 -10  -8   95.19    5.40
   2 -10  -8   80.89    4.30
   1 -10  -8   81.59    4.70
   1 -10  -8   86.99    5.80
   1 -10  -8   90.69    5.60
   0 -10  -8    6.30    2.00
   0 -10  -8    6.50    1.60
   0 -10  -8    5.30    2.10
  -1 -10  -8    0.40    1.30
  -1 -10  -8    1.10    1.60
  -2 -10  -8   31.70    2.60
  -2 -10  -8   26.00    2.90
  -3 -10  -8   61.99    4.60
  -3 -10  -8   54.29    3.60
  -3 -10  -8   46.50    4.00
  -4 -10  -8  130.69    7.60
  -4 -10  -8  130.59    6.50
  -4 -10  -8  122.89    7.20
  -5 -10  -8    0.10    1.70
  -5 -10  -8    2.30    1.80
  -5 -10  -8    2.20    1.20
  -6 -10  -8  110.69    6.30
  -6 -10  -8  106.39    5.30
  -6 -10  -8  108.09    6.60
  -7 -10  -8   98.99    6.00
  -7 -10  -8  120.29    6.40
  -8 -10  -8   55.19    3.50
   3 -11  -8   23.20    2.40
   3 -11  -8   18.40    1.90
   2 -11  -8   71.79    4.40
   2 -11  -8   67.99    4.70
   1 -11  -8  103.39    6.20
   1 -11  -8  101.49    5.80
   0 -11  -8    4.20    1.80
   0 -11  -8    4.50    1.90
  -1 -11  -8    3.60    1.70
  -2 -11  -8  179.68    9.40
  -2 -11  -8  181.18    9.10
  -3 -11  -8  144.89    7.60
  -3 -11  -8  139.49    8.00
  -4 -11  -8   14.10    2.40
  -4 -11  -8   13.00    2.20
  -4 -11  -8   11.10    2.10
  -5 -11  -8   74.89    5.00
  -5 -11  -8   80.59    5.30
  -6 -11  -8  119.29    6.70
  -6 -11  -8  120.39    6.50
  -7 -11  -8   77.29    4.80
  -7 -11  -8   81.59    4.50
   2 -12  -8   22.00    1.80
   1 -12  -8   25.10    2.20
   1 -12  -8   25.60    2.60
   0 -12  -8    1.40    1.30
   0 -12  -8    1.10    1.40
  -1 -12  -8   56.79    3.80
  -2 -12  -8   89.09    5.40
  -2 -12  -8   92.19    5.10
  -3 -12  -8   92.19    5.20
  -3 -12  -8   87.19    5.50
  -4 -12  -8    4.90    1.70
  -4 -12  -8    4.40    1.50
  -5 -12  -8   54.29    4.10
  -5 -12  -8   57.79    3.70
  -6 -12  -8  129.39    6.40
  -6 -12  -8  129.59    6.70
  -7 -12  -8   52.49    3.20
   0 -13  -8    7.40    1.10
  -1 -13  -8  151.18    7.10
  -2 -13  -8  134.59    6.50
  -3 -13  -8   12.80    1.60
  -4 -13  -8    3.60    1.10
  -5 -13  -8   46.50    2.80
  -3 -12   9    3.50    0.50
   1 -12   9   16.30    2.10
  -4 -11   9    0.90    0.60
  -3 -11   9    0.50    0.60
  -2 -11   9   35.30    1.90
  -2 -11   9   35.10    3.30
  -2 -11   9   37.40    1.90
  -1 -11   9  156.88    8.40
   0 -11   9   41.20    3.90
   0 -11   9   49.70    4.00
   1 -11   9    8.70    0.80
   1 -11   9    8.40    0.80
   1 -11   9    9.50    2.10
   1 -11   9    8.40    2.10
   2 -11   9   87.59    5.00
   2 -11   9   79.09    3.90
  -5 -10   9   83.69    4.10
  -4 -10   9    7.40    1.00
  -4 -10   9    9.60    1.10
  -3 -10   9    4.90    1.90
  -3 -10   9    6.20    0.90
  -3 -10   9    5.40    0.80
  -2 -10   9   18.80    1.30
  -2 -10   9   16.00    2.80
  -2 -10   9   16.80    1.20
  -2 -10   9   22.00    2.90
  -1 -10   9  315.67   15.70
  -1 -10   9  322.87   15.70
  -1 -10   9  330.07   15.70
   0 -10   9   50.99    4.60
   0 -10   9   56.09    4.70
   1 -10   9   46.20    2.40
   1 -10   9   46.30    4.20
   1 -10   9   42.00    2.30
   1 -10   9   50.19    4.30
   2 -10   9  153.58    7.10
   2 -10   9  161.48    8.50
   2 -10   9  158.08    7.20
   2 -10   9  166.08    8.70
   3 -10   9   35.50    3.20
   3 -10   9   38.70    2.30
   3 -10   9   39.60    2.30
   4 -10   9   21.10    1.60
  -5  -9   9   59.79    3.50
  -4  -9   9    5.80    1.30
  -4  -9   9    2.90    0.90
  -3  -9   9   64.49    3.30
  -3  -9   9   56.29    4.80
  -3  -9   9   62.39    3.50
  -2  -9   9   70.39    3.60
  -2  -9   9   79.69    3.80
  -2  -9   9   74.29    5.40
  -2  -9   9   75.39    5.70
  -2  -9   9   77.49    3.60
  -1  -9   9   58.19    5.00
  -1  -9   9   62.69    5.20
  -1  -9   9   61.39    5.20
   0  -9   9    3.70    2.40
   0  -9   9    3.10    2.10
   1  -9   9   28.40    1.60
   1  -9   9   25.90    3.40
   1  -9   9   24.30    3.30
   1  -9   9   23.90    1.60
   1  -9   9   27.40    1.80
   2  -9   9  144.69    8.10
   2  -9   9  132.49    6.40
   2  -9   9  135.29    6.50
   2  -9   9  143.29    8.00
   3  -9   9   42.20    2.80
   3  -9   9   39.60    3.70
   3  -9   9   46.80    3.90
   3  -9   9   44.20    2.60
   4  -9   9    4.80    1.60
   4  -9   9    0.80    0.90
  -6  -8   9   58.99    3.70
  -6  -8   9   61.29    3.60
  -6  -8   9   69.09    3.70
  -5  -8   9   45.70    3.20
  -5  -8   9   43.80    3.20
  -5  -8   9   44.60    3.20
  -4  -8   9    0.70    0.90
  -4  -8   9    1.60    1.20
  -4  -8   9   -0.50    1.20
  -4  -8   9    1.20    1.10
  -3  -8   9   47.00    2.80
  -3  -8   9   44.70    2.70
  -3  -8   9   44.20    3.00
  -3  -8   9   42.10    2.70
  -3  -8   9   46.40    4.30
  -2  -8   9  105.69    4.80
  -2  -8   9   97.59    6.70
  -2  -8   9  101.39    5.10
  -1  -8   9  113.39    7.00
  -1  -8   9  114.39    5.40
  -1  -8   9  102.29    7.10
  -1  -8   9  117.29    7.20
   0  -8   9    0.60    0.80
   0  -8   9   -1.00    1.70
   0  -8   9    0.70    2.00
   0  -8   9   -0.70    1.90
   0  -8   9   -0.60    2.10
   1  -8   9    2.00    2.10
   1  -8   9    2.40    0.60
   1  -8   9    3.00    0.60
   1  -8   9    0.40    0.90
   1  -8   9    2.80    2.20
   1  -8   9    1.50    2.00
   2  -8   9   40.60    4.00
   2  -8   9   32.10    3.80
   2  -8   9   32.20    4.10
   2  -8   9   33.70    3.60
   2  -8   9   35.00    2.50
   2  -8   9   34.00    2.20
   3  -8   9   51.99    3.30
   3  -8   9   48.10    4.30
   3  -8   9   53.89    4.50
   3  -8   9   40.60    4.00
   3  -8   9   49.30    4.70
   3  -8   9   50.19    3.20
   3  -8   9   45.60    3.00
   3  -8   9   48.20    2.90
   4  -8   9    0.20    1.10
   4  -8   9    0.50    1.70
   4  -8   9    2.20    1.20
   4  -8   9    2.20    1.40
   5  -8   9   25.20    2.30
   5  -8   9   19.90    2.10
   5  -8   9   22.00    2.70
   5  -8   9   22.20    2.10
  -6  -7   9   96.99    5.50
  -6  -7   9  108.19    5.90
  -5  -7   9   44.50    3.30
  -5  -7   9   40.00    3.50
  -4  -7   9   12.10    1.80
  -4  -7   9   14.60    2.10
  -3  -7   9   96.89    6.40
  -3  -7   9   97.69    4.80
  -3  -7   9   91.49    5.30
  -3  -7   9   96.49    5.40
  -3  -7   9   98.99    5.20
  -2  -7   9  180.58    8.70
  -2  -7   9  187.58    8.30
  -2  -7   9  192.78    8.70
  -2  -7   9  174.98    9.90
  -2  -7   9  180.78    8.60
  -1  -7   9   23.40    2.00
  -1  -7   9   26.80    3.40
  -1  -7   9   23.50    1.90
  -1  -7   9   24.60    3.30
   0  -7   9    4.70    0.90
   0  -7   9    6.60    2.10
   0  -7   9    4.80    2.20
   0  -7   9    3.60    2.10
   0  -7   9    2.80    2.00
   0  -7   9    3.60    1.00
   1  -7   9    3.00    1.00
   1  -7   9    6.80    1.20
   1  -7   9    5.40    2.20
   1  -7   9    2.50    2.20
   1  -7   9    5.30    2.20
   1  -7   9    2.50    1.80
   1  -7   9    5.40    0.70
   1  -7   9    6.40    1.10
   2  -7   9  193.28   10.60
   2  -7   9  202.08    9.20
   2  -7   9  215.18    9.50
   2  -7   9  201.88   10.90
   2  -7   9  178.28   10.60
   2  -7   9  213.38   11.30
   2  -7   9  204.18    9.60
   2  -7   9  211.58    9.80
   3  -7   9   20.80    2.60
   3  -7   9   24.80    3.60
   3  -7   9   22.10    3.10
   3  -7   9   25.80    2.00
   3  -7   9   27.50    2.30
   3  -7   9   25.10    3.40
   3  -7   9   19.20    2.40
   3  -7   9   19.40    2.90
   3  -7   9   19.30    2.40
   4  -7   9   48.20    4.50
   4  -7   9   45.60    3.70
   4  -7   9   44.90    3.30
   4  -7   9   45.20    3.70
   4  -7   9   45.20    4.30
   5  -7   9  146.39    8.00
   5  -7   9  133.99    7.10
   5  -7   9  139.99    7.50
   5  -7   9  141.59    7.50
   6  -7   9   32.00    3.10
   6  -7   9   33.00    3.00
   6  -7   9   30.60    2.60
  -6  -6   9   34.90    2.60
  -5  -6   9    7.30    1.50
  -5  -6   9    4.40    1.60
  -4  -6   9   15.60    1.80
  -4  -6   9   16.70    2.50
  -4  -6   9   17.70    2.20
  -3  -6   9  344.47   17.10
  -3  -6   9  370.86   16.10
  -3  -6   9  342.87   16.40
  -3  -6   9  351.36   15.70
  -3  -6   9  355.16   15.60
  -2  -6   9   83.99    6.10
  -2  -6   9   85.39    5.00
  -2  -6   9   88.79    4.60
  -2  -6   9   83.99    4.20
  -1  -6   9   -0.90    1.00
  -1  -6   9    0.60    1.90
  -1  -6   9   -0.10    0.80
  -1  -6   9    1.20    0.50
  -1  -6   9    1.00    1.10
  -1  -6   9   -0.80    1.70
   0   6  -9   43.80    5.40
   0  -6   9   38.60    2.70
   0  -6   9   37.80    2.50
   0  -6   9   34.50    2.70
   0  -6   9   40.70    4.00
   0  -6   9   36.30    4.10
   0  -6   9   48.30    4.30
  -1   6  -9   90.79    7.30
   1  -6   9   87.49    5.90
   1  -6   9   87.99    6.10
   1  -6   9   96.89    4.20
   1  -6   9   86.39    4.20
   1  -6   9   95.49    5.00
   1  -6   9  100.39    4.70
   1  -6   9   93.79    6.00
   1  -6   9   81.49    4.80
   1  -6   9   89.49    6.30
   2  -6   9    1.70    2.10
   2  -6   9    1.90    1.80
   2  -6   9    0.60    1.70
   2  -6   9    5.30    1.60
   2  -6   9    4.60    1.90
   2  -6   9    3.90    1.20
   2  -6   9    4.90    0.90
   3  -6   9    0.20    2.10
   3  -6   9    0.70    0.90
   3  -6   9    2.30    1.50
   3  -6   9    1.00    1.40
   3  -6   9    1.30    1.20
   3  -6   9    1.40    1.80
   3  -6   9    1.60    1.90
   3  -6   9    1.30    0.80
   3  -6   9    0.10    1.70
   4  -6   9    7.70    2.40
   4  -6   9    4.30    2.20
   4  -6   9    4.90    1.50
   4  -6   9    4.20    1.20
   4  -6   9    6.30    1.90
   5  -6   9  238.28   12.20
   5  -6   9  238.68   10.90
   5  -6   9  243.08   11.50
   5  -6   9  234.48   12.30
   6  -6   9   89.79    5.80
   6  -6   9   93.49    4.60
  -7  -5   9   49.40    3.10
  -6  -5   9    7.40    1.70
  -5  -5   9   17.20    2.20
  -5  -5   9   11.60    2.00
  -4  -5   9   48.70    3.60
  -4  -5   9   47.00    4.40
  -4  -5   9   42.40    3.60
  -3  -5   9  300.47   14.00
  -3  -5   9  306.47   13.70
  -3  -5   9  294.57   14.90
  -3  -5   9  304.37   14.60
  -2  -5   9  140.49    7.80
  -2  -5   9  133.69    6.60
  -2  -5   9  130.89    6.40
  -2  -5   9  137.19    6.20
  -2  -5   9  119.09    6.90
  -1  -5   9    1.20    0.80
  -1  -5   9    2.30    1.90
  -1  -5   9    2.10    2.00
  -1  -5   9    4.30    1.10
  -1  -5   9    3.20    0.70
  -1  -5   9    2.40    1.20
   0   5  -9   33.20    4.60
   0  -5   9   33.60    2.10
   0  -5   9   41.30    4.10
   0  -5   9   36.20    2.40
   0  -5   9   37.50    2.80
   0  -5   9   37.40    3.80
   0  -5   9   35.90    3.60
  -1   5  -9   17.20    3.50
   1  -5   9   15.50    1.40
   1  -5   9   17.60    2.60
   1  -5   9   14.80    2.80
   1  -5   9   18.80    1.80
   1  -5   9   12.70    2.50
   1  -5   9   11.60    2.40
   1  -5   9   16.90    1.20
   1  -5   9   19.90    2.20
   2  -5   9  215.38   10.90
   2  -5   9  222.68    9.60
   2  -5   9  216.68    9.70
   2  -5   9  189.98   10.80
   2  -5   9  221.78   10.00
   2  -5   9  224.58   11.50
   2  -5   9  210.68   11.00
   2  -5   9  196.68   10.40
   3  -5   9   21.00    2.00
   3  -5   9   19.20    2.50
   3  -5   9   19.00    3.30
   3  -5   9   23.20    3.00
   3  -5   9   19.10    2.10
   3  -5   9   24.40    3.00
   3  -5   9   24.50    1.90
   3  -5   9   18.40    2.80
   4  -5   9  117.49    7.30
   4  -5   9  118.69    6.20
   4  -5   9  109.89    7.10
   4  -5   9  101.49    5.80
   5  -5   9  177.28    9.60
   5  -5   9  150.78    8.10
   5  -5   9  168.58    8.50
   5  -5   9  172.88    9.30
   6  -5   9  142.89    7.20
   6  -5   9  147.49    8.20
   7  -5   9    0.00    1.40
   7  -5   9    0.40    1.00
  -7  -4   9   35.10    2.80
  -6  -4   9    1.70    1.60
  -5  -4   9   10.10    2.10
  -4  -4   9   36.20    3.90
  -4  -4   9   32.20    3.10
  -4  -4   9   38.70    3.30
  -3  -4   9  130.99    7.80
  -3  -4   9  132.79    7.00
  -3  -4   9  138.69    7.00
  -2  -4   9   45.40    3.10
  -2  -4   9   41.20    3.60
  -2  -4   9   45.40    2.70
  -2  -4   9   50.59    3.20
  -2  -4   9   44.30    4.10
  -1  -4   9   58.49    3.00
  -1  -4   9   58.99    3.40
  -1  -4   9   61.69    4.80
  -1  -4   9   58.29    3.50
  -1  -4   9   58.69    3.60
  -1  -4   9   57.59    4.00
   0  -4   9   32.90    2.40
   0  -4   9   32.50    3.20
   0  -4   9   35.50    2.70
   0  -4   9   34.00    3.30
   0  -4   9   33.10    1.90
   0  -4   9   31.10    2.80
   0  -4   9   36.30    3.70
   0  -4   9   29.80    2.30
  -1   4  -9   66.19    5.60
   1  -4   9   50.29    4.30
   1  -4   9   52.09    4.30
   1  -4   9   59.89    3.00
   1  -4   9   58.49    3.30
   1  -4   9   62.39    4.70
   1  -4   9   62.59    4.00
   1  -4   9   61.29    4.90
   1  -4   9   59.09    3.40
   1  -4   9   61.99    3.80
   2  -4   9   15.60    1.30
   2  -4   9   10.90    2.30
   2  -4   9   13.40    1.70
   2  -4   9   13.40    2.40
   2  -4   9   12.60    2.30
   2  -4   9   15.30    3.00
   2  -4   9   11.10    2.10
   2  -4   9   13.20    2.20
   2  -4   9   14.70    1.60
   3  -4   9   94.49    6.50
   3  -4   9   96.39    5.00
   3  -4   9   90.19    6.10
   3  -4   9   92.39    5.30
   4  -4   9   35.50    3.20
   4  -4   9   30.90    3.70
   4  -4   9   33.30    2.80
   4  -4   9   23.80    3.40
   5  -4   9  196.78   11.30
   5  -4   9  227.18   11.60
   5  -4   9  221.98   10.40
   6  -4   9   38.60    4.10
   6  -4   9   42.50    3.40
   7  -4   9   22.50    2.30
   7  -4   9   18.70    2.60
   8  -4   9   53.39    3.10
  -7  -3   9   77.59    4.80
  -6  -3   9   -0.30    1.60
  -5  -3   9    2.00    1.10
  -5  -3   9    0.60    1.70
  -4  -3   9   59.09    3.40
  -4  -3   9   55.79    4.30
  -3  -3   9   32.10    3.00
  -3  -3   9   31.30    2.90
  -3  -3   9   25.90    2.10
  -2  -3   9    4.60    1.40
  -2  -3   9    3.40    1.40
  -2  -3   9    3.60    0.80
  -1  -3   9   16.40    1.80
  -1  -3   9   11.30    1.60
   0   3  -9  440.46   19.80
   0  -3   9  437.26   19.30
   0  -3   9  428.46   19.40
  -1   3  -9  164.88    9.20
  -1   3  -9  140.09    8.70
   1  -3   9  141.19    7.30
   1  -3   9  140.69    7.80
   1  -3   9  150.78    7.20
   2  -3   9    9.80    1.60
   2  -3   9   10.00    2.10
   2  -3   9   12.90    1.70
   3  -3   9    4.30    0.70
   3  -3   9    5.90    1.50
   3  -3   9    4.10    1.80
   3  -3   9    4.10    2.10
   3  -3   9    5.20    1.40
  -4   3  -9   44.90    4.10
   4  -3   9   61.19    4.80
   4  -3   9   52.19    3.80
   4  -3   9   48.80    2.80
   4  -3   9   51.19    3.60
   4  -3   9   51.49    4.80
  -5   3  -9   64.59    5.00
   5  -3   9   68.99    4.60
   5  -3   9   69.89    3.70
   5  -3   9   68.79    5.30
   5  -3   9   81.09    5.50
  -6   3  -9    1.40    1.70
   6  -3   9   -1.50    1.80
   6  -3   9    1.00    1.40
   7  -3   9    5.30    1.90
   7  -3   9    7.00    1.80
   8  -3   9   75.89    4.30
  -7  -2   9   57.49    4.20
  -6  -2   9    2.20    1.80
  -6  -2   9   -2.30    1.20
  -5  -2   9   26.40    3.20
  -5  -2   9   26.50    2.70
  -4  -2   9  113.89    6.90
  -4  -2   9  122.29    6.50
  -3  -2   9   51.09    4.00
  -3  -2   9   55.89    3.60
  -2  -2   9   30.10    2.40
  -2  -2   9   27.00    2.60
  -2  -2   9   24.50    2.30
  -1  -2   9   38.20    2.50
  -1  -2   9   36.90    2.70
   0   2  -9  165.48    8.70
   0  -2   9  181.08    8.50
   0  -2   9  180.78    8.10
  -1   2  -9   70.89    5.40
  -1   2  -9   65.99    4.10
   1  -2   9   59.99    3.60
   1  -2   9   56.69    3.30
  -2   2  -9    0.90    1.30
   2  -2   9    2.20    0.90
   2  -2   9    1.40    1.50
   2  -2   9    1.10    1.10
   3  -2   9  173.18    8.60
   3  -2   9  176.88    9.80
   3  -2   9  184.98    9.40
   3  -2   9  162.78    8.70
   3  -2   9  184.28    8.30
  -4   2  -9   10.10    2.10
   4  -2   9    8.60    1.40
   4  -2   9   10.60    1.90
   4  -2   9    7.70    2.50
   4  -2   9   11.80    2.50
  -5   2  -9  128.89    7.20
   5  -2   9  122.79    7.30
   5  -2   9  109.29    6.50
   5  -2   9   99.59    7.00
   5  -2   9  122.99    6.10
  -6   2  -9   21.50    2.90
   6  -2   9   22.90    2.70
   6  -2   9   21.80    2.20
   6  -2   9   24.20    3.20
  -7   2  -9  195.88   10.20
   7  -2   9  197.28   10.20
   7  -2   9  186.98    9.10
   7  -2   9  201.68    9.90
   8  -2   9   73.29    4.60
   7   1  -9    3.10    1.50
  -7  -1   9    6.40    1.20
   6   1  -9   16.40    2.70
  -6  -1   9   17.90    2.40
   5   1  -9  101.09    9.10
  -5  -1   9  112.39    6.50
  -4  -1   9   77.79    5.20
  -4  -1   9   76.49    3.90
  -4  -1   9   64.59    5.20
  -3  -1   9   35.10    3.10
  -3  -1   9   31.90    2.30
  -3  -1   9   36.90    3.50
  -2  -1   9    1.80    1.00
  -2  -1   9    3.10    1.30
  -1  -1   9   27.20    2.30
  -1  -1   9   27.90    2.50
   0   1  -9  257.37   12.20
   0  -1   9  259.57   11.80
   0  -1   9  250.67   11.70
  -1   1  -9    5.00    2.20
  -1   1  -9    3.70    1.50
   1  -1   9    6.20    1.20
   1  -1   9    2.90    1.10
  -2   1  -9   17.30    2.90
  -2   1  -9   11.20    1.90
   2  -1   9   15.00    1.70
   2  -1   9   13.60    1.70
  -3   1  -9  217.48   11.00
   3  -1   9  226.58   10.50
   3  -1   9  224.68   10.50
   3  -1   9  227.78   11.20
  -4   1  -9  423.76   19.70
   4  -1   9  425.16   20.20
   4  -1   9  421.56   19.50
   4  -1   9  397.56   19.10
   4  -1   9  445.66   18.70
   4  -1   9  432.66   20.00
   4  -1   9  450.65   19.30
   4  -1   9  420.56   18.70
  -5   1  -9   42.50    4.00
  -5   1  -9   37.50    3.40
   5  -1   9   39.90    4.00
   5  -1   9   47.60    3.90
   5  -1   9   40.00    3.20
   5  -1   9   37.40    2.40
  -6   1  -9   51.79    4.50
   6  -1   9   47.90    4.40
   6  -1   9   48.60    3.80
  -7   1  -9  115.19    7.10
   7  -1   9  115.19    6.20
  -8   1  -9  140.19    7.50
   8  -1   9  132.79    6.60
   7   0  -9   -0.30    1.40
  -7   0   9   -2.50    1.20
   6   0  -9   19.20    3.00
  -6   0   9   24.20    2.80
   5   0  -9  140.09    8.80
  -5   0   9  171.28    8.90
  -5   0   9  162.28    7.80
   4   0  -9   38.80    4.00
  -4   0   9   34.60    2.90
  -4   0   9   40.00    3.80
  -3   0   9   -0.70    1.50
  -3   0   9   -0.40    1.40
  -3   0   9   -1.80    1.00
  -2   0   9    6.80    1.40
  -2   0   9    4.10    1.60
  -2   0   9    6.00    1.70
  -1   0   9  135.79    6.90
  -1   0   9  138.69    7.10
   0   0  -9  109.39    5.90
   0   0   9  104.69    5.40
   0   0   9   95.99    5.50
  -1   0  -9   73.79    4.70
   1   0   9   70.29    4.10
  -2   0  -9  118.09    7.30
  -2   0  -9  123.19    6.60
   2   0   9  122.49    6.20
   2   0   9  113.09    6.00
  -3   0  -9  579.14   26.90
  -3   0  -9  637.14   28.10
   3   0   9  604.94   26.50
   3   0   9  569.34   27.10
   3   0   9  611.64   26.60
  -4   0  -9  577.94   25.30
   4   0   9  548.45   24.90
   4   0   9  544.05   25.90
   4   0   9  565.54   24.60
   4   0   9  558.04   25.50
   4   0   9  549.25   24.70
  -5   0  -9    9.40    2.20
  -5   0  -9   12.80    2.30
   5   0   9   14.40    2.40
   5   0   9   10.90    1.60
   5   0   9   11.10    2.00
  -6   0  -9   10.70    3.00
  -6   0  -9   16.40    2.80
   6   0   9   10.80    2.30
   6   0   9   11.60    2.10
   6   0   9   12.50    1.60
  -7   0  -9   88.99    6.10
   7   0   9   87.79    4.40
   7   0   9   82.29    5.40
  -8   0  -9   69.49    4.90
   8   0   9   66.39    4.30
   7  -1  -9   12.90    1.90
  -7   1   9   10.20    1.80
   6  -1  -9   34.40    3.60
  -6   1   9   35.30    3.50
  -6   1   9   38.10    2.60
   5  -1  -9   84.99    6.00
  -5   1   9   81.69    5.00
  -5   1   9   76.29    5.90
   4  -1  -9    2.80    2.10
  -4   1   9    4.60    2.20
  -4   1   9    5.10    1.70
   3  -1  -9    3.40    1.90
  -3   1   9    4.40    1.80
  -3   1   9    7.00    2.10
  -3   1   9    4.80    1.50
  -2   1   9  320.37   14.60
  -2   1   9  299.97   14.90
  -2   1   9  331.47   15.00
  -1   1   9  436.16   19.70
  -1   1   9  430.56   20.00
  -1   1   9  453.35   20.00
   0  -1  -9  131.29    7.00
   0   1   9  133.89    6.60
   0   1   9  125.49    7.20
  -1  -1  -9  174.38    8.70
   1   1   9  169.38    8.20
  -2  -1  -9  326.97   15.30
   2   1   9  328.47   14.80
   2   1   9  327.77   15.20
  -3  -1  -9  132.59    7.10
  -3  -1  -9  121.19    7.50
   3   1   9  128.79    6.80
   3   1   9  128.99    6.40
  -4  -1  -9   94.99    5.80
   4   1   9   93.99    5.70
   4   1   9   87.09    5.40
  -5  -1  -9   39.00    3.60
  -5  -1  -9   32.80    3.50
   5   1   9   32.20    3.20
   5   1   9   31.70    3.50
   5   1   9   27.30    2.70
  -6  -1  -9  215.68   11.60
  -6  -1  -9  218.98   11.60
   6   1   9  242.08   11.40
   6   1   9  226.58   10.90
  -7  -1  -9   11.40    2.60
  -7  -1  -9   12.10    2.40
   7   1   9   19.40    2.10
   7   1   9   11.30    2.30
  -8  -1  -9    2.70    1.80
   8   1   9    6.30    1.90
   8   1   9    5.90    1.00
  -9  -1  -9    2.50    1.50
   7  -2  -9    2.10    1.10
   7  -2  -9    2.70    1.40
   6  -2  -9   84.09    5.70
  -6   2   9   90.29    5.00
  -6   2   9   92.79    6.00
   5  -2  -9  117.79    7.10
  -5   2   9  104.19    7.00
  -5   2   9  101.79    6.20
   4  -2  -9    6.20    2.30
  -4   2   9    4.90    2.30
  -4   2   9    6.70    1.90
   3  -2  -9   35.90    3.80
  -3   2   9   40.30    3.50
  -3   2   9   33.10    3.40
  -3   2   9   36.50    3.80
  -2   2   9  171.78    9.20
  -2   2   9  174.38    9.00
   1  -2  -9  342.17   15.40
  -1   2   9  319.17   15.20
  -1   2   9  312.17   15.20
   0  -2  -9  170.18    8.60
   0   2   9  169.78    8.40
   0   2   9  163.58    8.10
  -1  -2  -9    1.70    1.30
   1   2   9    1.20    1.10
  -2  -2  -9  180.28    8.80
   2   2   9  163.18    8.20
  -3  -2  -9  558.34   24.00
   3   2   9  512.15   23.70
   3   2   9  512.05   23.30
  -4  -2  -9    1.70    1.60
   4   2   9   -0.70    1.40
   4   2   9    4.00    1.70
  -5  -2  -9   18.10    2.60
  -5  -2  -9   21.20    2.90
   5   2   9   22.90    2.80
   5   2   9   20.70    2.40
  -6  -2  -9  117.29    7.60
  -6  -2  -9  130.39    7.70
   6   2   9  137.09    7.10
   6   2   9  128.09    7.40
  -7  -2  -9   19.50    3.00
  -7  -2  -9   21.40    3.10
   7   2   9   25.80    3.10
   7   2   9   25.90    2.70
   7   2   9   19.20    2.40
  -8  -2  -9    8.40    2.20
   8   2   9   10.40    1.70
   8   2   9   12.60    2.40
  -9  -2  -9    0.70    1.40
   9   2   9    3.50    1.40
   7  -3  -9   16.70    1.60
   7  -3  -9   21.60    2.10
   6  -3  -9   21.10    2.70
  -6   3   9   25.70    2.40
  -6   3   9   18.10    2.70
   5  -3  -9  133.89    7.70
  -5   3   9  128.89    7.80
  -5   3   9  117.29    7.10
   4  -3  -9    1.40    2.10
  -4   3   9    2.80    1.80
  -4   3   9    2.00    2.10
   3  -3  -9  138.59    7.50
  -3   3   9  110.19    7.60
   2  -3  -9  254.57   12.70
  -2   3   9  262.97   13.10
  -2   3   9  272.77   12.90
   1  -3  -9  170.88    8.60
  -1   3   9  169.58    8.50
  -1   3   9  148.89    8.60
   0  -3  -9    1.50    1.50
   0   3   9    2.00    1.80
   0   3   9    1.30    1.40
  -1  -3  -9   62.39    4.20
   1   3   9   58.79    3.70
  -2  -3  -9   14.00    2.10
   2   3   9   12.70    1.60
  -3  -3  -9   89.89    5.30
   3   3   9   81.79    4.50
   3   3   9   76.49    5.30
  -4  -3  -9    5.20    1.60
  -4  -3  -9    5.50    1.90
   4   3   9    7.00    1.90
  -5  -3  -9   85.19    5.50
  -5  -3  -9   89.79    5.80
   5   3   9   86.59    5.70
  -6  -3  -9   20.30    2.90
  -6  -3  -9   25.70    3.30
   6   3   9   17.50    2.70
  -7  -3  -9   26.80    3.40
  -7  -3  -9   34.10    3.60
   7   3   9   28.60    3.30
   7   3   9   27.60    3.00
  -8  -3  -9    4.60    1.90
   8   3   9    2.30    1.90
   8   3   9    0.90    1.40
  -9  -3  -9   20.30    2.10
  -9  -3  -9   20.30    2.50
   9   3   9   19.30    2.30
   9   3   9   19.50    1.60
   6  -4  -9    7.00    1.90
   6  -4  -9    5.50    1.70
   6  -4  -9    7.20    1.50
  -6   4   9    9.90    1.70
  -6   4   9    6.50    2.00
   5  -4  -9   33.50    3.60
  -5   4   9   29.80    3.30
  -5   4   9   26.80    3.60
   4  -4  -9   24.50    3.40
   3  -4  -9  145.19    8.20
   3  -4  -9  148.79    8.40
   2  -4  -9  211.98   10.60
   2  -4  -9  197.88   10.50
  -2   4   9  210.78   10.60
   1  -4  -9   40.90    3.60
   1  -4  -9   44.80    3.80
  -1   4   9   42.20    3.60
   0  -4  -9    3.70    1.50
   0  -4  -9    3.30    1.50
   0   4   9    3.00    1.50
  -1  -4  -9   68.09    4.40
  -1  -4  -9   68.29    4.30
   1   4   9   59.29    4.00
   1   4   9   61.89    3.90
  -2  -4  -9    9.60    1.90
   2   4   9    8.60    1.50
  -3  -4  -9  140.89    7.70
  -4  -4  -9   65.59    4.50
  -4  -4  -9   63.19    4.40
  -4  -4  -9   59.69    4.60
  -5  -4  -9  137.09    7.60
  -5  -4  -9  136.29    7.60
  -5  -4  -9  135.89    7.80
  -6  -4  -9   34.70    3.80
  -6  -4  -9   33.60    3.50
  -6  -4  -9   41.40    3.70
  -7  -4  -9   42.20    4.10
  -7  -4  -9   50.29    4.40
   7   4   9   37.00    4.00
  -8  -4  -9    4.30    1.60
  -8  -4  -9    6.40    1.90
   8   4   9    5.10    2.00
   8   4   9    2.90    1.60
   8   4   9    0.40    1.40
  -9  -4  -9   47.60    3.70
  -9  -4  -9   50.29    3.10
  -9  -4  -9   50.49    3.80
   9   4   9   50.49    3.10
   6  -5  -9   26.40    1.90
   6  -5  -9   31.10    2.80
  -6   5   9   22.90    2.30
   5  -5  -9   -1.40    1.20
   5  -5  -9    2.90    1.80
   5  -5  -9    2.00    1.80
   4  -5  -9   16.40    2.60
   4  -5  -9   26.00    3.40
   4  -5  -9   17.20    2.40
   3  -5  -9  306.87   14.70
   3  -5  -9  282.77   14.40
   2  -5  -9  336.37   15.40
   2  -5  -9  296.17   15.10
   1  -5  -9    2.60    1.80
   1  -5  -9    1.60    1.60
   1  -5  -9    0.30    1.60
   1  -5  -9    0.40    1.40
  -1   5   9    0.40    1.40
   0  -5  -9   63.89    4.40
   0  -5  -9   67.79    4.60
   0  -5  -9   62.69    4.50
   0  -5  -9   65.09    4.50
   0   5   9   65.79    4.50
  -1  -5  -9    3.20    1.50
  -1  -5  -9    4.00    1.60
  -1  -5  -9    3.30    1.60
   1   5   9    2.90    1.40
  -2  -5  -9  101.49    6.10
  -2  -5  -9  103.39    6.00
  -2  -5  -9  105.59    6.10
   2   5   9   94.29    5.40
  -3  -5  -9   93.39    5.50
  -3  -5  -9   72.99    5.20
  -4  -5  -9   46.80    3.90
  -4  -5  -9   51.99    4.10
  -4  -5  -9   43.00    3.80
  -4  -5  -9   49.30    4.10
  -4  -5  -9   44.50    3.60
  -5  -5  -9  185.28   10.10
  -5  -5  -9  200.98   10.40
  -5  -5  -9  200.08   10.00
  -5  -5  -9  196.28   10.20
  -6  -5  -9  478.75   21.20
  -6  -5  -9  467.35   21.50
  -6  -5  -9  452.05   21.20
  -6  -5  -9  422.06   21.10
  -7  -5  -9   -0.50    1.30
  -7  -5  -9   -1.50    1.50
  -7  -5  -9   -2.10    1.50
  -7  -5  -9   -1.50    1.60
  -7  -5  -9    0.10    1.70
  -8  -5  -9   36.60    3.50
  -8  -5  -9   40.40    3.70
  -8  -5  -9   39.20    3.10
  -8  -5  -9   37.80    3.70
  -9  -5  -9   66.69    4.10
  -9  -5  -9   59.29    3.20
  -9  -5  -9   57.39    4.10
   9   5   9   59.09    3.70
   9   5   9   54.59    4.50
   6  -6  -9   33.90    2.70
   5  -6  -9    5.60    1.80
   5  -6  -9    5.50    1.20
   5  -6  -9    6.90    2.00
   5  -6  -9    6.10    1.80
   4  -6  -9   31.20    3.30
   4  -6  -9   35.10    3.00
   4  -6  -9   34.00    3.70
   3  -6  -9  127.39    7.40
   3  -6  -9  121.99    6.80
   3  -6  -9  124.29    7.60
   2  -6  -9  121.29    7.10
   2  -6  -9  109.69    6.80
   2  -6  -9  108.09    6.40
   1  -6  -9   12.80    2.10
   1  -6  -9   12.30    2.50
  -1   6   9   16.90    2.50
   0  -6  -9  118.69    7.00
   0  -6  -9  133.79    7.40
   0  -6  -9  133.09    7.40
   0   6   9  126.89    7.10
  -1  -6  -9  356.76   16.60
  -1  -6  -9  368.06   16.60
  -1  -6  -9  363.86   16.80
  -1  -6  -9  334.57   16.70
  -2  -6  -9  120.59    7.10
  -2  -6  -9  130.69    7.10
  -2  -6  -9  133.79    7.30
  -3  -6  -9    0.40    1.40
  -3  -6  -9    0.60    1.50
  -4  -6  -9  178.18    9.10
  -4  -6  -9  184.68    9.30
  -4  -6  -9  166.78    9.10
  -4  -6  -9  157.88    9.10
  -5  -6  -9  127.89    7.50
  -5  -6  -9  125.69    7.60
  -5  -6  -9  128.89    7.20
  -5  -6  -9  142.39    7.70
  -6  -6  -9   18.40    2.50
  -6  -6  -9   18.60    2.80
  -6  -6  -9   16.10    2.30
  -6  -6  -9   16.00    2.70
  -6  -6  -9   20.60    2.90
  -7  -6  -9    0.90    1.50
  -7  -6  -9    2.40    1.30
  -7  -6  -9   -0.70    1.50
  -7  -6  -9    0.00    1.70
  -7  -6  -9   -0.60    1.70
  -8  -6  -9   64.39    4.50
  -8  -6  -9   61.99    4.60
  -8  -6  -9   68.19    3.80
  -8  -6  -9   69.39    4.70
   9   6   9   38.50    3.20
   9   6   9   43.10    3.10
   5  -7  -9    8.70    1.60
   5  -7  -9   10.00    1.80
   5  -7  -9   12.40    2.00
   4  -7  -9  144.69    8.00
   4  -7  -9  147.89    6.80
   4  -7  -9  138.69    8.00
   4  -7  -9  135.89    7.60
   3  -7  -9   96.59    5.90
   3  -7  -9   87.39    5.20
   3  -7  -9   91.59    6.30
   2  -7  -9   21.20    2.40
   2  -7  -9   25.80    3.10
   2  -7  -9   26.80    3.40
   1  -7  -9    0.70    2.00
   1  -7  -9    2.50    1.50
   1  -7  -9   -0.20    1.60
   0  -7  -9   46.10    3.50
   0  -7  -9   43.50    4.00
   0  -7  -9   36.60    3.40
  -1  -7  -9  427.06   19.30
  -1  -7  -9  413.06   19.50
  -1  -7  -9  429.16   19.80
  -2  -7  -9   56.49    4.20
  -2  -7  -9   58.99    3.90
  -2  -7  -9   55.69    4.20
  -3  -7  -9    3.30    1.40
  -3  -7  -9    5.40    1.90
  -3  -7  -9    2.50    1.60
  -4  -7  -9   50.69    4.20
  -4  -7  -9   50.89    4.40
  -4  -7  -9   55.49    3.80
  -4  -7  -9   47.90    4.10
  -5  -7  -9    4.20    1.40
  -5  -7  -9    2.00    1.90
  -5  -7  -9    5.30    1.90
  -5  -7  -9    3.20    1.80
  -6  -7  -9    9.90    2.10
  -6  -7  -9   11.30    1.80
  -6  -7  -9   14.90    2.60
  -6  -7  -9   14.90    2.60
  -7  -7  -9    0.70    1.80
  -7  -7  -9    1.70    1.10
  -7  -7  -9   -0.20    1.50
  -7  -7  -9   -0.20    1.70
  -8  -7  -9  104.79    5.80
  -8  -7  -9  102.39    6.00
   9   7   9   71.69    5.30
   4  -8  -9  146.99    7.70
   4  -8  -9  146.19    7.20
   4  -8  -9  133.09    7.50
   3  -8  -9   65.29    5.10
   3  -8  -9   64.59    5.00
   3  -8  -9   59.29    4.40
   2  -8  -9    4.10    2.30
   2  -8  -9    7.70    2.10
   2  -8  -9    9.70    1.50
   1  -8  -9   18.20    2.60
   1  -8  -9   15.70    2.00
   1  -8  -9   18.10    3.20
   0  -8  -9    6.30    1.50
   0  -8  -9    3.40    2.00
   0  -8  -9    3.20    1.70
  -1  -8  -9   15.90    1.90
  -1  -8  -9   12.50    2.20
  -2  -8  -9    6.50    1.90
  -2  -8  -9    6.20    1.40
  -3  -8  -9   86.49    4.90
  -3  -8  -9   89.59    5.50
  -3  -8  -9   87.99    5.50
  -4  -8  -9    2.40    1.90
  -4  -8  -9    5.00    1.80
  -4  -8  -9    1.90    1.50
  -4  -8  -9    4.50    1.30
  -5  -8  -9    2.50    1.90
  -5  -8  -9    2.00    1.80
  -5  -8  -9    3.70    1.80
  -5  -8  -9    1.90    1.20
  -6  -8  -9   43.40    4.10
  -6  -8  -9   38.80    3.60
  -6  -8  -9   45.00    4.10
  -6  -8  -9   44.10    2.80
  -7  -8  -9   26.80    3.00
  -7  -8  -9   25.30    2.70
  -8  -8  -9   89.59    5.20
  -8  -8  -9   82.49    4.70
   4  -9  -9  112.19    6.00
   4  -9  -9  113.89    6.10
   3  -9  -9  105.49    6.10
   3  -9  -9   97.09    6.10
   3  -9  -9  102.69    5.40
   2  -9  -9    0.30    1.90
   2  -9  -9   -0.70    1.80
   2  -9  -9   -0.20    1.40
   1  -9  -9   10.00    2.50
   1  -9  -9    5.80    2.30
   1  -9  -9    9.50    2.00
   0  -9  -9    1.40    0.70
   0  -9  -9    2.80    1.00
   0  -9  -9    4.80    1.80
   0  -9  -9    6.00    2.20
  -1  -9  -9   14.10    1.40
  -1  -9  -9   18.80    2.40
  -2  -9  -9    2.40    1.00
  -2  -9  -9    4.20    1.80
  -3  -9  -9  206.48   10.90
  -3  -9  -9  208.08    9.50
  -3  -9  -9  212.78   10.40
  -3  -9  -9  215.28   10.60
  -4  -9  -9  302.67   14.00
  -4  -9  -9  297.17   14.50
  -4  -9  -9  288.87   13.00
  -5  -9  -9   81.99    5.80
  -5  -9  -9   82.59    5.00
  -6  -9  -9    0.60    1.80
  -6  -9  -9    2.10    1.40
  -7  -9  -9   70.79    4.90
  -7  -9  -9   77.29    4.30
  -8  -9  -9   84.89    5.00
   3 -10  -9    4.80    1.60
   3 -10  -9    7.70    1.60
   2 -10  -9   19.40    2.60
   2 -10  -9   16.60    2.30
   2 -10  -9   16.70    1.50
   1 -10  -9   42.10    3.80
   1 -10  -9   46.70    4.10
   1 -10  -9   51.29    3.30
   0 -10  -9   87.39    5.80
   0 -10  -9   98.59    5.40
   0 -10  -9  105.19    6.20
  -1 -10  -9    7.50    2.10
  -1 -10  -9   10.50    1.90
  -2 -10  -9   10.50    2.10
  -2 -10  -9   13.60    2.00
  -2 -10  -9   14.30    2.10
  -3 -10  -9   80.29    4.70
  -3 -10  -9   69.39    5.10
  -3 -10  -9   88.79    5.60
  -4 -10  -9  519.35   24.20
  -4 -10  -9  540.75   23.70
  -4 -10  -9  537.15   24.50
  -5 -10  -9   45.90    4.00
  -5 -10  -9   50.89    3.30
  -5 -10  -9   45.90    3.90
  -6 -10  -9   31.30    3.20
  -6 -10  -9   29.00    2.20
  -6 -10  -9   27.40    2.90
  -7 -10  -9  119.59    6.40
  -7 -10  -9  118.49    6.50
   2 -11  -9   10.40    1.70
   2 -11  -9   13.40    2.00
   1 -11  -9  102.69    5.70
   1 -11  -9   88.69    5.40
   0 -11  -9   91.99    5.30
   0 -11  -9   82.39    5.30
  -1 -11  -9   -0.50    1.50
  -2 -11  -9   83.09    5.20
  -2 -11  -9   85.69    5.50
  -3 -11  -9  108.69    6.40
  -3 -11  -9   99.99    5.90
  -4 -11  -9   69.19    4.80
  -4 -11  -9   72.49    4.90
  -4 -11  -9   86.09    5.30
  -5 -11  -9   -2.50    1.30
  -5 -11  -9    0.20    1.50
  -6 -11  -9   23.40    2.60
  -6 -11  -9   23.30    2.50
  -7 -11  -9   72.79    4.10
   1 -12  -9   87.39    4.70
   1 -12  -9   91.39    5.00
   0 -12  -9   46.60    3.10
   0 -12  -9   39.70    3.30
  -1 -12  -9    3.90    1.40
  -1 -12  -9    4.90    1.50
  -2 -12  -9   73.79    4.40
  -2 -12  -9   67.69    4.50
  -3 -12  -9   71.39    4.30
  -3 -12  -9   66.49    4.50
  -4 -12  -9   40.00    3.10
  -4 -12  -9   47.30    3.50
  -4 -12  -9   34.60    3.00
  -5 -12  -9    8.20    1.80
  -5 -12  -9   11.40    1.60
  -6 -12  -9   32.20    2.50
   0 -13  -9   19.30    1.50
  -1 -13  -9   11.60    1.40
  -2 -13  -9   75.59    4.00
  -3 -13  -9   33.00    2.50
  -4 -13  -9   14.50    1.60
  -5 -13  -9   14.00    1.40
  -3 -11  10   28.90    1.60
  -2 -11  10    4.80    0.60
  -2 -11  10    5.30    1.60
  -2 -11  10    5.40    0.60
  -1 -11  10   79.59    5.00
   0 -11  10  175.88    9.00
   1 -11  10   27.70    1.50
   1 -11  10   28.60    1.60
   2 -11  10   23.70    1.50
  -4 -10  10   26.50    1.50
  -4 -10  10   21.20    1.60
  -3 -10  10   -0.20    1.30
  -3 -10  10    1.20    0.70
  -2 -10  10   21.40    2.80
  -2 -10  10   21.60    1.50
  -1 -10  10  215.38    9.40
  -1 -10  10  211.38    9.40
  -1 -10  10  217.88   11.00
   0 -10  10  118.39    6.60
   0 -10  10  107.19    4.80
   0 -10  10   98.49    4.80
   0 -10  10  113.29    6.70
   1 -10  10    0.20    1.70
   1 -10  10    4.00    0.70
   1 -10  10    2.10    1.80
   2 -10  10    2.90    1.70
   2 -10  10    2.00    0.70
   2 -10  10    3.60    1.70
   3 -10  10   40.00    3.30
   3 -10  10   45.10    2.20
   3 -10  10   39.80    2.40
  -5  -9  10   65.49    3.50
  -4  -9  10   42.40    2.60
  -4  -9  10   46.90    2.80
  -3  -9  10   -0.90    0.70
  -3  -9  10    0.70    0.90
  -3  -9  10    3.50    1.80
  -2  -9  10   52.29    2.90
  -2  -9  10   52.09    2.80
  -2  -9  10   54.79    4.60
  -1  -9  10  170.98    7.40
  -1  -9  10  156.48    7.40
  -1  -9  10  170.68    9.30
   0  -9  10   13.80    1.10
   0  -9  10   12.90    2.70
   0  -9  10   16.10    1.20
   0  -9  10   15.00    2.80
   1  -9  10   59.29    5.00
   1  -9  10   64.09    5.10
   1  -9  10   63.79    3.20
   1  -9  10   62.59    3.10
   2  -9  10    3.60    1.00
   2  -9  10    4.30    1.90
   2  -9  10    4.10    0.90
   2  -9  10    5.30    2.00
   3  -9  10   86.29    4.30
   3  -9  10   83.59    5.20
   3  -9  10   90.99    5.30
   3  -9  10   80.59    4.20
   4  -9  10   24.60    2.50
   4  -9  10   23.90    1.90
  -5  -8  10   30.60    2.20
  -5  -8  10   30.20    2.50
  -5  -8  10   29.40    2.20
  -4  -8  10   37.60    2.50
  -4  -8  10   37.80    2.40
  -4  -8  10   38.10    2.80
  -3  -8  10    1.40    0.90
  -3  -8  10    2.00    1.80
  -3  -8  10    3.50    1.20
  -2  -8  10   77.89    4.30
  -2  -8  10   89.69    5.90
  -2  -8  10   83.19    4.10
  -1  -8  10  239.38   12.00
  -1  -8  10  216.08   10.20
  -1  -8  10  227.08   10.30
  -1  -8  10  234.58   10.10
   0  -8  10   46.30    4.50
   0  -8  10   40.40    2.30
   0  -8  10   44.90    4.40
   0  -8  10   45.20    2.30
   0  -8  10   44.70    2.60
   0  -8  10   40.90    4.40
   1  -8  10   25.80    2.00
   1  -8  10   33.30    4.00
   1  -8  10   25.80    3.50
   1  -8  10   25.60    1.70
   1  -8  10   26.60    3.70
   2  -8  10   12.90    2.50
   2  -8  10   16.20    3.10
   2  -8  10   18.80    2.90
   2  -8  10   17.30    1.70
   2  -8  10   15.50    2.90
   2  -8  10   14.50    1.40
   3  -8  10   64.09    4.90
   3  -8  10   63.79    4.90
   3  -8  10   72.69    3.80
   3  -8  10   70.39    5.10
   3  -8  10   70.89    5.60
   3  -8  10   73.79    4.00
   4  -8  10   67.29    3.90
   4  -8  10   69.49    3.60
   4  -8  10   65.69    4.80
   4  -8  10   71.19    3.70
   5  -8  10    5.70    1.20
   5  -8  10   10.00    1.80
  -6  -7  10   46.50    3.30
  -6  -7  10   61.59    3.60
  -5  -7  10   62.19    4.00
  -5  -7  10   66.79    4.10
  -4  -7  10   11.90    1.90
  -4  -7  10   11.50    1.90
  -3  -7  10   31.50    3.60
  -3  -7  10   33.30    3.00
  -3  -7  10   33.10    2.40
  -3  -7  10   35.10    2.90
  -3  -7  10   36.80    3.00
  -2  -7  10  135.19    6.80
  -2  -7  10  138.59    6.70
  -2  -7  10  141.19    8.10
  -2  -7  10  133.29    6.40
  -1  -7  10  172.98    9.70
  -1  -7  10  179.68    8.20
  -1  -7  10  179.38    7.80
  -1  -7  10  163.18    8.00
   0  -7  10    1.00    0.90
   0  -7  10    1.00    0.80
   0  -7  10    0.30    0.70
   0  -7  10    1.00    2.10
   0  -7  10    1.80    0.70
   0  -7  10   -1.10    1.90
   0  -7  10    2.30    2.00
   1  -7  10   14.40    2.70
   1  -7  10   16.90    1.60
   1  -7  10   13.20    1.40
   1  -7  10   17.50    2.90
   1  -7  10   10.80    2.70
   1  -7  10   10.20    1.10
   1  -7  10   14.50    1.60
   2  -7  10    3.40    1.20
   2  -7  10    4.50    1.90
   2  -7  10    5.10    1.30
   2  -7  10    5.00    1.00
   2  -7  10    5.10    2.20
   2  -7  10    0.80    2.10
   2  -7  10    0.40    1.90
   2  -7  10    3.70    1.20
   3  -7  10  169.88    8.40
   3  -7  10  164.68    9.10
   3  -7  10  181.58    9.50
   3  -7  10  164.38    8.00
   3  -7  10  162.88    8.30
   3  -7  10  174.58    9.80
   3  -7  10  167.48    9.30
   3  -7  10  178.98    8.50
   4  -7  10   17.00    2.00
   4  -7  10   18.40    2.80
   4  -7  10   13.70    2.20
   4  -7  10   13.80    2.80
   5  -7  10    8.30    2.00
   5  -7  10    9.70    1.90
   5  -7  10    8.70    1.50
   6  -7  10   79.69    4.50
   6  -7  10   80.19    4.80
  -6  -6  10   53.59    5.30
  -5  -6  10   18.40    2.50
  -5  -6  10   20.30    2.30
  -5  -6  10   23.10    1.80
  -4  -6  10   17.30    2.80
  -4  -6  10   15.90    1.50
  -4  -6  10   14.00    2.10
  -4  -6  10   15.90    2.40
  -3  -6  10   97.19    5.70
  -3  -6  10   92.69    6.40
  -3  -6  10   84.99    4.80
  -3  -6  10  102.59    5.40
  -2  -6  10   78.99    4.40
  -2  -6  10   71.29    3.90
  -2  -6  10   73.99    4.70
  -2  -6  10   76.89    5.80
  -1  -6  10  102.49    6.80
  -1  -6  10  101.19    5.40
  -1  -6  10  102.99    4.80
  -1  -6  10   92.29    5.30
  -1  -6  10  101.29    5.20
   0  -6  10   14.20    1.20
   0  -6  10   13.90    2.70
   0  -6  10   13.50    2.60
   0  -6  10   13.00    1.60
   0  -6  10   10.70    1.60
   0  -6  10   16.40    1.90
   0  -6  10   18.30    3.00
   1  -6  10   46.60    4.80
   1  -6  10   59.69    4.90
   1  -6  10   41.20    4.40
   1  -6  10   59.89    2.90
   1  -6  10   50.09    3.50
   1  -6  10   57.29    3.40
   1  -6  10   56.59    3.60
   1  -6  10   59.19    4.60
   2  -6  10   43.30    3.40
   2  -6  10   42.10    3.20
   2  -6  10   45.70    4.30
   2  -6  10   45.20    2.60
   2  -6  10   48.70    4.40
   2  -6  10   44.90    4.30
   2  -6  10   39.20    4.50
   3  -6  10   54.69    4.60
   3  -6  10   45.30    4.40
   3  -6  10   54.39    4.50
   3  -6  10   50.19    3.40
   3  -6  10   40.10    2.40
   3  -6  10   43.90    2.90
   3  -6  10   39.30    4.50
   3  -6  10   49.90    3.80
   4  -6  10    5.00    2.30
   4  -6  10    7.60    2.00
   4  -6  10    4.00    2.20
   4  -6  10    9.00    1.70
   4  -6  10    7.50    1.10
   5  -6  10   33.40    2.80
   5  -6  10   31.40    3.50
   5  -6  10   29.10    3.40
   5  -6  10   32.30    3.30
   5  -6  10   26.50    3.00
   5  -6  10   26.30    2.00
   6  -6  10  124.39    7.00
   6  -6  10  130.19    7.10
  -7  -5  10   31.40    1.80
  -6  -5  10   85.69    4.60
  -5  -5  10    4.50    1.40
  -5  -5  10    5.90    1.60
  -4  -5  10   38.70    3.40
  -4  -5  10   39.80    4.10
  -4  -5  10   39.90    3.10
  -3  -5  10  135.29    6.50
  -3  -5  10  131.69    6.90
  -3  -5  10  118.39    7.70
  -3  -5  10  130.79    7.40
  -2  -5  10   91.69    5.10
  -2  -5  10   92.09    4.60
  -2  -5  10   88.49    4.60
  -2  -5  10   82.49    5.40
  -2  -5  10   94.59    6.30
  -1  -5  10   56.49    4.80
  -1  -5  10   54.89    3.30
  -1  -5  10   47.60    2.80
  -1  -5  10   44.00    3.50
  -1  -5  10   48.70    2.80
   0  -5  10    0.30    0.70
   0  -5  10   -0.10    0.70
   0  -5  10   -0.30    1.70
   0  -5  10    1.10    1.90
   0  -5  10    0.80    1.00
   0  -5  10    0.80    1.20
  -1   5 -10   40.80    5.40
   1  -5  10   49.10    3.50
   1  -5  10   44.50    4.50
   1  -5  10   41.50    4.00
   1  -5  10   52.99    3.20
   1  -5  10   46.80    2.70
   1  -5  10   52.29    4.30
   1  -5  10   44.00    4.30
   1  -5  10   47.00    2.60
   2  -5  10  365.56   15.90
   2  -5  10  355.86   16.80
   2  -5  10  354.06   16.90
   2  -5  10  324.27   16.30
   2  -5  10  380.06   17.40
   2  -5  10  326.37   16.80
   2  -5  10  337.67   15.40
   2  -5  10  358.46   15.50
   3  -5  10  142.59    7.10
   3  -5  10  151.98    8.60
   3  -5  10  123.59    7.70
   3  -5  10  143.29    8.10
   3  -5  10  124.59    7.50
   3  -5  10  125.89    7.80
   3  -5  10  139.69    6.60
   4  -5  10   56.29    3.70
   4  -5  10   70.39    5.20
   4  -5  10   58.09    5.30
   4  -5  10   61.69    4.20
   5  -5  10   51.99    4.70
   5  -5  10   57.69    3.60
   5  -5  10   59.29    5.10
   5  -5  10   52.79    3.90
   6  -5  10   82.19    4.40
   6  -5  10   76.19    5.40
   7  -5  10   36.00    3.10
   7  -5  10   36.20    2.20
  -7  -4  10   28.80    2.20
  -6  -4  10   37.00    3.00
  -5  -4  10   14.50    2.20
  -4  -4  10    8.50    2.00
  -4  -4  10    8.90    2.00
  -4  -4  10   12.90    2.60
  -3  -4  10  290.97   13.00
  -3  -4  10  271.77   13.20
  -3  -4  10  268.97   13.90
  -2  -4  10  143.89    8.30
  -2  -4  10  165.18    7.90
  -2  -4  10  162.08    9.00
  -2  -4  10  153.78    7.70
   1   4 -10   -0.50    1.40
  -1  -4  10    2.60    2.00
  -1  -4  10    1.80    1.10
  -1  -4  10    2.50    1.20
  -1  -4  10    2.10    0.80
  -1  -4  10    1.40    1.40
   0  -4  10    1.50    0.80
   0  -4  10    0.40    1.80
   0  -4  10    0.10    1.00
   0  -4  10    0.80    1.60
   0  -4  10    1.70    0.90
   0  -4  10    2.40    1.40
   0  -4  10    3.50    1.70
  -1   4 -10  259.17   14.10
   1  -4  10  254.57   11.10
   1  -4  10  251.67   12.60
   1  -4  10  235.68   12.30
   1  -4  10  224.58   11.90
   1  -4  10  249.08   11.50
   1  -4  10  264.87   11.30
   1  -4  10  246.88   12.70
   1  -4  10  244.08   12.30
  -2   4 -10  193.08   11.40
   2  -4  10  194.48    8.60
   2  -4  10  178.88    8.90
   2  -4  10  175.68    9.60
   2  -4  10  191.98   10.20
   2  -4  10  187.38    9.80
   2  -4  10  165.48    9.30
   2  -4  10  180.68    9.50
   2  -4  10  178.48    8.40
   3  -4  10    2.80    2.20
   3  -4  10   -1.30    1.00
   3  -4  10    0.60    1.30
   3  -4  10    1.40    1.80
   4  -4  10   17.80    2.10
   4  -4  10   17.00    2.80
   4  -4  10   21.60    3.40
   4  -4  10   13.30    2.20
   5  -4  10    4.60    2.20
   5  -4  10    5.20    2.20
   5  -4  10    5.90    1.60
   6  -4  10   92.39    6.20
   6  -4  10   89.29    5.20
   7  -4  10    1.00    1.20
   7  -4  10    2.40    1.60
  -7  -3  10   46.60    3.20
  -6  -3  10    6.40    1.80
  -5  -3  10    3.80    1.80
  -4  -3  10   17.90    3.00
  -4  -3  10   21.30    2.70
  -3  -3  10  143.29    7.50
  -3  -3  10  138.89    7.50
  -2  -3  10   44.50    3.40
  -2  -3  10   40.80    3.30
   1   3 -10   -0.20    1.40
  -1  -3  10    0.50    1.00
  -1  -3  10   -0.40    1.10
  -1  -3  10    1.40    1.80
  -1  -3  10    1.70    1.20
   0   3 -10   11.00    2.00
   0  -3  10   10.20    1.40
   0  -3  10   11.90    1.60
   0  -3  10   12.60    1.70
   0  -3  10   11.90    2.40
   0  -3  10   10.00    2.10
   0  -3  10    9.30    1.60
   0  -3  10    9.70    2.40
  -1   3 -10   24.90    3.90
   1  -3  10   26.80    3.10
   1  -3  10   29.10    2.40
   1  -3  10   29.10    2.60
   1  -3  10   30.20    2.40
   1  -3  10   38.80    4.10
   1  -3  10   26.20    2.00
   1  -3  10   28.60    3.20
  -2   3 -10   89.19    6.60
   2  -3  10   72.99    5.10
   2  -3  10   74.39    4.30
   2  -3  10   77.19    5.30
   2  -3  10   73.99    5.10
   2  -3  10   63.49    5.50
   2  -3  10   79.59    4.50
   3  -3  10   -1.10    1.10
   3  -3  10    1.10    1.30
   3  -3  10    2.50    2.10
   3  -3  10    2.20    1.80
  -4   3 -10   67.09    5.10
   4  -3  10   71.99    4.50
   4  -3  10   76.29    5.60
   4  -3  10   81.69    5.70
   4  -3  10   65.99    4.70
  -5   3 -10   59.99    4.80
   5  -3  10   52.79    3.90
   5  -3  10   52.29    4.70
   5  -3  10   50.79    4.80
  -6   3 -10   73.99    5.20
   6  -3  10   68.29    4.80
   6  -3  10   82.49    5.70
   7  -3  10    0.00    1.60
   7  -3  10    0.20    1.30
   8  -3  10   37.20    2.60
  -7  -2  10   36.60    2.80
  -6  -2  10    9.40    2.00
  -5  -2  10    0.50    1.20
  -5  -2  10   -1.80    1.80
  -4  -2  10  116.29    5.90
  -4  -2  10  100.59    6.60
  -3  -2  10   88.29    4.80
  -3  -2  10   84.49    5.50
  -2  -2  10    7.70    1.70
  -2  -2  10    9.50    1.50
  -2  -2  10    7.70    1.80
   1   2 -10   26.40    3.00
  -1  -2  10   25.10    2.10
  -1  -2  10   28.80    2.50
  -1  -2  10   29.20    2.70
  -1  -2  10   27.50    2.60
   0   2 -10   18.30    2.40
   0  -2  10   20.50    2.10
   0  -2  10   20.80    2.20
   0  -2  10   19.80    1.70
  -1   2 -10   96.29    5.50
   1  -2  10   84.59    5.70
   1  -2  10   87.79    4.90
   1  -2  10   91.19    4.50
   1  -2  10   90.89    5.00
  -2   2 -10  169.88    8.70
  -2   2 -10  189.08   10.30
   2  -2  10  178.98    9.40
   2  -2  10  159.38    7.80
   2  -2  10  175.28    9.00
   2  -2  10  158.98    8.30
   2  -2  10  160.38    8.30
   2  -2  10  169.38    8.30
   3  -2  10   35.40    3.00
   3  -2  10   25.10    3.20
   3  -2  10   28.00    2.20
   3  -2  10   31.00    2.90
   3  -2  10   37.30    4.10
  -4   2 -10   62.39    5.20
   4  -2  10   71.79    5.70
   4  -2  10   88.69    4.90
   4  -2  10   74.19    5.70
   4  -2  10   78.79    4.10
  -5   2 -10  243.68   12.50
   5  -2  10  254.27   12.70
   5  -2  10  237.78   11.80
   5  -2  10  250.87   11.30
   5  -2  10  231.88   12.60
  -6   2 -10  240.78   12.10
   6  -2  10  228.88   10.80
   6  -2  10  248.48   12.30
   6  -2  10  232.08   11.60
  -7   2 -10   31.80    3.40
   7  -2  10   36.90    3.20
   7  -2  10   26.90    3.20
   8  -2  10   89.39    5.00
  -7  -1  10   19.70    2.20
  -6  -1  10    1.00    1.20
  -6  -1  10   -2.40    1.60
  -5  -1  10   29.60    3.40
  -5  -1  10   23.80    2.70
  -4  -1  10  103.39    6.00
  -4  -1  10   95.59    6.30
  -3  -1  10   62.19    5.00
  -3  -1  10   82.39    4.80
  -2  -1  10    0.30    1.20
  -2  -1  10    1.40    1.50
  -1  -1  10    6.00    1.40
  -1  -1  10    6.90    1.40
   0   1 -10  337.27   16.20
   0  -1  10  353.56   15.90
   0  -1  10  351.66   15.70
  -1   1 -10  309.17   14.30
   1  -1  10  309.37   13.80
   1  -1  10  290.87   13.90
  -2   1 -10   13.30    2.90
  -2   1 -10   18.90    2.40
   2  -1  10   17.00    1.90
   2  -1  10   15.10    2.20
   2  -1  10   12.00    1.70
   2  -1  10   14.50    2.50
  -3   1 -10  144.89    8.10
  -3   1 -10  145.79    9.20
   3  -1  10  139.99    7.70
   3  -1  10  162.98    8.80
   3  -1  10  162.68    8.50
   3  -1  10  141.29    7.50
   3  -1  10  167.68    7.50
  -4   1 -10  304.27   15.00
   4  -1  10  312.27   14.40
   4  -1  10  334.77   15.50
   4  -1  10  305.27   14.70
   4  -1  10  312.07   15.50
  -5   1 -10   88.09    5.90
   5  -1  10   85.49    6.00
   5  -1  10   81.69    6.00
   5  -1  10   80.79    5.30
   5  -1  10   83.29    4.90
  -6   1 -10   34.60    3.80
   6  -1  10   33.30    3.40
   6  -1  10   41.50    4.10
   6  -1  10   39.20    3.10
  -7   1 -10   41.20    4.10
   7  -1  10   52.69    4.10
   7  -1  10   42.10    3.20
  -8   1 -10   37.60    3.40
   8  -1  10   42.80    3.40
   6   0 -10   11.70    2.20
  -6   0  10   11.60    1.90
   5   0 -10   55.79    4.70
  -5   0  10   57.09    4.50
  -4   0  10  177.48    9.60
  -4   0  10  186.98    8.70
  -3   0  10  122.69    6.90
  -3   0  10  116.49    6.10
  -2   0  10   66.99    4.50
  -2   0  10   63.39    3.80
   1   0 -10   55.49    4.40
  -1   0  10   52.59    3.80
  -1   0  10   52.59    3.60
  -1   0  10   59.09    3.40
   0   0 -10  466.05   21.10
   0   0  10  464.65   20.80
   0   0  10  456.45   20.70
  -1   0 -10  417.26   18.70
   1   0  10  398.56   18.30
   1   0  10  402.36   18.30
  -2   0 -10    4.30    1.80
   2   0  10    2.90    1.20
   2   0  10    4.70    1.30
  -3   0 -10  411.36   19.60
  -3   0 -10  411.46   20.60
   3   0  10  414.16   19.00
   3   0  10  436.26   18.70
   3   0  10  401.86   19.90
   3   0  10  441.86   19.80
   3   0  10  440.56   19.20
  -4   0 -10  597.84   28.20
   4   0  10  675.93   27.80
   4   0  10  593.34   28.60
   4   0  10  638.34   27.30
   4   0  10  605.64   28.40
  -5   0 -10   41.20    3.90
  -5   0 -10   42.50    4.10
   5   0  10   35.80    4.10
   5   0  10   35.40    3.90
   5   0  10   41.40    2.70
   5   0  10   50.39    3.60
  -6   0 -10   15.80    2.80
   6   0  10   18.70    2.90
   6   0  10   19.50    2.40
   6   0  10   20.90    1.70
  -7   0 -10   55.69    4.80
   7   0  10   49.90    3.80
  -8   0 -10   46.30    3.90
   8   0  10   47.60    3.20
   6  -1 -10   22.30    2.70
  -6   1  10   22.20    2.50
   5  -1 -10   67.79    5.20
[truncated: 145,621 more chars]
