# Supplementary material for: Synthesis and crystal structure of a PdII complex of ortho-xylylenebis(pyridyl­triazole)
Source: IUCrdata. 2023 Apr 25;8(Pt 4):x230362. doi: 10.1107/S2414314623003620 (PMC10162031; doi:10.1107/S2414314623003620)
Supplement: Supplementary file 2 [file x-08-x230362-Isup2.hkl]

data_I                                                                          
_shelx_title ' URP114 in P-1'                                                   
_shelx_refln_list_code          4                                               
_shelx_F_calc_maximum      374.68                                               
_exptl_crystal_F_000       790.00                                               
_reflns_d_resolution_high  0.8288                                               
                                                                                
loop_                                                                           
 _space_group_symop_operation_xyz                                               
 'x, y, z'                                                                      
 '-x, -y, -z'                                                                   
                                                                                
_cell_length_a     8.3546                                                       
_cell_length_b    12.4468                                                       
_cell_length_c    15.4504                                                       
_cell_angle_alpha  85.540                                                       
_cell_angle_beta   79.660                                                       
_cell_angle_gamma  76.997                                                       
                                                                                
_shelx_F_squared_multiplier     1.000                                           
                                                                                
loop_                                                                           
 _refln_index_h                                                                 
 _refln_index_k                                                                 
 _refln_index_l                                                                 
 _refln_F_squared_calc                                                          
 _refln_F_squared_meas                                                          
 _refln_F_squared_sigma                                                         
 _refln_observed_status                                                         
   1   0   0      11411.59      12401.95       373.85 o                         
   2   0   0       2812.62       3066.74       131.44 o                         
   3   0   0         24.05         21.69         7.39 o                         
   4   0   0       3400.41       3189.92       101.77 o                         
   5   0   0       1811.68       1521.35        77.84 o                         
   6   0   0        186.25        161.05        19.07 o                         
   7   0   0       1152.64       1240.93        49.40 o                         
   8   0   0       1815.94       1748.18        62.15 o                         
   9   0   0        219.91        240.31        13.31 o                         
  -9   1   0        456.98        425.64        32.26 o                         
  -8   1   0        283.86        292.89        21.41 o                         
  -7   1   0        676.78        644.70        53.66 o                         
  -6   1   0        686.40        652.27        28.82 o                         
  -5   1   0      12557.82      11396.45       366.42 o                         
  -4   1   0       4075.06       4019.74       127.72 o                         
  -3   1   0         41.44         33.00         8.78 o                         
  -2   1   0        929.49       1052.00        35.82 o                         
  -1   1   0       7785.60       8117.50       245.60 o                         
   0   1   0      22992.71      23780.45       514.41 o                         
   1   1   0       2703.24       2951.65        90.35 o                         
   2   1   0        277.21        347.52        10.83 o                         
   3   1   0         45.04         88.96         7.86 o                         
   4   1   0        914.98       1033.48        27.59 o                         
   5   1   0        336.89        258.48        24.97 o                         
   6   1   0          2.77         -5.85        10.37 o                         
   7   1   0       1593.59       1600.65        49.53 o                         
   8   1   0        743.29        791.38        29.67 o                         
   9   1   0         32.73         56.81        10.77 o                         
  -9   2   0        619.62        552.20        45.53 o                         
  -8   2   0        230.38        222.23        19.66 o                         
  -7   2   0        274.54        272.16        19.93 o                         
  -6   2   0       1448.94       1463.97        44.58 o                         
  -5   2   0      12899.91      12786.10       396.69 o                         
  -4   2   0       3176.52       3019.43        99.14 o                         
  -3   2   0        761.62        761.92        29.47 o                         
  -2   2   0       2444.24       2663.54        84.10 o                         
  -1   2   0        522.68        460.07        16.84 o                         
   0   2   0       2113.91       2637.48        66.56 o                         
   1   2   0       2189.86       2264.12        57.37 o                         
   2   2   0       1394.40       1447.78        38.60 o                         
   3   2   0        655.40        532.44        19.86 o                         
   4   2   0       1016.73        826.82        28.49 o                         
   5   2   0        400.61        324.57        29.37 o                         
   6   2   0         12.73          5.87        10.31 o                         
   7   2   0       1111.54       1156.50        35.59 o                         
   8   2   0       1179.09       1322.28        38.97 o                         
   9   2   0          8.31         -9.11         9.11 o                         
  -8   3   0        664.63        652.04        28.38 o                         
  -7   3   0          0.76         14.52        13.53 o                         
  -6   3   0       1337.39       1388.37        42.93 o                         
  -5   3   0       3634.21       3267.96        71.44 o                         
  -4   3   0        410.09        358.80        49.93 o                         
  -3   3   0          1.31          2.94        13.22 o                         
  -2   3   0       1752.47       1713.33        55.96 o                         
  -1   3   0        545.57        492.44        21.27 o                         
   0   3   0         33.94         39.39         4.41 o                         
   1   3   0        984.66        941.31        22.65 o                         
   2   3   0        337.84        372.49        24.97 o                         
   3   3   0      26629.51      26649.75       571.59 o                         
   4   3   0       1054.16       1073.49        30.75 o                         
   5   3   0       2680.42       2614.27        91.37 o                         
   6   3   0        891.28        933.35        31.68 o                         
   7   3   0        389.26        403.58        22.79 o                         
   8   3   0        455.47        465.96        21.72 o                         
   9   3   0          2.32         10.41        10.53 o                         
  -7   4   0        527.84        470.17        23.49 o                         
  -6   4   0        490.58        473.47        26.33 o                         
  -5   4   0        414.87        347.29        17.31 o                         
  -4   4   0       2165.76       2103.25        62.71 o                         
  -3   4   0        308.32        230.57        24.97 o                         
  -2   4   0      11608.00      12275.00       379.01 o                         
  -1   4   0       2543.53       2685.83       123.36 o                         
   0   4   0       2767.33       2751.04        93.67 o                         
   1   4   0       1298.12       1289.28        41.89 o                         
   2   4   0       2431.70       2475.80        81.40 o                         
   3   4   0       3755.90       3921.04        90.30 o                         
   4   4   0       1674.85       1579.64        41.95 o                         
   5   4   0          3.62          9.93        12.70 o                         
   6   4   0       3938.39       3916.66        93.71 o                         
   7   4   0       1959.71       2108.23        51.90 o                         
   8   4   0        554.99        621.65        22.52 o                         
   9   4   0          2.39          0.31         9.99 o                         
  -7   5   0       1980.07       1921.97        73.64 o                         
  -6   5   0       1477.65       1477.39        67.56 o                         
  -5   5   0        843.61        861.03        42.71 o                         
  -4   5   0         12.87          0.53         7.44 o                         
  -3   5   0        932.26        875.72        37.89 o                         
  -2   5   0      17360.80      18613.69       571.54 o                         
  -1   5   0       6324.69       6473.13       284.91 o                         
   0   5   0        822.47        860.20        31.10 o                         
   1   5   0       4046.32       3959.78       101.27 o                         
   2   5   0       7350.95       7409.11       229.98 o                         
   3   5   0      10062.48       9560.76       251.36 o                         
   4   5   0         12.21         15.87         8.15 o                         
   5   5   0        953.29        864.76        32.91 o                         
   6   5   0       2361.53       2537.98        57.18 o                         
   7   5   0       3370.83       3721.97        81.70 o                         
   8   5   0        220.18        237.48        17.40 o                         
   9   5   0          9.01         13.01         9.76 o                         
  -7   6   0       1356.86       1181.57        51.92 o                         
  -6   6   0        902.96        889.82        51.23 o                         
  -5   6   0        151.60        133.21        17.76 o                         
  -4   6   0        425.58        397.96        18.54 o                         
  -3   6   0       3335.43       3152.56        67.99 o                         
  -2   6   0       9642.98       9926.01       253.68 o                         
  -1   6   0        275.96        305.47        27.90 o                         
   0   6   0        289.07        324.24        16.92 o                         
   1   6   0        140.61        242.32        17.62 o                         
   2   6   0       1199.70       1060.20        52.87 o                         
   3   6   0       4042.15       4162.92       116.01 o                         
   4   6   0         66.79         78.92        16.36 o                         
   5   6   0         68.96         54.30         8.67 o                         
   6   6   0       1148.08       1183.14        34.21 o                         
   7   6   0       1558.54       1694.43        56.23 o                         
   8   6   0         13.30          6.59        11.17 o                         
   9   6   0        530.17        632.47        26.90 o                         
  -7   7   0       2203.84       2112.00        76.32 o                         
  -6   7   0       1164.71       1200.96        55.49 o                         
  -5   7   0          5.63         19.13        11.53 o                         
  -4   7   0         89.68         98.45        12.51 o                         
  -3   7   0       4102.27       4189.59        80.21 o                         
  -2   7   0       3771.67       3834.65        74.14 o                         
  -1   7   0       2019.79       2161.03        81.33 o                         
   1   7   0       3456.09       3036.83       132.18 o                         
   2   7   0        124.33        202.67        16.15 o                         
   3   7   0        581.18        593.33        52.87 o                         
   4   7   0       1449.88       1419.39        34.71 o                         
   5   7   0       2657.14       2594.62        58.44 o                         
   6   7   0       1647.80       1599.65        46.13 o                         
   7   7   0        865.96        891.65        29.22 o                         
   8   7   0         59.62         73.24        13.27 o                         
   9   7   0       1353.66       1383.48        35.91 o                         
  -7   8   0       1294.58       1201.19        63.15 o                         
  -6   8   0       1462.24       1403.70        58.61 o                         
  -5   8   0         14.42          8.47        14.07 o                         
  -4   8   0        135.26        165.21        19.62 o                         
  -3   8   0        833.49        819.15        30.65 o                         
  -2   8   0       1709.59       1723.25        94.21 o                         
  -1   8   0        670.68        646.02        17.64 o                         
   0   8   0         24.22         33.78        11.75 o                         
   1   8   0       1060.37        848.72        45.53 o                         
   2   8   0       1281.66       1109.14        45.82 o                         
   3   8   0        101.34        106.95        12.18 o                         
   4   8   0       2581.19       2440.12        50.64 o                         
   5   8   0       3726.52       3728.73       108.70 o                         
   6   8   0       2692.74       2821.07        85.67 o                         
   7   8   0         24.76         49.09        16.12 o                         
   8   8   0        809.34        853.23        32.73 o                         
   9   8   0        323.02        304.90        18.79 o                         
  -6   9   0        296.36        307.33        21.88 o                         
  -5   9   0         22.96          5.87        12.72 o                         
  -4   9   0         27.08         32.17        15.08 o                         
  -3   9   0        157.70        162.50        24.02 o                         
  -2   9   0        525.22        567.53        25.60 o                         
  -1   9   0        756.58        733.90        18.74 o                         
   0   9   0       1900.06       2027.42        41.63 o                         
   1   9   0       7958.68       7836.25       139.06 o                         
   2   9   0        746.94        731.70        25.60 o                         
   3   9   0          9.82         10.81         6.56 o                         
   4   9   0        638.32        636.45        20.18 o                         
   5   9   0       3766.81       3927.59       180.99 o                         
   6   9   0       2314.68       2459.62        75.92 o                         
   7   9   0         12.99          2.74        13.69 o                         
   8   9   0        920.62        955.93        32.20 o                         
   9   9   0        488.86        453.81        30.84 o                         
  -5  10   0        269.69        260.86        16.49 o                         
  -4  10   0       1984.76       2094.02        56.26 o                         
  -3  10   0        631.32        570.36        25.22 o                         
  -2  10   0          6.56         16.57         9.32 o                         
  -1  10   0        824.34        821.26        22.55 o                         
   0  10   0       6331.79       5989.27       103.37 o                         
   1  10   0       5877.79       5889.73       101.49 o                         
   2  10   0        534.79        525.55        16.17 o                         
   3  10   0        429.71        478.57        16.36 o                         
   4  10   0       2620.56       2606.06        54.09 o                         
   5  10   0       1977.94       1970.93        67.11 o                         
   6  10   0        382.56        448.67        29.94 o                         
   7  10   0        352.47        369.94        22.12 o                         
   8  10   0        430.94        461.42        22.09 o                         
  -4  11   0       1500.24       1473.57        42.18 o                         
  -3  11   0       1051.60       1119.96        36.77 o                         
  -2  11   0         30.49         29.55        11.97 o                         
  -1  11   0       1012.01       1051.35        42.93 o                         
   0  11   0       3843.56       3977.69        96.45 o                         
   1  11   0       2225.46       2366.61        49.09 o                         
   2  11   0        567.62        552.55        24.85 o                         
   3  11   0        305.50        300.97        16.31 o                         
   4  11   0        628.22        634.78        29.13 o                         
   5  11   0       2702.16       2866.10       107.03 o                         
   6  11   0        211.77        205.18        26.34 o                         
   7  11   0        218.16        262.63        43.32 o                         
   8  11   0        111.61         76.37        32.31 o                         
  -3  12   0        294.11        276.34        18.25 o                         
  -2  12   0         80.29         71.66        13.38 o                         
  -1  12   0       1302.02       1418.79        60.20 o                         
   0  12   0       1964.57       2023.66        44.11 o                         
   1  12   0        930.60        939.08        24.46 o                         
   2  12   0        156.79        159.56        10.86 o                         
   3  12   0        602.20        661.89        21.37 o                         
   4  12   0       4785.70       5019.63       134.87 o                         
   5  12   0        554.05        464.59        25.48 o                         
   6  12   0         44.15         53.98        16.55 o                         
   7  12   0        292.25        278.26        27.17 o                         
  -2  13   0        310.71        297.80        22.22 o                         
  -1  13   0       1292.43       1258.93        52.48 o                         
   0  13   0       1063.81       1138.77        49.04 o                         
   1  13   0         22.02         13.99         9.17 o                         
   2  13   0        259.72        259.17        17.05 o                         
   3  13   0        484.62        501.04        27.75 o                         
   4  13   0       1184.48       1378.90        91.05 o                         
   5  13   0          8.21         -8.81        24.97 o                         
   6  13   0        239.36        218.83        32.31 o                         
  -1  14   0       1329.89       1306.93        74.90 o                         
   0  14   0        163.82        177.92        16.55 o                         
   1  14   0          0.65          0.28        10.01 o                         
   2  14   0        675.13        662.12        28.68 o                         
   3  14   0        672.69        718.16        55.81 o                         
   4  14   0        393.85        433.25        44.06 o                         
  -4 -14   1          5.28         11.75        10.37 o                         
  -3 -14   1        846.86        794.91        51.40 o                         
  -2 -14   1       1111.95       1027.33        41.97 o                         
  -1 -14   1        386.54        374.17        29.35 o                         
   0 -14   1        240.04        240.04        20.23 o                         
   1 -14   1        979.19        898.65        61.68 o                         
  -6 -13   1       1276.38       1246.72        76.37 o                         
  -5 -13   1         60.52         55.81        27.90 o                         
  -4 -13   1        407.18        423.79        19.73 o                         
  -3 -13   1        104.44        118.48        16.62 o                         
  -2 -13   1        664.35        709.72        34.67 o                         
  -1 -13   1         99.34         81.78        10.37 o                         
   0 -13   1        142.76        146.37        16.50 o                         
   1 -13   1        983.72        940.23        42.70 o                         
   2 -13   1       1411.25       1319.92        51.02 o                         
  -7 -12   1       1094.10       1115.97        34.08 o                         
  -6 -12   1        552.14        457.55        22.43 o                         
  -5 -12   1          0.11         -0.12        11.11 o                         
  -4 -12   1       1033.61       1002.47        29.89 o                         
  -3 -12   1        632.45        719.70        20.35 o                         
  -2 -12   1        438.28        508.52        23.73 o                         
  -1 -12   1        168.17        159.76        12.93 o                         
   0 -12   1       1487.55       1566.32        34.02 o                         
   1 -12   1       4476.49       4482.98        91.91 o                         
   2 -12   1       1166.50       1239.02        35.53 o                         
   3 -12   1          7.67         11.29         7.73 o                         
  -7 -11   1       1396.10       1341.49        57.29 o                         
  -6 -11   1        201.45        294.14        31.58 o                         
  -5 -11   1          3.94         10.16        17.93 o                         
  -4 -11   1       1768.31       1929.88        51.31 o                         
  -3 -11   1       1460.52       1483.86        36.34 o                         
  -2 -11   1        516.58        584.04        17.99 o                         
  -1 -11   1          6.44          8.10         7.01 o                         
   0 -11   1       2311.87       2478.49        50.72 o                         
   1 -11   1       2469.12       2676.34        54.11 o                         
   2 -11   1        827.46        863.94        31.64 o                         
   3 -11   1        148.44        177.07        25.68 o                         
   4 -11   1        462.82        487.04        21.77 o                         
  -8 -10   1        574.45        619.76        52.87 o                         
  -7 -10   1       1028.63       1136.52        39.56 o                         
  -6 -10   1        482.64        497.97        28.06 o                         
  -5 -10   1         13.19          5.99        10.92 o                         
  -4 -10   1       7232.16       7390.69       193.93 o                         
  -3 -10   1       4443.44       4580.77        87.97 o                         
  -2 -10   1          8.40         13.57         4.90 o                         
  -1 -10   1       1714.53       1779.09        32.54 o                         
   0 -10   1       2973.23       2986.55        51.94 o                         
   1 -10   1        111.56         96.59        11.27 o                         
   2 -10   1        126.87        127.34        10.84 o                         
   3 -10   1         68.19         60.00        10.25 o                         
   4 -10   1       2075.68       2045.10        53.72 o                         
   5 -10   1        429.43        426.24        22.46 o                         
  -8  -9   1       1408.30       1503.03        48.44 o                         
  -7  -9   1        599.04        638.72        32.06 o                         
  -6  -9   1         37.10         11.25        15.00 o                         
  -5  -9   1       2578.82       2579.06        61.08 o                         
  -4  -9   1        708.02        736.97        23.98 o                         
  -3  -9   1        190.25        214.23        14.31 o                         
  -2  -9   1        270.77        275.91        17.85 o                         
  -1  -9   1       1588.52       1495.54        31.98 o                         
   0  -9   1       1461.29       1391.70        26.74 o                         
   1  -9   1         25.27         31.90         6.30 o                         
   2  -9   1         32.09         38.99        11.73 o                         
   3  -9   1        341.34        390.87        21.56 o                         
   4  -9   1       2939.85       2934.77        77.59 o                         
   5  -9   1        656.50        580.84        37.45 o                         
   6  -9   1         24.13         18.24        11.95 o                         
  -9  -8   1       1010.59       1052.86        55.81 o                         
  -8  -8   1        755.32        801.73        30.85 o                         
  -7  -8   1        511.76        543.67        26.61 o                         
  -6  -8   1        593.23        650.21        33.46 o                         
  -5  -8   1        556.56        579.48        26.71 o                         
  -4  -8   1        385.45        366.61        16.42 o                         
  -3  -8   1        633.14        562.34        16.34 o                         
  -2  -8   1        197.49        181.61        17.88 o                         
  -1  -8   1        989.03        907.52        37.75 o                         
   0  -8   1       1023.55        978.15        42.88 o                         
   1  -8   1        905.29        842.94        17.33 o                         
   2  -8   1         19.07         20.47         6.48 o                         
   3  -8   1         30.77         36.18        11.20 o                         
   4  -8   1        785.12        734.67        37.90 o                         
   5  -8   1       1871.95       2102.33        82.16 o                         
   6  -8   1        233.06        215.85        22.78 o                         
   7  -8   1        871.37        829.63        47.00 o                         
  -9  -7   1       1643.11       1521.55        38.82 o                         
  -8  -7   1       1144.56       1259.48        36.95 o                         
  -7  -7   1         11.49         -0.87        11.22 o                         
  -6  -7   1       1538.87       1492.37        38.76 o                         
  -5  -7   1       1052.74        961.28        33.93 o                         
  -4  -7   1       1558.50       1584.97        54.39 o                         
  -3  -7   1         19.25         19.19        10.21 o                         
  -2  -7   1         29.72         76.59        16.52 o                         
   1  -7   1          3.04        -11.82        11.82 o                         
   2  -7   1       2979.87       2872.79        70.41 o                         
   3  -7   1       3521.48       3657.40        78.58 o                         
   4  -7   1        107.38        110.00        15.09 o                         
   5  -7   1        218.45        207.08        30.11 o                         
   6  -7   1        413.68        461.56        34.68 o                         
   7  -7   1       2520.84       2364.45        83.06 o                         
  -9  -6   1        985.34        905.55        28.18 o                         
  -8  -6   1       1030.39       1015.88        28.84 o                         
  -7  -6   1          8.68          6.45         9.52 o                         
  -6  -6   1       2149.60       2099.70        51.00 o                         
  -5  -6   1       2404.48       2366.31        46.42 o                         
  -4  -6   1       1107.57        991.44        50.79 o                         
  -3  -6   1         54.21         81.52        16.44 o                         
  -2  -6   1        934.05        845.86        30.44 o                         
  -1  -6   1       3304.24       2800.56        92.27 o                         
   0  -6   1       2766.55       2834.16       130.71 o                         
   1  -6   1       1112.57       1171.82        63.15 o                         
   2  -6   1       1595.12       1691.71        88.12 o                         
   3  -6   1       5746.11       5605.50       121.72 o                         
   4  -6   1        398.65        408.26        18.35 o                         
   5  -6   1          1.50         -2.55        11.94 o                         
   6  -6   1        745.86        725.63        33.02 o                         
   7  -6   1       2739.43       2550.24        91.87 o                         
  -9  -5   1        872.90        867.49        26.62 o                         
  -8  -5   1        198.04        205.58        16.45 o                         
  -7  -5   1        134.17        136.28        13.55 o                         
  -6  -5   1       2308.10       2369.52        49.70 o                         
  -5  -5   1       2898.09       2654.40        55.34 o                         
  -4  -5   1       2614.12       2593.48        64.05 o                         
  -3  -5   1       1561.29       1518.25        47.18 o                         
  -2  -5   1       1597.87       1458.33        44.13 o                         
  -1  -5   1       2176.18       2113.01        56.43 o                         
   0  -5   1       2237.36       2215.86       135.04 o                         
   1  -5   1       7065.20       7342.41       321.63 o                         
   2  -5   1       1309.71       1326.97        53.11 o                         
   3  -5   1       2896.44       2580.17        87.16 o                         
   4  -5   1        790.46        766.04        23.97 o                         
   5  -5   1        432.01        474.60        27.53 o                         
   6  -5   1       1513.71       1546.49        54.33 o                         
   7  -5   1       2531.26       2444.90        88.11 o                         
  -9  -4   1        454.40        484.25        20.96 o                         
  -8  -4   1         77.29        109.85        14.34 o                         
  -7  -4   1        407.90        432.75        18.72 o                         
  -6  -4   1       3514.12       3678.91        88.35 o                         
  -5  -4   1        395.18        405.17        23.48 o                         
  -4  -4   1          1.38          8.22         9.07 o                         
  -3  -4   1       1015.06       1040.10        41.19 o                         
  -2  -4   1       1013.42        972.21        38.05 o                         
  -1  -4   1       2193.92       2050.64        64.90 o                         
   0  -4   1       1915.48       1978.88        64.36 o                         
   1  -4   1         21.80         64.62        14.69 o                         
   2  -4   1       3605.50       4028.01       182.11 o                         
   3  -4   1       2937.67       2920.81       138.05 o                         
   4  -4   1        269.25        280.66        18.40 o                         
   5  -4   1        554.27        564.01        24.00 o                         
   6  -4   1       3979.91       4187.51       114.61 o                         
   7  -4   1       1331.11       1392.11        83.71 o                         
   8  -4   1         19.96         38.18        19.09 o                         
  -9  -3   1        165.31        184.51        20.99 o                         
  -8  -3   1         43.39         32.67        11.88 o                         
  -7  -3   1        278.44        272.58        22.74 o                         
  -6  -3   1       1543.75       1649.52        41.93 o                         
  -5  -3   1         28.08         61.82        11.63 o                         
  -4  -3   1        932.91        963.73        42.59 o                         
  -3  -3   1       2604.83       2532.45        84.04 o                         
  -2  -3   1       3155.86       3069.23        79.03 o                         
  -1  -3   1       1581.67       1701.99        76.37 o                         
   0  -3   1         36.94         22.90         4.63 o                         
   1  -3   1       1761.51       1483.40        40.77 o                         
   2  -3   1       4573.07       4445.10       196.80 o                         
   3  -3   1       2255.82       2200.33        72.60 o                         
   4  -3   1        326.05        352.76        23.35 o                         
   5  -3   1       1030.58       1023.46        40.91 o                         
   6  -3   1       4989.27       4849.24       129.92 o                         
   7  -3   1       1822.49       1915.89        87.36 o                         
   8  -3   1         17.76          4.41        22.03 o                         
  -9  -2   1        180.98        185.57        20.55 o                         
  -8  -2   1        371.15        372.72        19.98 o                         
  -7  -2   1       1730.02       1919.42        49.51 o                         
  -6  -2   1       2339.47       2338.45        55.38 o                         
  -5  -2   1        531.23        575.73        25.38 o                         
  -4  -2   1         13.53         14.69        13.22 o                         
  -3  -2   1       1457.39       1373.23        38.84 o                         
  -2  -2   1      14138.82      14771.00       316.48 o                         
  -1  -2   1      10924.45      10839.34       232.59 o                         
   0  -2   1        161.76        190.44         6.95 o                         
   1  -2   1      34004.84      37887.06       979.24 o                         
   2  -2   1       7736.19       7879.92       342.19 o                         
   3  -2   1       2030.68       2041.77        67.48 o                         
   4  -2   1       4682.50       4737.54       150.04 o                         
   5  -2   1       3664.91       4055.63       134.46 o                         
   6  -2   1       2013.05       2029.28        55.61 o                         
   7  -2   1        826.71        828.22        32.93 o                         
   8  -2   1        169.35        211.28        31.20 o                         
   9  -2   1        954.29        913.34        63.15 o                         
  -9  -1   1          3.95         10.28        11.60 o                         
  -8  -1   1       1008.50       1058.31        34.24 o                         
  -7  -1   1       1591.40       1648.31        45.07 o                         
  -6  -1   1       1279.45       1347.49        41.96 o                         
  -5  -1   1        415.26        439.98        53.80 o                         
  -4  -1   1         22.82         25.70         8.31 o                         
  -3  -1   1       9010.16       8901.01       271.56 o                         
  -2  -1   1      10482.23      10658.10       325.04 o                         
  -1  -1   1         11.42         12.11         3.29 o                         
   0  -1   1       4363.99       4877.05       104.45 o                         
   1  -1   1      16117.88      17853.82       762.07 o                         
   2  -1   1      10795.09      11126.62       478.77 o                         
   3  -1   1        245.26        318.54        17.11 o                         
   4  -1   1         38.15         20.21        11.50 o                         
   5  -1   1       3027.49       2817.44        77.69 o                         
   6  -1   1       3329.94       3039.41        76.91 o                         
   7  -1   1          7.18          2.88        14.20 o                         
   8  -1   1        165.42        144.52        15.88 o                         
   9  -1   1        709.32        659.93        27.19 o                         
  -9   0   1         41.20         31.84         8.95 o                         
  -8   0   1       1812.92       1816.39        62.98 o                         
  -7   0   1       3718.70       3888.09        97.27 o                         
  -6   0   1       1265.90       1276.32        47.47 o                         
  -5   0   1         11.23          0.47        22.76 o                         
  -4   0   1       6332.16       6078.20       189.52 o                         
  -3   0   1      10005.66       9693.09       295.97 o                         
  -2   0   1         82.76        126.29         9.55 o                         
  -1   0   1        421.14        399.74        10.98 o                         
   1   0   1       3731.25       4249.77       182.11 o                         
   2   0   1        174.22        217.84        11.42 o                         
   3   0   1        843.89       1011.77        36.35 o                         
   4   0   1       1181.34       1026.07        31.84 o                         
   5   0   1       1686.82       1605.06        63.89 o                         
   6   0   1       1012.96       1034.20        40.38 o                         
   7   0   1         23.30          8.70        12.38 o                         
   8   0   1        322.70        375.34        22.82 o                         
   9   0   1       1077.09       1103.82        32.77 o                         
  -9   1   1        213.83        225.13        19.14 o                         
  -8   1   1        995.91        937.02        35.14 o                         
  -7   1   1       1591.90       1737.49        60.72 o                         
  -6   1   1        782.17        748.26        36.02 o                         
  -5   1   1       1384.54       1286.33        51.80 o                         
  -4   1   1       3333.42       3005.90        97.60 o                         
  -3   1   1       7798.55       7829.50       240.41 o                         
  -2   1   1       2958.66       3645.70       113.18 o                         
  -1   1   1       5224.52       5482.22       118.40 o                         
   0   1   1       2560.23       2864.13        87.75 o                         
   1   1   1       2680.54       2718.14       116.02 o                         
   2   1   1         24.34         38.70         8.43 o                         
   3   1   1          9.20         21.39         8.27 o                         
   4   1   1      11277.46      11219.56       280.93 o                         
   5   1   1       1538.81       1562.49        58.50 o                         
   6   1   1          6.83          2.30        12.36 o                         
   7   1   1        356.85        409.09        45.79 o                         
   8   1   1        330.37        317.37        19.41 o                         
   9   1   1       1042.32       1030.75        30.72 o                         
  -9   2   1        723.61        701.26        34.68 o                         
  -8   2   1       1900.11       1877.40        60.37 o                         
  -7   2   1        109.72        127.95        19.69 o                         
  -6   2   1         10.20         16.11        13.73 o                         
  -5   2   1        235.60        246.23        25.23 o                         
  -4   2   1       1024.63        853.13        51.40 o                         
  -3   2   1       4470.51       4522.07       141.19 o                         
  -2   2   1         50.01         77.55        13.95 o                         
  -1   2   1       3671.95       4148.89        90.12 o                         
   0   2   1      13741.80      13600.24       336.06 o                         
   1   2   1       2500.14       2770.45        99.87 o                         
   2   2   1       2044.22       2034.50        76.37 o                         
   3   2   1        463.30        426.60        12.47 o                         
   4   2   1      11633.01      11982.79       368.13 o                         
   5   2   1       2636.94       2670.49        91.80 o                         
   6   2   1          2.77         -6.89        12.70 o                         
   7   2   1        184.99        200.76        20.35 o                         
   8   2   1       1746.97       1873.87        48.85 o                         
   9   2   1        940.72        926.56        29.06 o                         
  -8   3   1       2461.91       2366.25        68.27 o                         
  -7   3   1         74.50         75.41        16.19 o                         
  -6   3   1        284.20        273.37        22.69 o                         
  -5   3   1       2005.86       1833.45        45.27 o                         
  -4   3   1       2889.44       2831.52        97.09 o                         
  -3   3   1        977.10       1020.55        57.28 o                         
  -2   3   1         21.42         40.34        14.69 o                         
  -1   3   1      25163.06      28056.66       692.09 o                         
   0   3   1      11002.87      11036.59       273.03 o                         
   1   3   1        491.88        640.54        21.81 o                         
   2   3   1        226.83        203.46        13.76 o                         
   3   3   1       3676.02       3400.91        77.46 o                         
   4   3   1       6346.75       5799.70       149.21 o                         
   5   3   1       1012.87        993.69        39.71 o                         
   6   3   1        149.61        191.18        15.35 o                         
   7   3   1       1320.55       1373.09        38.82 o                         
   8   3   1        737.49        764.28        28.54 o                         
   9   3   1        214.97        232.14        18.40 o                         
  -8   4   1        753.45        718.19        36.35 o                         
  -7   4   1        142.47        144.69        15.26 o                         
  -6   4   1        479.63        432.84        26.92 o                         
  -5   4   1       3981.50       3728.03        81.54 o                         
  -4   4   1        846.74        769.75        31.60 o                         
  -3   4   1       2454.41       2536.03       121.90 o                         
  -2   4   1       1367.52       1477.58        66.09 o                         
  -1   4   1       2154.70       1947.42        64.39 o                         
   0   4   1         93.66         70.14         9.35 o                         
   1   4   1       1920.36       1792.64       234.25 o                         
   2   4   1       2720.00       2396.51       107.21 o                         
   3   4   1        185.75        308.08        14.13 o                         
   4   4   1       1148.01       1141.21        36.92 o                         
   5   4   1       2615.83       2667.68        81.22 o                         
   6   4   1        182.39        187.23        14.86 o                         
   7   4   1       1744.72       1889.96        53.43 o                         
   8   4   1        874.02       1042.05        32.91 o                         
   9   4   1        452.96        498.92        22.04 o                         
  -7   5   1         15.64         33.82        17.11 o                         
  -6   5   1       1550.71       1602.53        45.58 o                         
  -5   5   1       4943.93       5110.96       120.30 o                         
  -4   5   1        203.77        223.50        12.80 o                         
  -3   5   1         54.83         67.47        28.64 o                         
  -2   5   1       1592.78       1537.83        59.38 o                         
  -1   5   1       1206.03       1050.59        39.46 o                         
   0   5   1      10380.83      10930.20       333.87 o                         
   1   5   1         53.19         79.98         6.36 o                         
   2   5   1       3758.91       3763.65       165.95 o                         
   3   5   1       4341.65       4032.54       128.76 o                         
   4   5   1       3948.63       3848.62       103.38 o                         
   5   5   1        691.97        766.27        30.96 o                         
   6   5   1       1825.08       1859.13        50.06 o                         
   7   5   1       3020.18       3496.74        85.82 o                         
   8   5   1       1143.05       1178.33        37.71 o                         
   9   5   1         30.92         16.74        10.83 o                         
  -7   6   1         73.87         61.68        14.69 o                         
  -6   6   1         46.82         86.67        19.19 o                         
  -5   6   1       2382.56       2351.92        91.13 o                         
  -4   6   1       1411.44       1336.72        35.86 o                         
  -3   6   1       1275.84       1210.14        37.17 o                         
  -2   6   1       1983.02       1823.95        55.49 o                         
  -1   6   1       2010.92       2171.95       105.74 o                         
   0   6   1         16.15         12.09         8.78 o                         
   1   6   1         79.94         67.56        13.22 o                         
   2   6   1       3138.56       2446.44       110.15 o                         
   3   6   1       2043.85       1819.06        62.77 o                         
   4   6   1         65.28         78.26         9.40 o                         
   5   6   1        331.98        326.95        14.60 o                         
   6   6   1       2394.80       2484.38        51.57 o                         
   7   6   1       3875.00       3995.77        88.53 o                         
   8   6   1        525.96        499.54        22.99 o                         
   9   6   1        133.18        122.27        11.29 o                         
  -7   7   1        612.95        596.26        47.00 o                         
  -6   7   1        304.89        319.40        28.54 o                         
  -5   7   1        127.80        124.97        14.32 o                         
  -4   7   1          9.05         12.88        10.97 o                         
  -3   7   1        255.86        253.18        13.21 o                         
  -2   7   1       3281.97       3176.54        63.17 o                         
  -1   7   1       3193.79       3215.28       145.39 o                         
   0   7   1         21.36          7.34        10.28 o                         
   1   7   1        131.05        124.83        14.69 o                         
   2   7   1       1186.59       1023.49        52.87 o                         
   3   7   1       2215.82       2236.43       120.43 o                         
   4   7   1        574.65        535.72        18.19 o                         
   5   7   1       1599.16       1658.37        41.45 o                         
   6   7   1       2296.27       2298.89        61.04 o                         
   7   7   1       2958.65       3100.45        70.81 o                         
   8   7   1        223.25        240.11        13.74 o                         
   9   7   1        222.89        231.07        21.10 o                         
  -6   8   1       2032.56       1946.92        92.52 o                         
  -5   8   1         90.63         79.77        17.23 o                         
  -4   8   1         41.79         49.86        16.79 o                         
  -3   8   1        583.35        610.84        26.91 o                         
  -2   8   1       3703.16       3432.00        74.80 o                         
  -1   8   1         63.06         91.07         9.77 o                         
   0   8   1       1175.49       1217.35        63.15 o                         
   1   8   1        978.78        898.60        33.64 o                         
   2   8   1       1246.08        992.64        36.77 o                         
   3   8   1       3380.32       3011.18        65.82 o                         
   4   8   1          7.63          7.58         8.70 o                         
   5   8   1       2410.87       2412.07        82.01 o                         
   6   8   1       2014.06       2133.04        68.87 o                         
   7   8   1       1092.89       1163.56        47.10 o                         
   8   8   1         91.47         97.78        14.83 o                         
   9   8   1        342.13        340.31        18.05 o                         
  -6   9   1       1267.28       1138.04        61.68 o                         
  -5   9   1         79.42        101.06        15.81 o                         
  -4   9   1          9.09         21.38        14.86 o                         
  -3   9   1         71.74         77.17        13.81 o                         
  -2   9   1       2768.11       2929.83        73.99 o                         
  -1   9   1       2278.09       2384.67        50.78 o                         
   0   9   1         84.51         98.83         7.89 o                         
   1   9   1       5582.88       5478.72       101.38 o                         
   2   9   1       4804.16       4683.79        95.45 o                         
   3   9   1        642.70        666.29        17.99 o                         
   4   9   1         14.44         14.40         8.99 o                         
   5   9   1       1130.73       1250.82        44.73 o                         
   6   9   1        983.45        936.87        41.01 o                         
   7   9   1        650.61        688.60        34.61 o                         
   8   9   1        104.48         94.38        14.07 o                         
   9   9   1        711.22        707.88        42.59 o                         
  -5  10   1         42.79         32.31        11.95 o                         
  -4  10   1        626.62        622.22        36.58 o                         
  -3  10   1       1696.64       1766.77        50.17 o                         
  -2  10   1       2183.94       2253.70        60.58 o                         
  -1  10   1          2.04         -0.63         8.76 o                         
   0  10   1        724.04        838.79        22.80 o                         
   1  10   1       3099.90       3004.42        59.29 o                         
   2  10   1       5129.67       5045.36        95.42 o                         
   3  10   1         15.80         25.32         7.78 o                         
   4  10   1       1705.87       1774.23        45.07 o                         
   5  10   1       3083.71       3158.26       134.42 o                         
   6  10   1        427.97        444.43        26.78 o                         
   7  10   1         47.25         76.91        16.05 o                         
   8  10   1        489.84        555.46        25.85 o                         
  -4  11   1       1665.75       1652.06        92.52 o                         
  -3  11   1       2854.28       2733.68        61.48 o                         
  -2  11   1       1425.24       1445.77        38.05 o                         
  -1  11   1        261.99        252.43        15.33 o                         
   0  11   1        586.46        570.89        17.87 o                         
   1  11   1        811.15        916.57        23.57 o                         
   2  11   1        318.84        315.38        13.79 o                         
   3  11   1        379.59        371.74        16.43 o                         
   4  11   1        733.21        725.81        26.31 o                         
   5  11   1       1713.29       1859.01        58.82 o                         
   6  11   1        617.39        584.44        27.77 o                         
   7  11   1          2.30         -6.94         9.60 o                         
   8  11   1        110.16         73.43        24.97 o                         
  -3  12   1       1346.90       1230.29        41.43 o                         
  -2  12   1        138.57        139.17        16.29 o                         
  -1  12   1        491.42        545.19        28.02 o                         
   0  12   1        771.33        875.99        60.78 o                         
   1  12   1        433.83        515.30        25.72 o                         
   2  12   1        298.45        283.94        14.70 o                         
   3  12   1        276.28        315.47        21.55 o                         
   4  12   1       3243.47       3316.24       118.05 o                         
   5  12   1       1700.45       1672.43        69.00 o                         
   6  12   1         13.97         11.55        15.17 o                         
   7  12   1         99.81         73.97        15.87 o                         
  -2  13   1          4.50          2.94         7.66 o                         
  -1  13   1        505.98        480.96        25.01 o                         
   0  13   1       1208.92       1203.50        34.46 o                         
   1  13   1        360.66        408.53        18.39 o                         
   2  13   1         20.94          9.63         8.67 o                         
   3  13   1        282.69        326.01        16.42 o                         
   4  13   1        802.29        801.29        40.02 o                         
   5  13   1       1331.89       1258.42        40.28 o                         
   6  13   1         15.06          5.80         8.68 o                         
  -1  14   1        409.89        305.47        35.25 o                         
   0  14   1        589.38        615.87        45.53 o                         
   1  14   1        644.15        599.20        39.65 o                         
   2  14   1          6.84         -1.47        14.69 o                         
   3  14   1        312.79        358.35        38.18 o                         
   4  14   1        978.63        952.99        64.62 o                         
  -4 -14   2         25.26         31.48        22.76 o                         
  -3 -14   2        101.80        100.87        15.42 o                         
  -2 -14   2        594.43        580.53        28.46 o                         
  -1 -14   2       1244.84       1113.62        43.03 o                         
   0 -14   2        138.26        137.04        13.78 o                         
  -6 -13   2       2217.92       2139.64       113.08 o                         
  -5 -13   2         66.14        110.15        29.37 o                         
  -4 -13   2        232.80        230.23        19.83 o                         
  -3 -13   2         33.59         29.53        11.95 o                         
  -2 -13   2       1452.87       1591.42        47.50 o                         
  -1 -13   2       1176.04       1211.87        34.50 o                         
   0 -13   2        388.56        370.96        18.79 o                         
   1 -13   2        119.03        141.41        11.94 o                         
   2 -13   2       2014.69       2023.40        70.86 o                         
  -6 -12   2        937.28        964.74        70.49 o                         
  -5 -12   2       1450.26       1436.17        93.99 o                         
  -4 -12   2        628.69        593.97        35.98 o                         
  -3 -12   2       2880.02       3204.98       189.45 o                         
  -2 -12   2       2899.56       2967.18        80.55 o                         
  -1 -12   2       1006.71       1115.02        33.65 o                         
   0 -12   2        237.41        218.28        13.83 o                         
   1 -12   2       2181.45       2378.95        68.40 o                         
   2 -12   2       1509.18       1620.38        63.36 o                         
   3 -12   2        609.62        581.93        37.81 o                         
  -7 -11   2       1705.48       1642.94        63.56 o                         
  -6 -11   2       1093.08       1062.18        50.77 o                         
  -5 -11   2        220.18        265.27        20.28 o                         
  -4 -11   2        744.32        819.71        27.43 o                         
  -3 -11   2       3262.19       3408.32        80.18 o                         
  -2 -11   2       3571.75       3721.69        88.96 o                         
  -1 -11   2         32.27         32.29         6.90 o                         
   0 -11   2        349.33        347.40        15.07 o                         
   1 -11   2        136.38        156.76         9.70 o                         
   2 -11   2       2281.60       2474.43        51.22 o                         
   3 -11   2        263.13        249.00        16.71 o                         
   4 -11   2        139.88        128.81        13.57 o                         
  -8 -10   2       1170.85       1120.42        70.49 o                         
  -7 -10   2       1683.52       1638.80       138.05 o                         
  -6 -10   2        409.28        418.30        26.72 o                         
  -5 -10   2         26.34         53.44        22.76 o                         
  -4 -10   2       1062.30       1015.71        37.84 o                         
  -3 -10   2       5556.77       5742.00       107.19 o                         
  -2 -10   2       1263.53       1303.11        29.16 o                         
  -1 -10   2        195.27        181.00         9.87 o                         
   0 -10   2        123.34        116.08         6.03 o                         
   1 -10   2         58.75         82.41         8.40 o                         
   2 -10   2         32.49         29.35         8.68 o                         
   3 -10   2         67.10         91.57        14.20 o                         
   4 -10   2        228.21        212.17        16.93 o                         
   5 -10   2       1567.62       1456.96        59.17 o                         
  -8  -9   2       1685.48       1622.69        49.57 o                         
  -7  -9   2       2315.71       2288.74        69.24 o                         
  -6  -9   2         30.58         24.50        13.17 o                         
  -5  -9   2        597.87        580.76        28.60 o                         
  -4  -9   2        315.90        274.46        15.26 o                         
  -3  -9   2        868.82        861.47        22.09 o                         
  -2  -9   2        473.68        457.97        15.51 o                         
  -1  -9   2       1081.50       1159.73        28.72 o                         
   0  -9   2       4426.19       4481.13        75.14 o                         
   1  -9   2        696.52        747.68        17.75 o                         
   2  -9   2         64.95         66.88         8.17 o                         
   3  -9   2         67.20         63.60        14.58 o                         
   4  -9   2       1584.28       1625.93        46.58 o                         
   5  -9   2       1413.66       1485.76        59.95 o                         
   6  -9   2        535.28        545.45        27.90 o                         
  -9  -8   2        434.95        455.27        32.31 o                         
  -8  -8   2        805.81        853.89        34.91 o                         
  -7  -8   2       1541.79       1672.77        56.93 o                         
  -6  -8   2       1091.31       1117.13        44.27 o                         
  -5  -8   2         16.85          2.60        14.42 o                         
  -4  -8   2        338.23        316.40        14.89 o                         
  -3  -8   2       2019.39       1870.11        40.21 o                         
  -2  -8   2        227.98        258.33        16.70 o                         
  -1  -8   2         15.65         15.19         6.15 o                         
   0  -8   2       2953.05       3041.49        65.55 o                         
   1  -8   2       6795.56       6819.03        97.79 o                         
   2  -8   2        542.38        536.27        15.68 o                         
   3  -8   2          6.50          7.72         8.72 o                         
   4  -8   2       1053.46        943.09        34.05 o                         
   5  -8   2       3105.40       3034.41       251.87 o                         
   6  -8   2        311.36        330.46        26.10 o                         
   7  -8   2        261.84        254.07        22.03 o                         
  -9  -7   2       1468.20       1350.63        55.40 o                         
  -8  -7   2        949.44        990.36        31.26 o                         
  -7  -7   2        783.01        836.88        30.39 o                         
  -6  -7   2        888.23        874.86        47.33 o                         
  -5  -7   2       4204.79       3912.77        86.14 o                         
  -4  -7   2       3073.64       2970.46        55.69 o                         
  -3  -7   2         38.05         58.55        11.45 o                         
  -2  -7   2          5.17         12.36        15.42 o                         
  -1  -7   2       1430.61       1251.87        66.82 o                         
   0  -7   2      11841.92      11308.73       502.27 o                         
   1  -7   2       2846.11       2780.68        79.76 o                         
   2  -7   2         42.33         25.77         7.68 o                         
   3  -7   2        826.83        754.56        24.28 o                         
   4  -7   2        552.85        583.22        31.80 o                         
   5  -7   2        510.09        604.54        51.40 o                         
   6  -7   2         93.65        108.99        33.04 o                         
   7  -7   2        464.60        488.12        89.59 o                         
  -9  -6   2       2026.46       1989.67        51.91 o                         
  -8  -6   2        810.39        978.43        32.62 o                         
  -7  -6   2        346.04        342.64        16.86 o                         
  -6  -6   2         15.06         21.96         9.38 o                         
  -5  -6   2       2635.34       2548.15        49.48 o                         
  -4  -6   2       2721.74       2659.52       140.12 o                         
  -3  -6   2        400.92        417.40        23.81 o                         
  -2  -6   2       1871.79       1901.64        56.81 o                         
  -1  -6   2        659.04        624.59        33.18 o                         
   0  -6   2       2145.68       2305.02        78.74 o                         
   1  -6   2       1221.68       1342.79        53.52 o                         
   2  -6   2          1.74         -1.47        16.15 o                         
   3  -6   2       3424.87       3239.21        68.79 o                         
   4  -6   2       1222.26       1166.73        35.80 o                         
   5  -6   2       1733.02       1631.95        53.14 o                         
   6  -6   2        154.94        164.46        24.24 o                         
   7  -6   2       1198.39       1237.72        53.41 o                         
   8  -6   2        947.64        932.43        67.56 o                         
  -9  -5   2       1239.87       1293.31        54.60 o                         
  -8  -5   2        934.81        897.68        27.43 o                         
  -7  -5   2          6.81         -3.13         9.93 o                         
  -6  -5   2        383.34        386.48        17.48 o                         
  -5  -5   2        810.42        757.02        22.97 o                         
  -4  -5   2       3198.86       2927.89        80.84 o                         
  -3  -5   2        634.36        670.11        32.46 o                         
  -2  -5   2       2340.68       2265.70        78.15 o                         
  -1  -5   2       2727.57       2710.33        72.50 o                         
   0  -5   2      17479.63      16723.70       416.32 o                         
   1  -5   2         77.68         57.28        12.66 o                         
   2  -5   2       1551.06       1508.13        77.84 o                         
   3  -5   2        917.27        814.01        34.50 o                         
   4  -5   2       3749.52       3583.55        76.14 o                         
   5  -5   2        965.47       1084.20        40.99 o                         
   6  -5   2        446.07        464.70        27.53 o                         
   7  -5   2       1223.13       1147.70        41.67 o                         
   8  -5   2        692.00        647.67        47.00 o                         
  -9  -4   2        379.24        366.72        18.80 o                         
  -8  -4   2        500.31        534.22        24.11 o                         
  -7  -4   2         58.53         59.98         9.76 o                         
  -6  -4   2       1693.60       1728.76        39.65 o                         
  -5  -4   2       3504.07       3405.81        82.87 o                         
  -4  -4   2        233.64        215.21        19.00 o                         
  -3  -4   2        235.95        254.73        34.51 o                         
  -2  -4   2       1091.77       1060.78        31.39 o                         
  -1  -4   2       8647.25       9254.58       231.73 o                         
   0  -4   2        614.48        640.84        27.15 o                         
   1  -4   2        212.32        151.75        11.06 o                         
   2  -4   2        227.90        183.58        22.03 o                         
   3  -4   2       9138.53       9499.67       417.09 o                         
   4  -4   2       1367.42       1417.58        63.23 o                         
   5  -4   2         24.88         21.75         8.49 o                         
   6  -4   2        795.77        868.37        33.59 o                         
   7  -4   2       1514.99       1479.64        98.40 o                         
   8  -4   2         95.09         93.99        20.56 o                         
  -9  -3   2        627.43        673.23        30.84 o                         
  -8  -3   2          6.18         11.33        10.24 o                         
  -7  -3   2         68.29         86.04        11.93 o                         
  -6  -3   2       1321.03       1368.74        37.20 o                         
  -5  -3   2       3386.92       3212.02        77.98 o                         
  -4  -3   2       2160.14       1953.13        95.46 o                         
  -3  -3   2        829.67        919.93        37.00 o                         
  -2  -3   2       1558.72       1444.43        62.18 o                         
  -1  -3   2       6924.39       6237.57       121.33 o                         
   0  -3   2      13982.89      13815.43       341.99 o                         
   1  -3   2       1503.25       1722.22        57.29 o                         
   2  -3   2       1699.62       1641.78        79.31 o                         
   3  -3   2       9986.55      10352.86       317.24 o                         
   4  -3   2       3539.10       3543.30       116.31 o                         
   5  -3   2          2.40         10.82         9.33 o                         
   6  -3   2        966.63        926.33        51.98 o                         
   7  -3   2        996.41        938.13        43.69 o                         
   8  -3   2        449.99        377.44        39.65 o                         
  -9  -2   2        815.77        787.72        50.29 o                         
  -8  -2   2         60.58         72.85        12.99 o                         
  -7  -2   2        527.73        517.70        26.07 o                         
  -6  -2   2       2797.61       2889.95        65.61 o                         
  -5  -2   2        108.39         70.38        13.15 o                         
  -4  -2   2         90.33        108.68        17.62 o                         
  -3  -2   2       2426.11       2346.87        75.79 o                         
  -2  -2   2      22474.78      22929.74       781.68 o                         
  -1  -2   2       2661.74       3002.71        66.57 o                         
   0  -2   2        499.52        458.47        15.72 o                         
   1  -2   2       4046.67       4098.15       113.83 o                         
   2  -2   2       3128.82       3042.38        96.56 o                         
   3  -2   2      15675.98      15649.55       675.57 o                         
   4  -2   2          3.95         -8.11         8.11 o                         
   5  -2   2       1839.77       1840.75        68.01 o                         
   6  -2   2        429.90        351.72        22.89 o                         
   7  -2   2        328.94        368.97        21.50 o                         
   8  -2   2          6.34         20.27        12.28 o                         
   9  -2   2        208.84        160.08        24.97 o                         
  -9  -1   2        403.04        405.95        24.12 o                         
  -8  -1   2          0.69         19.33        12.98 o                         
  -7  -1   2        396.17        421.16        21.85 o                         
  -6  -1   2       1004.33        986.54        35.91 o                         
  -5  -1   2        291.09        283.10        20.31 o                         
  -4  -1   2         85.74         68.07        11.42 o                         
  -3  -1   2       6385.96       6205.92       192.12 o                         
  -2  -1   2     140385.30     143337.11      4325.36 o                         
  -1  -1   2        582.56        432.41        11.41 o                         
   0  -1   2         50.41         77.25         4.89 o                         
   1  -1   2       4123.63       4107.31       177.70 o                         
   2  -1   2       4318.14       4412.79       192.39 o                         
   3  -1   2       1375.12       1451.36        49.32 o                         
   4  -1   2          0.21         14.92         7.31 o                         
   5  -1   2       2710.19       2671.14        89.82 o                         
   6  -1   2       3323.63       3076.69        89.31 o                         
   7  -1   2        135.29        105.62        20.14 o                         
   8  -1   2          6.07          6.90        11.88 o                         
   9  -1   2         51.67         47.56         7.97 o                         
  -9   0   2        407.68        369.85        22.79 o                         
  -8   0   2        471.18        482.92        25.50 o                         
  -7   0   2       3334.22       3544.32        90.49 o                         
  -6   0   2       1245.83       1282.84        49.64 o                         
  -5   0   2         81.96         99.97        11.29 o                         
  -4   0   2       1028.78        956.06        36.85 o                         
  -3   0   2       1951.96       1868.69        61.78 o                         
  -2   0   2      43766.18      47545.71      1433.51 o                         
  -1   0   2       5780.19       6150.77       152.91 o                         
   0   0   2        460.78        474.70        15.72 o                         
   1   0   2       1448.33       1721.09        76.37 o                         
   2   0   2        432.42        478.77        26.44 o                         
   3   0   2       2932.45       3013.38        95.54 o                         
   4   0   2        577.73        566.25        22.00 o                         
   5   0   2       7791.03       7489.49       191.89 o                         
   6   0   2       3014.87       2924.31        85.35 o                         
   7   0   2        679.34        723.78        53.96 o                         
   8   0   2         51.01         66.99        15.26 o                         
   9   0   2        936.78        880.04        27.30 o                         
  -9   1   2         31.53         39.82         9.86 o                         
  -8   1   2       1493.58       1439.92        40.00 o                         
  -7   1   2       4774.92       4946.96       170.27 o                         
  -6   1   2        476.68        478.27        29.89 o                         
  -5   1   2          8.94         11.87        10.81 o                         
  -4   1   2       1505.18       1452.38        74.17 o                         
  -3   1   2       6228.25       6288.87       194.71 o                         
  -2   1   2       1495.48       1511.83        41.48 o                         
  -1   1   2        631.17        626.95        16.43 o                         
   0   1   2       2405.53       2485.47        54.89 o                         
   1   1   2       2124.51       2494.91       108.68 o                         
   2   1   2        139.34         80.77         8.81 o                         
   3   1   2        279.01        259.88        18.71 o                         
   4   1   2         21.97         31.12         7.25 o                         
   5   1   2       1049.46       1001.61        41.82 o                         
   6   1   2       3076.75       2816.15       100.21 o                         
   7   1   2        100.60        121.07        18.53 o                         
   8   1   2        491.49        488.99        30.43 o                         
   9   1   2        825.91        829.90        25.14 o                         
  -9   2   2         85.16         98.40        19.09 o                         
  -8   2   2       1286.02       1245.92        45.58 o                         
  -7   2   2       2399.68       2258.03        72.55 o                         
  -6   2   2       1163.50       1134.27        54.51 o                         
  -5   2   2         27.99         18.02         9.47 o                         
  -4   2   2       1661.80       1534.57        80.77 o                         
  -3   2   2       3181.12       3111.74        99.14 o                         
  -2   2   2       6001.24       6130.85       154.58 o                         
  -1   2   2        361.58        370.38        11.28 o                         
   0   2   2       2215.40       2397.92        75.81 o                         
   1   2   2      31501.30      32252.25      1374.49 o                         
   2   2   2        756.44        754.69        25.30 o                         
   3   2   2        631.10        626.71        27.09 o                         
   4   2   2        529.32        645.87        29.47 o                         
   5   2   2        199.16        162.69        17.29 o                         
   6   2   2       1342.77       1279.82        39.64 o                         
   7   2   2         15.45         -0.50        12.29 o                         
   8   2   2       1076.86       1070.23        34.81 o                         
   9   2   2       1850.55       1925.43        51.68 o                         
  -8   3   2        968.83        873.81        33.23 o                         
  -7   3   2       1258.17       1305.59        48.98 o                         
  -6   3   2        959.53        911.39        41.11 o                         
  -5   3   2       1278.36       1223.97        44.57 o                         
  -4   3   2       7350.00       7146.51       333.38 o                         
  -3   3   2        923.87        879.56        51.40 o                         
  -2   3   2         46.24         58.45         5.58 o                         
  -1   3   2        156.73        129.39        12.33 o                         
   0   3   2       4334.25       4630.25       116.72 o                         
   1   3   2       7197.25       7238.43       572.77 o                         
   2   3   2       1577.91       1434.70        67.56 o                         
   3   3   2        771.46        673.12        28.43 o                         
   4   3   2       9203.91       9379.91       290.77 o                         
   5   3   2        478.71        486.68        27.15 o                         
   6   3   2         28.96          8.65        11.87 o                         
   7   3   2        135.85        143.50        17.38 o                         
   8   3   2       1812.70       2068.23        52.66 o                         
   9   3   2       1843.67       1769.41        44.26 o                         
  10   3   2        667.89        616.82        60.21 o                         
  -8   4   2        764.33        735.64        37.39 o                         
  -7   4   2        195.48        195.63        17.66 o                         
  -6   4   2        258.16        267.97        19.81 o                         
  -5   4   2        293.83        312.03        19.91 o                         
  -4   4   2       7444.49       7407.71       193.60 o                         
  -3   4   2       1154.52       1099.86        63.15 o                         
  -2   4   2        184.08        194.08        15.28 o                         
  -1   4   2        208.05        273.81        17.56 o                         
   0   4   2       7289.54       7457.87       186.25 o                         
   2   4   2        156.12        158.61        16.15 o                         
   3   4   2       1702.88       1557.37        54.45 o                         
   4   4   2       6457.47       6590.00       169.28 o                         
   5   4   2       4165.32       4061.42       162.61 o                         
   6   4   2        436.20        414.44        18.78 o                         
   7   4   2         11.66         13.30        16.32 o                         
   8   4   2       2481.73       2686.92        63.40 o                         
   9   4   2       2445.56       2460.54        58.64 o                         
  10   4   2         15.80         -2.94        20.56 o                         
  -7   5   2         83.65         70.96        19.83 o                         
  -6   5   2         76.96         86.39        12.42 o                         
  -5   5   2       1220.92       1248.80        48.51 o                         
  -4   5   2       5719.26       5633.72       106.48 o                         
  -3   5   2       1791.36       1632.80        52.32 o                         
  -2   5   2        323.65        234.90        49.20 o                         
  -1   5   2       2193.47       1963.62        67.50 o                         
   0   5   2       2059.05       2060.96        68.01 o                         
   1   5   2       7576.30       8083.92       349.53 o                         
   2   5   2        651.43        672.63        35.25 o                         
   3   5   2       5614.37       5430.74       170.30 o                         
   4   5   2       5342.75       5039.65       131.96 o                         
   5   5   2       1740.23       1704.10        53.05 o                         
   6   5   2         72.27         66.82        13.00 o                         
   7   5   2       1369.15       1472.39        44.20 o                         
   8   5   2        957.44       1028.90        29.31 o                         
   9   5   2        411.83        425.42        19.96 o                         
  -7   6   2        119.77        126.30        19.09 o                         
  -6   6   2         37.01         45.00        14.68 o                         
  -5   6   2       3197.09       3170.17        98.63 o                         
  -4   6   2       4476.04       4569.88       108.87 o                         
  -3   6   2        229.04        240.97        12.83 o                         
  -2   6   2       2218.24       2286.42        66.70 o                         
  -1   6   2       7541.61       7511.08       234.17 o                         
   0   6   2       1965.00       2718.58        89.31 o                         
   1   6   2        112.52         70.11        11.75 o                         
   3   6   2        797.85        623.77        27.81 o                         
   4   6   2       2859.24       2592.62        63.01 o                         
   5   6   2       1701.63       1742.66        41.71 o                         
   6   6   2        408.63        445.19        19.89 o                         
   7   6   2       2152.85       2364.23        55.64 o                         
   8   6   2        113.11        118.65        14.51 o                         
   9   6   2         50.29         65.33        11.01 o                         
  -7   7   2         54.77         95.46        22.03 o                         
  -6   7   2        418.06        420.58        23.30 o                         
  -5   7   2        855.99        831.55        31.99 o                         
  -4   7   2        687.15        719.33        30.12 o                         
  -3   7   2         97.22         88.86        13.73 o                         
  -2   7   2         28.18         48.86         8.56 o                         
  -1   7   2       1924.05       1757.98        50.82 o                         
   0   7   2       1408.25       1434.70        71.96 o                         
   1   7   2          0.31          5.87        10.28 o                         
   2   7   2        904.55        848.72        48.46 o                         
   3   7   2       2943.06       2885.56       130.71 o                         
   4   7   2       9850.83       9732.02       176.93 o                         
   5   7   2        114.21        110.25        12.20 o                         
   6   7   2        953.55        984.40        34.70 o                         
   7   7   2        354.06        398.89        20.41 o                         
   8   7   2        598.78        666.52        25.01 o                         
   9   7   2         23.50          9.03        12.17 o                         
  -6   8   2        257.49        261.42        35.25 o                         
  -5   8   2         80.44         74.00        20.23 o                         
  -4   8   2        461.76        468.20        23.11 o                         
  -3   8   2        689.18        724.31        37.05 o                         
  -2   8   2        355.19        335.46        14.56 o                         
  -1   8   2       5216.92       5482.52        95.41 o                         
   0   8   2       3169.61       3211.08       104.36 o                         
   1   8   2        204.02        224.29        17.62 o                         
   2   8   2       1631.84       1434.89        51.89 o                         
   3   8   2       5268.65       4948.56       133.05 o                         
   4   8   2       2725.24       2641.55        58.56 o                         
   5   8   2        324.38        290.74        15.30 o                         
   6   8   2       2191.59       2160.79        57.57 o                         
   7   8   2        837.30        876.69        31.96 o                         
   8   8   2        120.11        123.94        18.34 o                         
   9   8   2         78.54         75.73        12.10 o                         
  -6   9   2        845.75        826.69        48.46 o                         
  -5   9   2        641.40        611.53        30.14 o                         
  -4   9   2         33.57         38.75        15.81 o                         
  -3   9   2         71.37         72.49        17.18 o                         
  -2   9   2       3774.40       3717.07        90.98 o                         
  -1   9   2      10240.05      10048.28       202.13 o                         
   0   9   2          4.34         11.62         7.66 o                         
   1   9   2        884.65        856.82        29.08 o                         
   2   9   2       3729.85       3793.62       115.21 o                         
   3   9   2       1338.83       1305.66        32.78 o                         
   4   9   2        115.16        108.06        12.41 o                         
   5   9   2        271.90        245.39        18.57 o                         
   6   9   2        759.73        779.46        37.38 o                         
   7   9   2       2554.79       2654.74        81.42 o                         
   8   9   2        385.15        403.73        21.55 o                         
   9   9   2         21.66         27.48        10.69 o                         
  -5  10   2        875.26        803.72        36.17 o                         
  -4  10   2         83.08        101.56        15.53 o                         
  -3  10   2       2052.70       2005.97        72.01 o                         
  -2  10   2       6586.49       6760.70       155.60 o                         
  -1  10   2        871.93        980.78        33.22 o                         
   0  10   2        357.84        367.85        19.43 o                         
   1  10   2        642.01        631.97        19.56 o                         
   2  10   2       3709.03       3760.54        79.42 o                         
   3  10   2       2370.66       2362.02        49.97 o                         
   4  10   2         19.28         16.50         9.62 o                         
   5  10   2       1485.74       1496.72        52.20 o                         
   6  10   2        365.40        331.66        38.02 o                         
   7  10   2        708.42        798.75        52.61 o                         
   8  10   2         15.65         25.13        10.46 o                         
  -4  11   2        233.22        233.43        17.35 o                         
  -3  11   2       2053.43       2023.04        73.59 o                         
  -2  11   2       1012.93       1088.97        35.62 o                         
  -1  11   2        418.75        413.41        20.64 o                         
   0  11   2        439.33        486.93        22.24 o                         
   1  11   2        680.86        733.66        26.51 o                         
   2  11   2       2669.86       2711.93        67.62 o                         
   3  11   2        801.71        846.92        31.16 o                         
   4  11   2          5.25         -3.39        10.09 o                         
   5  11   2        414.37        408.15        34.30 o                         
   6  11   2        141.64        170.20        17.01 o                         
   7  11   2         11.00         20.35        11.37 o                         
   8  11   2          4.47          8.81        22.03 o                         
  -3  12   2       1108.97       1153.07        71.39 o                         
  -2  12   2       1443.54       1505.44        50.46 o                         
  -1  12   2        162.37        184.18        35.10 o                         
   0  12   2         90.20        119.18        16.14 o                         
   1  12   2        135.74        161.01        20.30 o                         
   2  12   2       3752.22       3774.80       105.32 o                         
   3  12   2        270.87        254.57        32.42 o                         
   4  12   2        334.36        330.62        23.47 o                         
   5  12   2        779.06        772.24        44.74 o                         
   6  12   2        237.42        228.12        24.66 o                         
   7  12   2         23.07         19.90        14.82 o                         
  -2  13   2        324.18        228.23        26.71 o                         
  -1  13   2          0.19         -1.28         9.96 o                         
   0  13   2        897.82        917.67        30.23 o                         
   1  13   2        985.63       1085.21        33.31 o                         
   2  13   2        297.69        381.56        27.63 o                         
   3  13   2        118.53        104.12        12.09 o                         
   4  13   2        754.55        782.93        32.36 o                         
   5  13   2        618.99        642.43        29.36 o                         
   6  13   2        250.82        268.30        25.72 o                         
   0  14   2       1261.33       1260.53        49.12 o                         
   1  14   2       1421.53       1543.38        79.31 o                         
   2  14   2        711.78        784.10        48.46 o                         
   3  14   2        104.21        127.77        20.56 o                         
   4  14   2        794.62        678.51        58.75 o                         
  -4 -14   3        605.04        584.51        48.46 o                         
  -3 -14   3        116.31         81.77        10.63 o                         
  -2 -14   3        182.76        183.46        16.15 o                         
  -1 -14   3       1258.64       1206.71        57.28 o                         
   0 -14   3       1555.74       1641.40        57.71 o                         
  -5 -13   3        431.36        449.40        45.53 o                         
  -4 -13   3        689.07        711.95        33.36 o                         
  -3 -13   3         11.06          2.58        12.48 o                         
  -2 -13   3       1334.83       1389.47        54.25 o                         
  -1 -13   3       2713.79       2826.03        80.56 o                         
   0 -13   3        379.45        370.53        17.20 o                         
   1 -13   3         28.43         33.54         7.83 o                         
   2 -13   3        550.65        537.67        26.62 o                         
  -6 -12   3       1525.46       1516.95        89.59 o                         
  -5 -12   3       1605.97       1519.88        95.46 o                         
  -4 -12   3        120.07        135.43        11.28 o                         
  -3 -12   3        582.61        599.71        31.55 o                         
  -2 -12   3       3133.84       3229.78        82.67 o                         
  -1 -12   3       2417.66       2450.16        61.21 o                         
   0 -12   3        385.28        411.40        18.08 o                         
   1 -12   3        325.45        345.98        18.04 o                         
   2 -12   3        811.78        776.77        28.78 o                         
   3 -12   3       1196.38       1213.07        48.28 o                         
  -7 -11   3        450.45        464.28        31.89 o                         
  -6 -11   3       3175.04       2999.67        83.24 o                         
  -5 -11   3        186.07        204.31        15.95 o                         
  -4 -11   3        221.64        218.64        14.17 o                         
  -3 -11   3        796.85        924.06        41.86 o                         
  -2 -11   3       2015.88       1959.86        46.32 o                         
  -1 -11   3        212.40        255.99        16.91 o                         
   0 -11   3        190.30        202.88        13.57 o                         
   1 -11   3         89.30        121.90        12.00 o                         
   2 -11   3       1992.56       2173.12        48.30 o                         
   3 -11   3         99.43         94.93        10.54 o                         
   4 -11   3          3.39          4.87         7.58 o                         
  -7 -10   3        939.39        911.21        45.38 o                         
  -6 -10   3        564.27        625.38        40.54 o                         
  -5 -10   3        546.56        585.34        39.17 o                         
  -4 -10   3        624.68        612.06        22.56 o                         
  -3 -10   3       1722.31       1922.91        71.25 o                         
  -2 -10   3       2105.01       2124.01        52.48 o                         
  -1 -10   3        969.64        972.86        34.74 o                         
   0 -10   3        582.30        650.91        27.05 o                         
   1 -10   3        168.77        186.99        13.57 o                         
   2 -10   3       2785.85       2777.44        56.14 o                         
   3 -10   3        882.35        932.59        33.64 o                         
   4 -10   3        430.44        471.65        22.67 o                         
   5 -10   3        706.00        666.77        28.60 o                         
  -8  -9   3        215.18        185.05        30.84 o                         
  -7  -9   3        933.62        996.90        44.28 o                         
  -6  -9   3        990.71       1007.27        41.52 o                         
  -5  -9   3        748.54        733.34        43.01 o                         
  -4  -9   3        221.31        231.27        11.27 o                         
  -3  -9   3       1079.82       1087.45        33.40 o                         
  -2  -9   3        629.78        604.06        16.90 o                         
  -1  -9   3        724.11        677.45        27.64 o                         
   0  -9   3        509.42        512.45        15.03 o                         
   1  -9   3         37.32         53.55         8.51 o                         
   2  -9   3        759.37        747.86        23.27 o                         
   3  -9   3       1116.92       1116.73        31.83 o                         
   4  -9   3       1437.78       1562.53        40.41 o                         
   5  -9   3       1052.05       1079.88        38.06 o                         
   6  -9   3        858.04        885.44        60.21 o                         
  -8  -8   3        546.93        588.51        26.97 o                         
  -7  -8   3        482.46        486.68        27.20 o                         
  -6  -8   3       1611.20       1686.22        56.48 o                         
  -5  -8   3        121.50        130.84        14.55 o                         
  -4  -8   3         22.79         24.09         7.43 o                         
  -3  -8   3       4261.77       3939.03        69.88 o                         
  -2  -8   3       1231.84       1165.95        25.37 o                         
  -1  -8   3        725.01        770.62        22.08 o                         
   0  -8   3        972.46        984.01        23.47 o                         
   1  -8   3       1882.12       1923.76        38.60 o                         
   2  -8   3        350.70        322.68        11.50 o                         
   3  -8   3        252.09        218.62        13.68 o                         
   4  -8   3        672.91        722.59        28.50 o                         
   5  -8   3       4041.47       4305.13       119.64 o                         
   6  -8   3       1454.81       1386.34        88.85 o                         
   7  -8   3         27.52         23.50        11.75 o                         
  -9  -7   3         66.19         74.90        17.62 o                         
  -8  -7   3       1212.61       1156.98        36.73 o                         
  -7  -7   3        945.18       1053.03        37.42 o                         
  -6  -7   3         81.24         83.28        14.43 o                         
  -5  -7   3        502.92        501.96        24.23 o                         
  -4  -7   3         84.17         75.29         8.10 o                         
  -3  -7   3       2795.62       2733.69        83.36 o                         
  -2  -7   3       1025.42        960.95        48.28 o                         
  -1  -7   3          0.51         -4.28        11.95 o                         
   0  -7   3       6383.26       6349.20       203.47 o                         
   1  -7   3       8171.18       7887.46       188.19 o                         
   2  -7   3        193.65        183.71         8.22 o                         
   3  -7   3         15.45         11.23         6.97 o                         
   4  -7   3       1957.67       1838.56        76.74 o                         
   5  -7   3       5642.85       5847.27       193.51 o                         
   6  -7   3       1166.32       1159.73        53.11 o                         
   7  -7   3        337.16        296.98        22.31 o                         
  -9  -6   3        103.95         67.58        16.23 o                         
  -8  -6   3       1289.68       1347.11        66.14 o                         
  -7  -6   3        446.45        474.48        31.44 o                         
  -6  -6   3         69.04         80.15        10.04 o                         
  -5  -6   3        442.03        364.60        14.78 o                         
  -4  -6   3        650.57        686.91        29.09 o                         
  -3  -6   3       2325.20       2024.87        75.28 o                         
  -2  -6   3       1141.23       1112.35        46.18 o                         
  -1  -6   3       4628.31       4490.62       211.48 o                         
   0  -6   3       4275.00       4433.46       143.69 o                         
   1  -6   3       1190.61       1195.34        40.30 o                         
   2  -6   3       1848.64       1903.20        96.93 o                         
   3  -6   3          6.00          9.07         7.71 o                         
   4  -6   3       1311.01       1294.79        30.44 o                         
   5  -6   3       4345.13       4184.46       186.07 o                         
   6  -6   3       1204.00       1101.22        71.96 o                         
   7  -6   3        222.64        194.50        21.73 o                         
   8  -6   3        743.10        641.79        42.59 o                         
  -9  -5   3        226.27        227.85        18.28 o                         
  -8  -5   3       2197.65       2239.01        52.83 o                         
  -7  -5   3        501.63        498.34        20.37 o                         
  -6  -5   3        344.10        370.35        17.52 o                         
  -5  -5   3       1992.27       1997.21        43.73 o                         
  -4  -5   3       2194.29       1974.08        70.85 o                         
  -3  -5   3       2493.77       2457.55        86.94 o                         
  -2  -5   3       1094.97       1071.82        51.40 o                         
  -1  -5   3        725.97        765.73        22.27 o                         
   0  -5   3      12421.25      13476.88       413.81 o                         
   1  -5   3       4821.10       4916.64       111.02 o                         
   2  -5   3        156.60        183.58        23.50 o                         
   3  -5   3        237.51        181.20        15.17 o                         
   4  -5   3       4275.78       4083.39       100.20 o                         
   5  -5   3       2689.45       2869.81        82.88 o                         
   6  -5   3         14.56         18.90        12.93 o                         
   7  -5   3        127.93        124.70        21.49 o                         
   8  -5   3        277.77        295.19        32.31 o                         
  -9  -4   3        263.39        234.98        23.88 o                         
  -8  -4   3       1448.25       1608.23        48.15 o                         
  -7  -4   3        574.60        629.69        29.11 o                         
  -6  -4   3          9.44         13.12         7.55 o                         
  -5  -4   3       5121.49       4769.90        98.53 o                         
  -4  -4   3        888.03        891.72        36.30 o                         
  -3  -4   3         18.63         20.75        11.12 o                         
  -2  -4   3        278.50        262.39        15.12 o                         
  -1  -4   3         35.97         52.82         6.80 o                         
   0  -4   3       2358.58       2069.50        99.87 o                         
   1  -4   3       1784.02       1727.83        49.40 o                         
   2  -4   3        372.32        323.10        27.90 o                         
   3  -4   3       2522.61       2659.39       127.77 o                         
   4  -4   3       2363.22       2585.46       100.50 o                         
   5  -4   3        934.73        999.64        27.51 o                         
   6  -4   3        324.41        366.54        23.89 o                         
   7  -4   3        427.44        447.36        31.56 o                         
   8  -4   3         70.90         93.99        17.62 o                         
  -9  -3   3        693.64        728.25        30.68 o                         
  -8  -3   3        445.69        427.75        23.73 o                         
  -7  -3   3          4.98          8.43        10.33 o                         
  -6  -3   3        467.58        531.08        21.83 o                         
  -5  -3   3        829.79        858.56        34.87 o                         
  -4  -3   3       5880.46       5655.10       252.60 o                         
  -3  -3   3        604.95        653.60        31.05 o                         
  -2  -3   3        491.75        501.65        18.57 o                         
  -1  -3   3       1813.72       1970.15        41.93 o                         
   0  -3   3       4096.83       4358.61       111.34 o                         
   1  -3   3       2382.62       2301.06        61.54 o                         
   2  -3   3       8242.83       8895.62       476.57 o                         
   3  -3   3       8515.13       9288.19       406.81 o                         
   4  -3   3       3347.79       2992.69       102.80 o                         
   5  -3   3       1288.20       1141.79        34.20 o                         
   6  -3   3        249.75        254.87        19.22 o                         
   7  -3   3        994.49        934.83        40.92 o                         
   8  -3   3       1222.62       1257.00        73.43 o                         
  -9  -2   3        983.39        955.95        36.32 o                         
  -8  -2   3        448.85        458.49        20.56 o                         
  -7  -2   3          6.21          9.15        10.97 o                         
  -6  -2   3         30.79         12.31        10.02 o                         
  -5  -2   3       2216.15       2101.23        64.13 o                         
  -4  -2   3       2029.84       2055.93        99.87 o                         
  -3  -2   3        398.31        370.87        19.73 o                         
  -2  -2   3       7242.86       7332.79       184.24 o                         
  -1  -2   3      22428.02      21009.54       401.88 o                         
   0  -2   3      10696.35      10484.97       260.87 o                         
   1  -2   3       1205.80       1227.63        60.21 o                         
   2  -2   3       2559.71       2499.31       113.08 o                         
   3  -2   3      21259.74      23108.90       700.87 o                         
   4  -2   3       6314.49       6445.36       201.46 o                         
   5  -2   3        521.09        493.33        21.73 o                         
   6  -2   3         33.98         41.09        12.20 o                         
   7  -2   3       1845.31       1879.59        60.37 o                         
   8  -2   3       1599.72       1562.31        58.76 o                         
   9  -2   3         53.78         29.37        19.09 o                         
  -9  -1   3       1739.74       1588.79        51.12 o                         
  -8  -1   3         27.94         36.51        12.69 o                         
  -7  -1   3        102.98        148.51        14.95 o                         
  -6  -1   3        320.28        338.71        39.16 o                         
  -5  -1   3       2979.91       2928.65        84.21 o                         
  -4  -1   3         62.42         51.94        10.87 o                         
  -3  -1   3       3163.96       3202.46       103.54 o                         
  -2  -1   3      39237.80      40794.10      1231.53 o                         
  -1  -1   3       3259.88       3634.38        71.59 o                         
   0  -1   3        529.87        453.79        15.27 o                         
   1  -1   3        127.90        129.69        19.09 o                         
   2  -1   3        127.49        127.77        14.69 o                         
   3  -1   3       3306.18       3403.70       107.99 o                         
   4  -1   3       3266.02       3146.75       122.25 o                         
   5  -1   3        152.68        135.20        10.91 o                         
   6  -1   3        614.04        586.82        25.29 o                         
   7  -1   3       1433.61       1394.97        43.26 o                         
   8  -1   3        751.02        809.83        31.17 o                         
   9  -1   3          4.97        -10.28        19.09 o                         
  -9   0   3       1082.96       1006.49        44.33 o                         
  -8   0   3         90.56         70.37        13.93 o                         
  -7   0   3       1345.14       1270.08        43.12 o                         
  -6   0   3       5334.18       5260.48       125.38 o                         
  -5   0   3       3422.66       3390.21        85.85 o                         
  -4   0   3        197.84        208.37        16.52 o                         
  -3   0   3        365.73        326.04        19.19 o                         
  -2   0   3      21812.98      22210.03       549.36 o                         
  -1   0   3      21382.48      22313.85       551.06 o                         
   0   0   3       2612.12       2644.94        69.50 o                         
   1   0   3         22.97         38.18        10.28 o                         
   2   0   3      11108.66      10495.26       450.87 o                         
   3   0   3        926.41        865.53        47.73 o                         
   4   0   3        285.86        246.56        13.73 o                         
   5   0   3        212.53        180.66        13.73 o                         
   6   0   3        910.28        835.27        35.61 o                         
   7   0   3       1145.88       1137.11        40.43 o                         
   8   0   3         68.96         94.12        14.77 o                         
   9   0   3        421.13        428.99        20.74 o                         
  -9   1   3         88.88         91.49        22.03 o                         
  -8   1   3         22.44         22.81        11.08 o                         
  -7   1   3       1710.81       1806.60        63.26 o                         
  -6   1   3       1507.39       1496.33        57.10 o                         
  -5   1   3       2094.97       1959.02        53.55 o                         
  -4   1   3         10.79         11.91         9.17 o                         
  -3   1   3        198.65        159.24        13.38 o                         
  -2   1   3       1359.91       1429.41        40.30 o                         
  -1   1   3        494.53        478.68        16.51 o                         
   0   1   3       2302.15       2301.73        46.49 o                         
   1   1   3       3554.29       4409.85       190.92 o                         
   2   1   3       7838.75       7821.18       336.32 o                         
   3   1   3       1281.92       1241.67        42.86 o                         
   4   1   3        527.54        490.73        19.56 o                         
   5   1   3        437.14        436.31        73.43 o                         
   6   1   3       1249.27       1193.07        43.52 o                         
   7   1   3        222.99        224.02        26.92 o                         
   8   1   3        273.91        284.10        24.24 o                         
   9   1   3        470.26        462.55        32.18 o                         
  -8   2   3         48.65         69.25        12.91 o                         
  -7   2   3        615.99        581.34        34.67 o                         
  -6   2   3       1653.57       1606.88        77.46 o                         
  -5   2   3       1386.61       1178.60        50.32 o                         
  -4   2   3        295.17        361.28        35.25 o                         
  -3   2   3        151.26        141.03        10.69 o                         
  -2   2   3       2167.37       2167.63        50.78 o                         
  -1   2   3       1215.27       1081.91        38.51 o                         
   0   2   3        860.45        972.75        24.85 o                         
   1   2   3       5544.36       5609.57       243.79 o                         
   2   2   3       6670.55       6950.28       298.13 o                         
   3   2   3       1719.75       1658.50        65.29 o                         
   4   2   3        231.30        268.46        19.41 o                         
   5   2   3       2195.82       1988.18        71.56 o                         
   6   2   3       1611.08       1500.55        51.14 o                         
   7   2   3       1183.40       1236.52        41.85 o                         
   8   2   3        313.00        322.40        21.96 o                         
   9   2   3       2661.71       2747.50        80.33 o                         
  10   2   3       3166.46       2653.52       121.90 o                         
  -8   3   3        230.89        207.00        13.89 o                         
  -7   3   3       1307.08       1311.63        49.74 o                         
  -6   3   3        313.23        363.59        27.05 o                         
  -5   3   3        249.34        259.52        20.99 o                         
  -4   3   3        623.63        627.13        34.68 o                         
  -3   3   3       5301.77       5423.06       243.79 o                         
  -2   3   3       1223.42       1184.12        36.70 o                         
  -1   3   3        954.20        840.11        21.88 o                         
   0   3   3       7888.53       7493.46       229.28 o                         
   1   3   3       3853.53       3864.99       170.36 o                         
   2   3   3       4343.51       4741.76       207.08 o                         
   3   3   3       1769.88       1913.76        71.96 o                         
   4   3   3       5777.24       6128.82       193.12 o                         
   5   3   3       6740.87       6634.99       211.31 o                         
   6   3   3       2364.84       2274.88        65.90 o                         
   7   3   3        389.71        386.12        23.38 o                         
   8   3   3        148.86        176.09        15.67 o                         
   9   3   3       1755.28       1806.64        45.27 o                         
  10   3   3       2927.83       3173.41       158.61 o                         
  -8   4   3        600.62        575.91        33.18 o                         
  -7   4   3       1477.71       1468.06        49.67 o                         
  -6   4   3         80.55         96.08        14.66 o                         
  -5   4   3         19.79          4.83        10.80 o                         
  -4   4   3       2839.56       2756.98        70.47 o                         
  -3   4   3       2161.39       2092.65       105.74 o                         
  -2   4   3       5473.36       5642.96       146.94 o                         
  -1   4   3        662.30        871.75        36.30 o                         
   0   4   3      13134.08      13657.63       454.98 o                         
   2   4   3       3134.88       3042.70       135.11 o                         
   3   4   3          7.28         18.52        12.48 o                         
   4   4   3        688.39        810.53        35.13 o                         
   5   4   3       6508.44       6559.33       214.82 o                         
   6   4   3       2985.52       2856.14        64.04 o                         
   7   4   3         66.95         63.73        12.90 o                         
   8   4   3        602.67        616.13        25.61 o                         
   9   4   3        906.78        966.67        27.47 o                         
  10   4   3        966.93        895.72        61.68 o                         
  -7   5   3       2067.86       2009.87        75.79 o                         
  -6   5   3        214.92        213.95        16.59 o                         
  -5   5   3       2318.27       2326.06        62.91 o                         
  -4   5   3       2767.91       2671.35        61.66 o                         
  -3   5   3       3058.69       2986.53        85.32 o                         
  -2   5   3       1588.09       1439.38        46.77 o                         
  -1   5   3       3280.60       3255.76       107.48 o                         
   0   5   3       2636.79       2460.34        81.52 o                         
   1   5   3       4807.66       4688.89       207.08 o                         
   2   5   3       1334.84       1208.13        57.28 o                         
   3   5   3          5.72          8.98         8.42 o                         
   4   5   3       4105.40       3826.40       102.28 o                         
   5   5   3       8895.98       9238.21       237.69 o                         
   6   5   3        397.40        386.30        18.19 o                         
   7   5   3        395.80        374.00        20.98 o                         
   8   5   3        267.92        330.22        19.34 o                         
   9   5   3        506.36        536.19        22.85 o                         
  -7   6   3         90.91         87.59        16.89 o                         
  -6   6   3         13.13          2.42        16.07 o                         
  -5   6   3        623.33        720.84        25.22 o                         
  -4   6   3       2595.77       2610.47        60.63 o                         
  -3   6   3        517.08        497.14        23.97 o                         
  -2   6   3          1.34         13.85         9.74 o                         
  -1   6   3       3192.37       4020.09       130.85 o                         
   0   6   3         52.50         99.74        12.95 o                         
   1   6   3       2467.07       2422.71       136.58 o                         
   3   6   3        949.93        798.00        38.18 o                         
   4   6   3       2068.13       2032.95        50.97 o                         
   5   6   3       2917.72       2895.14        70.17 o                         
   6   6   3        127.34        121.24        11.22 o                         
   7   6   3        597.56        645.42        24.17 o                         
   8   6   3        397.99        432.67        24.20 o                         
   9   6   3        489.66        526.09        21.75 o                         
  -6   7   3          2.29         17.62        14.69 o                         
  -5   7   3        105.22        118.74        13.82 o                         
  -4   7   3       1418.60       1433.86        60.88 o                         
  -3   7   3        163.11        160.91        13.25 o                         
  -2   7   3        490.80        485.16        25.19 o                         
  -1   7   3       1322.95       1225.20        38.93 o                         
   0   7   3       3402.47       3278.56       141.72 o                         
   1   7   3       4838.50       5058.98       226.17 o                         
   2   7   3        301.51        258.48        26.44 o                         
   3   7   3       9837.82      10529.04       458.21 o                         
   4   7   3       3647.61       3595.70        88.38 o                         
   5   7   3       2080.99       2070.79        43.62 o                         
   6   7   3          5.48         -2.28         9.73 o                         
   7   7   3        846.97        832.56        29.70 o                         
   8   7   3       1901.34       1904.75        54.29 o                         
   9   7   3        690.62        753.83        29.83 o                         
  -6   8   3        111.27         98.40        24.97 o                         
  -5   8   3         43.04         47.36        10.73 o                         
  -4   8   3       4107.85       4189.67       101.12 o                         
  -3   8   3        305.41        326.85        18.38 o                         
  -2   8   3       2811.71       2845.59        58.93 o                         
  -1   8   3       7648.33       7830.40       125.53 o                         
   0   8   3       2334.05       2470.74        90.96 o                         
   1   8   3        524.53        534.04        34.40 o                         
   2   8   3       1880.62       1776.30        44.16 o                         
   3   8   3       4764.73       4278.24       119.82 o                         
   4   8   3       1216.59       1079.23        25.38 o                         
   5   8   3        497.28        495.14        20.46 o                         
   6   8   3        637.89        619.19        28.83 o                         
   7   8   3       1713.75       1718.87        49.81 o                         
   8   8   3       1352.06       1346.42        49.85 o                         
   9   8   3        590.54        568.77        24.18 o                         
  -6   9   3        481.23        403.87        30.84 o                         
  -5   9   3       1134.42       1102.90        49.32 o                         
  -4   9   3        882.94        860.00        40.05 o                         
  -3   9   3        249.86        256.13        23.39 o                         
  -2   9   3       1835.94       2001.61        65.41 o                         
  -1   9   3       4540.29       4405.17       113.20 o                         
   0   9   3       3853.14       3571.87        84.71 o                         
   1   9   3         26.60         28.16        10.81 o                         
   2   9   3        588.75        530.61        19.87 o                         
   3   9   3       2645.07       2284.10        51.70 o                         
   4   9   3       1690.60       1596.14        37.60 o                         
   5   9   3         72.60         62.76        15.26 o                         
   6   9   3        399.50        415.38        27.47 o                         
   7   9   3       1257.19       1288.73        49.67 o                         
   8   9   3       1810.10       1849.81        59.96 o                         
   9   9   3        470.37        424.58        22.01 o                         
  -5  10   3       1642.26       1464.06        57.84 o                         
  -4  10   3       1003.55        968.19        45.99 o                         
  -3  10   3        677.56        684.91        34.56 o                         
  -2  10   3       1112.79       1145.80        38.52 o                         
  -1  10   3        352.19        436.29        22.55 o                         
   0  10   3        635.38        650.28        30.73 o                         
   1  10   3          2.47          6.23        13.93 o                         
   2  10   3       1276.39       1211.17        65.35 o                         
   3  10   3       5240.04       5075.79       118.48 o                         
   4  10   3       1575.20       1462.39        39.92 o                         
   5  10   3         25.65         42.39        14.36 o                         
   6  10   3        225.07        260.84        31.58 o                         
   7  10   3       1469.15       1523.28        53.30 o                         
   8  10   3        813.40        785.61        34.94 o                         
  -4  11   3        129.26        109.69        14.40 o                         
  -3  11   3        148.24        179.63        19.55 o                         
  -2  11   3        160.05        171.54        16.89 o                         
  -1  11   3       2064.20       2353.15        70.97 o                         
   0  11   3         82.32        100.06        14.99 o                         
   1  11   3        812.11        874.93        31.03 o                         
   2  11   3       3157.06       2943.22        83.24 o                         
   3  11   3       1492.81       1460.94        41.38 o                         
   4  11   3          7.16         19.57        10.94 o                         
   5  11   3         25.20          5.27        12.63 o                         
   6  11   3         38.31         57.07        14.21 o                         
   7  11   3        283.22        267.03        20.49 o                         
   8  11   3        110.92        134.48        23.50 o                         
  -3  12   3        259.68        296.66        35.25 o                         
  -2  12   3       2284.99       2188.88        88.76 o                         
  -1  12   3        427.55        434.07        20.46 o                         
   0  12   3        106.74        105.22        11.82 o                         
   1  12   3        189.32        241.01        18.06 o                         
   2  12   3       2668.20       2628.83        63.09 o                         
   3  12   3       1539.38       1503.16        42.75 o                         
   4  12   3         45.65         56.64        10.99 o                         
   5  12   3        474.17        518.84        25.63 o                         
   6  12   3        940.92        987.45        41.02 o                         
   7  12   3        145.65        140.99        29.37 o                         
  -2  13   3        261.13        263.64        21.12 o                         
  -1  13   3        247.05        255.88        18.21 o                         
   0  13   3         76.44         98.63        14.28 o                         
   1  13   3       1269.09       1397.95        46.53 o                         
   2  13   3        463.48        571.07        32.70 o                         
   3  13   3        381.02        423.63        28.54 o                         
   4  13   3         51.99         60.18        17.56 o                         
   5  13   3        447.43        381.99        49.20 o                         
   6  13   3       1359.80       1233.75        50.29 o                         
   0  14   3        562.54        585.23        26.07 o                         
   1  14   3       1063.64       1130.21        34.39 o                         
   2  14   3       1141.76       1243.35        37.55 o                         
   3  14   3        278.90        273.33        14.63 o                         
   4  14   3        339.47        331.81        19.19 o                         
  -3 -14   4        786.21        730.78        44.72 o                         
  -2 -14   4         20.05         13.22         7.34 o                         
  -1 -14   4        487.05        450.87        24.97 o                         
   0 -14   4       1792.70       1866.48        83.71 o                         
  -5 -13   4        960.90        898.65        61.68 o                         
  -4 -13   4       1079.67       1020.15        46.26 o                         
  -3 -13   4        338.47        324.94        14.57 o                         
  -2 -13   4        186.11        190.65        35.25 o                         
  -1 -13   4       1547.44       1587.86        49.46 o                         
   0 -13   4       1209.16       1190.58        45.82 o                         
   1 -13   4        578.58        527.51        25.78 o                         
   2 -13   4          4.77          7.34        19.09 o                         
  -6 -12   4        389.74        345.13        39.65 o                         
  -5 -12   4       2083.59       2035.96       189.38 o                         
  -4 -12   4       1704.05       1713.70        64.92 o                         
  -3 -12   4        105.02         94.18        26.44 o                         
  -2 -12   4        251.66        284.12        17.82 o                         
  -1 -12   4        746.14        721.93        22.41 o                         
   0 -12   4       2793.50       3079.73       104.96 o                         
   1 -12   4        113.49        128.42        11.17 o                         
   2 -12   4         76.00         55.35         9.27 o                         
   3 -12   4        464.01        453.95        44.79 o                         
  -6 -11   4        902.45        947.12        69.03 o                         
  -5 -11   4       2334.06       2430.96       112.35 o                         
  -4 -11   4        868.56        914.46        42.59 o                         
  -3 -11   4         72.46         69.10        16.89 o                         
  -2 -11   4         69.55         74.82        18.75 o                         
  -1 -11   4         83.86         87.92        10.82 o                         
   0 -11   4         35.41         84.23        34.39 o                         
   1 -11   4        182.92        190.72        13.61 o                         
   2 -11   4        247.20        276.73        16.56 o                         
   3 -11   4       1846.08       1916.57        59.61 o                         
   4 -11   4        576.53        523.75        24.18 o                         
  -7 -10   4          5.43         -1.36        10.43 o                         
  -6 -10   4        145.52        162.55        22.56 o                         
  -5 -10   4       2420.53       2567.03       102.86 o                         
  -4 -10   4        870.05        915.29        24.27 o                         
  -3 -10   4        223.49        241.10        14.14 o                         
  -2 -10   4       2134.65       2204.45        82.67 o                         
  -1 -10   4        256.19        255.16        14.90 o                         
   0 -10   4        160.55        165.05        13.13 o                         
   1 -10   4         60.37         72.97         8.62 o                         
   2 -10   4       2395.48       2439.49        52.97 o                         
   3 -10   4       2064.96       1971.66        47.27 o                         
   4 -10   4        640.68        685.93        26.74 o                         
   5 -10   4         18.56         13.81        10.04 o                         
  -7  -9   4        174.57        194.04        30.11 o                         
  -6  -9   4        676.68        716.50        30.27 o                         
  -5  -9   4        117.48         92.66        21.73 o                         
  -4  -9   4         61.90         70.73         9.57 o                         
  -3  -9   4        112.68        124.61        15.26 o                         
  -2  -9   4       2921.69       2876.60        65.74 o                         
  -1  -9   4       2908.32       2932.91        77.98 o                         
   0  -9   4         50.52         54.79         8.34 o                         
   1  -9   4        298.10        298.72        12.93 o                         
   2  -9   4       2254.41       2257.78        43.79 o                         
   3  -9   4       3524.04       3772.80        81.66 o                         
   4  -9   4         39.73         49.85         9.14 o                         
   5  -9   4        222.61        247.63        26.17 o                         
   6  -9   4       1503.11       1544.85        85.18 o                         
  -8  -8   4         23.78         16.15        14.69 o                         
  -7  -8   4       1204.29       1185.30        66.75 o                         
  -6  -8   4        343.71        408.25        36.72 o                         
  -5  -8   4         58.16         54.57        13.45 o                         
  -4  -8   4        154.84        155.37         9.53 o                         
  -3  -8   4       1041.48        975.47        42.69 o                         
  -2  -8   4       5610.36       5400.91        94.60 o                         
  -1  -8   4       3275.45       3304.38        84.07 o                         
   0  -8   4         62.95         81.67        12.88 o                         
   1  -8   4        596.37        640.74        16.68 o                         
   2  -8   4         80.33         72.96         6.26 o                         
   3  -8   4        501.11        514.89        17.38 o                         
   4  -8   4        882.03        943.95        29.59 o                         
   5  -8   4        506.65        512.82        51.99 o                         
   6  -8   4       4506.36       4447.51       152.00 o                         
  -8  -7   4         34.97         31.77        12.66 o                         
  -7  -7   4       1836.56       1792.72        51.56 o                         
  -6  -7   4       2443.66       2514.31        66.65 o                         
  -5  -7   4        254.30        225.01        20.59 o                         
  -4  -7   4        900.42        800.97        22.97 o                         
  -3  -7   4       1106.86       1081.41        32.43 o                         
  -2  -7   4       7282.34       6884.10       385.44 o                         
  -1  -7   4       3774.00       3761.26       133.57 o                         
   0  -7   4        316.15        335.49        26.85 o                         
   1  -7   4       5533.66       5222.27       106.83 o                         
   2  -7   4       1270.32       1284.95        26.51 o                         
   3  -7   4       1706.97       1707.08        34.69 o                         
   4  -7   4        374.09        394.16        20.53 o                         
   5  -7   4       2199.26       2310.48        70.65 o                         
   6  -7   4       1850.12       1824.46        71.29 o                         
   7  -7   4        714.96        699.06        36.72 o                         
  -9  -6   4         93.44        101.34        19.09 o                         
  -8  -6   4        197.78        189.07        16.03 o                         
  -7  -6   4        837.00        923.75        36.77 o                         
  -6  -6   4       3220.68       3145.14        80.15 o                         
  -5  -6   4        408.51        410.36        20.22 o                         
  -4  -6   4       1938.82       1908.45        48.38 o                         
  -3  -6   4       1167.81       1080.76        74.90 o                         
  -2  -6   4       2763.66       2651.82        93.19 o                         
  -1  -6   4          8.83         12.42        10.20 o                         
   0  -6   4         14.46         21.70        10.87 o                         
   1  -6   4        728.92        619.82        26.79 o                         
   2  -6   4       2649.37       2651.67        77.66 o                         
   3  -6   4         81.09         88.57         7.07 o                         
   4  -6   4       1358.51       1293.17        38.83 o                         
   5  -6   4       1292.85       1348.60        59.80 o                         
   6  -6   4        755.20        788.27        44.74 o                         
   7  -6   4        329.99        402.13        28.86 o                         
   8  -6   4        208.21        164.49        20.56 o                         
  -9  -5   4         17.76         33.78        19.09 o                         
  -8  -5   4        664.18        726.69        44.05 o                         
  -7  -5   4       1365.31       1372.28        38.18 o                         
  -6  -5   4        421.95        436.34        18.54 o                         
  -5  -5   4          9.62         -4.28         8.78 o                         
  -4  -5   4        431.09        382.25        19.49 o                         
  -3  -5   4       2971.94       2967.94       102.56 o                         
  -2  -5   4        238.27        219.06        15.72 o                         
  -1  -5   4          1.02          0.05         8.18 o                         
   0  -5   4         52.77         31.80        12.48 o                         
   1  -5   4       9108.31       9054.39       230.61 o                         
   2  -5   4       1585.03       1497.85        79.31 o                         
   3  -5   4        634.04        669.79        21.42 o                         
   4  -5   4       1999.72       1998.91        43.17 o                         
   5  -5   4       2346.14       2261.31        67.45 o                         
   6  -5   4         88.11         92.11        14.36 o                         
   7  -5   4         49.70         61.05        18.15 o                         
   8  -5   4         35.98         10.28        17.62 o                         
  -9  -4   4        117.06        105.42        14.79 o                         
  -8  -4   4        770.72        734.36        31.67 o                         
  -7  -4   4        466.52        532.93        34.05 o                         
  -6  -4   4         11.34         18.99        10.76 o                         
  -5  -4   4        421.04        425.16        20.57 o                         
  -4  -4   4        617.39        567.29        36.72 o                         
  -3  -4   4       3969.84       3842.80       128.10 o                         
  -2  -4   4        177.70        167.99        14.79 o                         
  -1  -4   4       2926.88       2939.96        61.85 o                         
   0  -4   4       1451.44       1378.15        50.17 o                         
   1  -4   4       9154.93       9584.80       241.92 o                         
   2  -4   4       2734.83       2841.50       130.71 o                         
   3  -4   4        520.69        428.84        36.72 o                         
   4  -4   4       5370.64       5405.24       235.65 o                         
   5  -4   4       1620.76       1603.49        45.01 o                         
   6  -4   4        518.80        538.00        28.38 o                         
   7  -4   4         16.42         20.84        12.74 o                         
   8  -4   4        449.73        425.90        39.65 o                         
  -9  -3   4        225.09        210.69        34.51 o                         
  -8  -3   4       1172.98       1321.66        49.13 o                         
  -7  -3   4        216.99        215.59        19.18 o                         
  -6  -3   4        579.20        664.76        24.57 o                         
  -5  -3   4        103.48        118.76        10.88 o                         
  -4  -3   4      11861.22      11922.88       585.17 o                         
  -3  -3   4       3321.02       3309.99       152.74 o                         
  -2  -3   4        774.00        949.37        26.30 o                         
  -1  -3   4      13884.60      13589.60       263.47 o                         
   0  -3   4       6916.71       6555.06       143.55 o                         
   1  -3   4      10171.07      10211.72       254.94 o                         
   2  -3   4       2624.23       2735.76       124.83 o                         
   3  -3   4         32.27         38.26        10.23 o                         
   4  -3   4       1513.47       1405.75        52.93 o                         
   5  -3   4       1403.97       1293.93        33.30 o                         
   6  -3   4        185.75        174.34        15.07 o                         
   7  -3   4        288.28        257.01        33.78 o                         
   8  -3   4        572.27        518.43        42.59 o                         
  -9  -2   4        508.66        487.54        31.66 o                         
  -8  -2   4       1845.66       1762.94        59.46 o                         
  -7  -2   4        394.57        462.60        23.50 o                         
  -6  -2   4        300.92        262.34        16.74 o                         
  -5  -2   4       6506.77       6537.26       133.29 o                         
  -4  -2   4      30750.31      30860.27       937.64 o                         
  -3  -2   4       3925.99       3890.66       124.09 o                         
  -2  -2   4        894.82       1004.42        33.49 o                         
  -1  -2   4       1517.98       1584.57        44.55 o                         
   0  -2   4       5427.83       5659.78       123.71 o                         
   1  -2   4       3527.62       3231.10       102.81 o                         
   2  -2   4        262.75        220.29        20.56 o                         
   3  -2   4       5057.83       5086.89       224.70 o                         
   4  -2   4       4405.27       4280.61       195.33 o                         
   5  -2   4        106.86        112.99        11.86 o                         
   6  -2   4        329.08        311.62        18.16 o                         
   7  -2   4        643.81        748.15        33.48 o                         
   8  -2   4       1068.79       1111.60        70.49 o                         
   9  -2   4        862.33        753.26        51.40 o                         
  -9  -1   4       1631.69       1474.36        83.71 o                         
  -8  -1   4       1131.20       1161.09        37.31 o                         
  -7  -1   4         10.11          1.32        11.39 o                         
  -6  -1   4       1486.99       1509.01        41.67 o                         
  -5  -1   4       1947.59       1899.83        52.29 o                         
  -4  -1   4      14590.57      13768.64       423.18 o                         
  -3  -1   4       2168.60       2251.31        75.79 o                         
  -2  -1   4         15.72         49.72         7.68 o                         
  -1  -1   4       1292.01       1611.22        34.26 o                         
   0  -1   4        211.18        306.51        12.06 o                         
   1  -1   4        123.93        124.75        11.91 o                         
   2  -1   4        118.44        163.02        16.15 o                         
   3  -1   4       1459.34       1416.03       132.18 o                         
   4  -1   4       2409.94       2502.02       104.27 o                         
   5  -1   4        453.68        396.07        22.76 o                         
   6  -1   4         39.27         52.07        12.92 o                         
   7  -1   4       1183.55       1050.31        41.68 o                         
   8  -1   4        512.71        483.37        26.71 o                         
   9  -1   4         57.62         36.13        15.47 o                         
  -9   0   4       1807.49       1666.75        89.59 o                         
  -8   0   4        679.08        649.75        27.49 o                         
  -7   0   4         24.04          7.59        13.78 o                         
  -6   0   4        601.46        620.68        29.62 o                         
  -5   0   4       3191.94       3042.30        76.71 o                         
  -4   0   4         85.00         83.23        13.38 o                         
  -3   0   4        348.87        377.28        52.87 o                         
  -2   0   4       1050.08       1108.62        29.68 o                         
  -1   0   4       1202.15       1283.60        32.10 o                         
   0   0   4        102.59        125.41         8.05 o                         
   1   0   4        187.31        209.04        29.37 o                         
   2   0   4       2298.20       2452.32       110.15 o                         
   3   0   4       6429.36       5836.65       333.38 o                         
   4   0   4       3574.85       3197.05        73.03 o                         
   5   0   4        385.10        365.72        20.47 o                         
   6   0   4        152.71        140.99        17.59 o                         
   7   0   4       2867.62       3013.10        77.26 o                         
   8   0   4        956.82       1058.11        38.58 o                         
   9   0   4          2.07         13.38        11.21 o                         
  -8   1   4        266.94        284.75        23.53 o                         
  -7   1   4          2.83         26.65        13.46 o                         
  -6   1   4         94.83         80.02        17.69 o                         
  -5   1   4       2470.23       2390.62        56.72 o                         
  -4   1   4       1402.15       1280.21        52.93 o                         
  -3   1   4        956.57        941.13        31.20 o                         
  -2   1   4       2405.73       2432.26        57.23 o                         
  -1   1   4      12117.71      12461.81       268.75 o                         
   0   1   4        423.90        386.24        26.71 o                         
   1   1   4       2372.10       2438.45       113.31 o                         
   2   1   4       1528.24       1668.21        76.37 o                         
   3   1   4        403.38        312.08        32.31 o                         
   4   1   4       1223.50       1108.54        34.07 o                         
   5   1   4        111.17        137.34        15.87 o                         
   6   1   4       1981.05       1994.26        63.01 o                         
   7   1   4       3878.26       3678.00       105.98 o                         
   8   1   4       1019.81       1017.32        37.30 o                         
   9   1   4         16.99         25.92        10.14 o                         
  -8   2   4        160.70        160.67        14.33 o                         
  -7   2   4        205.85        221.84        28.43 o                         
  -6   2   4       2543.07       2543.61       100.21 o                         
  -5   2   4       1099.54        984.52        44.47 o                         
  -4   2   4         95.75         96.93        24.97 o                         
  -3   2   4        399.12        405.60        41.86 o                         
  -2   2   4        577.25        569.99        19.40 o                         
  -1   2   4       9920.05      10107.83       253.52 o                         
   0   2   4        886.89        844.57        28.21 o                         
   1   2   4        497.12        518.46        23.88 o                         
   2   2   4      16571.30      19314.96       826.69 o                         
   3   2   4       1596.90       1464.37        49.56 o                         
   4   2   4        458.42        408.64        35.25 o                         
   5   2   4         43.85         64.86        14.69 o                         
   6   2   4       3158.40       3319.04        95.23 o                         
   7   2   4       4264.41       4293.11       152.74 o                         
   8   2   4       1549.20       1761.66        62.18 o                         
   9   2   4         89.19        119.48        11.92 o                         
  10   2   4        872.83        685.85        38.18 o                         
  -8   3   4         57.25         51.71         9.94 o                         
  -7   3   4       1463.63       1466.57        55.63 o                         
  -6   3   4       5034.42       4914.21       137.29 o                         
  -5   3   4        909.63        876.20        36.46 o                         
  -4   3   4         12.79          0.62        10.94 o                         
  -3   3   4       1931.83       1869.42        96.93 o                         
  -2   3   4       8667.36       9118.44       241.13 o                         
  -1   3   4       7390.77       7868.58       198.97 o                         
   0   3   4         63.10         82.61        10.60 o                         
   1   3   4       1010.65        975.94        37.81 o                         
   2   3   4      10472.51      10420.36       453.81 o                         
   3   3   4       6230.77       6290.96       159.94 o                         
   4   3   4        662.28        746.45        33.64 o                         
   5   3   4        531.47        427.37        39.65 o                         
   6   3   4       3843.23       3624.82        88.66 o                         
   7   3   4       2193.20       2171.09        77.12 o                         
   8   3   4        248.05        290.68        18.48 o                         
   9   3   4        469.92        555.27        25.05 o                         
  10   3   4       1752.96       1446.45        73.43 o                         
  -8   4   4         91.09         98.00        19.09 o                         
  -7   4   4       1270.64       1297.81        45.78 o                         
  -6   4   4       2227.57       2267.50        94.07 o                         
  -5   4   4       1301.02       1224.50        49.60 o                         
  -4   4   4       1020.42       1022.62        35.90 o                         
  -3   4   4        148.17        146.24        35.98 o                         
  -2   4   4         67.68         69.17        13.99 o                         
  -1   4   4       7067.36       7745.15       241.96 o                         
   0   4   4        501.08        502.29        24.23 o                         
   1   4   4       1663.02       1603.34        59.48 o                         
   2   4   4        462.94        450.21        21.88 o                         
   3   4   4       1770.60       1919.17        65.89 o                         
   4   4   4         70.46         59.71        13.95 o                         
   5   4   4       1157.65       1153.96        48.86 o                         
   6   4   4        292.29        245.02        17.89 o                         
   7   4   4        725.55        720.91        41.95 o                         
   8   4   4         39.87         19.45        11.14 o                         
   9   4   4       1046.32       1118.63        32.28 o                         
  -7   5   4       1836.23       1868.78        71.08 o                         
  -6   5   4       2447.02       2452.19        74.22 o                         
  -5   5   4         13.21         26.92        11.40 o                         
  -4   5   4        329.08        294.56        17.68 o                         
  -3   5   4       1497.93       1409.08        48.65 o                         
  -2   5   4         83.75        147.43        14.68 o                         
  -1   5   4       1177.32       1261.30        49.93 o                         
   0   5   4         70.36         52.98        12.95 o                         
   1   5   4       1948.97       1930.49        92.63 o                         
   2   5   4       8117.80       7708.86       237.78 o                         
   3   5   4        200.11        203.67        15.87 o                         
   4   5   4       3272.12       3493.72       124.83 o                         
   5   5   4       6227.58       6210.13       165.96 o                         
   6   5   4       1071.65        950.70        28.82 o                         
   7   5   4        109.25         86.82        12.11 o                         
   8   5   4        400.94        456.72        26.71 o                         
   9   5   4       1370.15       1400.30        38.96 o                         
  -7   6   4        233.72        242.10        19.02 o                         
  -6   6   4        434.98        431.79        31.56 o                         
  -5   6   4        315.17        282.03        16.22 o                         
  -4   6   4         71.59         77.74        12.11 o                         
  -3   6   4       3334.29       3350.04        73.46 o                         
  -2   6   4         90.51        101.31        12.19 o                         
  -1   6   4        382.28        459.30        22.57 o                         
   0   6   4       4454.02       4564.23       146.94 o                         
   1   6   4       4302.85       4585.51       287.12 o                         
   2   6   4       7775.33       7548.02       331.91 o                         
   3   6   4        350.58        318.69        30.84 o                         
   4   6   4       2545.31       2303.87        57.21 o                         
   5   6   4       1246.18       1174.82        34.83 o                         
   6   6   4       1049.80       1039.07        30.41 o                         
   7   6   4         66.27         75.59        11.97 o                         
   8   6   4        701.43        646.30        41.01 o                         
   9   6   4       1054.61       1164.32        33.79 o                         
  -6   7   4        359.64        324.22        33.04 o                         
  -5   7   4        175.07        189.23        19.00 o                         
  -4   7   4        818.51        774.52        32.38 o                         
  -3   7   4       3120.41       3294.32        63.22 o                         
  -2   7   4       3057.12       3108.23        87.98 o                         
  -1   7   4       1888.41       2013.95        47.70 o                         
   0   7   4       2036.32       2137.83        61.32 o                         
   1   7   4       4736.28       5100.78       161.99 o                         
   2   7   4       8139.72       9009.80       474.37 o                         
   3   7   4        170.69        206.95        31.58 o                         
   4   7   4       3288.88       3187.86        68.25 o                         
   5   7   4       1773.44       1785.33        39.57 o                         
   6   7   4        221.59        229.83        13.68 o                         
   7   7   4         25.55         21.76        20.35 o                         
   8   7   4        528.86        590.36        27.57 o                         
   9   7   4       1150.25       1190.19        32.72 o                         
  -6   8   4         83.47         61.68        23.50 o                         
  -5   8   4        351.16        393.30        30.82 o                         
  -4   8   4       4067.12       4190.00        91.05 o                         
  -3   8   4       6586.28       7029.41       193.53 o                         
  -2   8   4        878.87        863.32        29.09 o                         
  -1   8   4       1649.03       1616.58        32.57 o                         
   0   8   4       2528.61       2580.39        58.62 o                         
   1   8   4       2220.81       2187.40       101.52 o                         
   2   8   4        196.44        205.19        15.69 o                         
   3   8   4         52.10         60.08         9.99 o                         
   4   8   4       1599.60       1501.76        42.51 o                         
   5   8   4       3948.63       3822.42        82.77 o                         
   6   8   4          8.49         -1.85         9.76 o                         
   7   8   4        233.98        217.82        17.66 o                         
   8   8   4        595.63        671.59        31.80 o                         
   9   8   4       1070.90        999.52        33.04 o                         
  -5   9   4        989.54        979.93        53.60 o                         
  -4   9   4       2591.95       2597.89        96.05 o                         
  -3   9   4        684.21        657.22        24.41 o                         
  -2   9   4        240.76        258.67        15.46 o                         
  -1   9   4         55.30         69.92         9.95 o                         
   0   9   4       5533.75       5571.75       114.18 o                         
   1   9   4       1032.77       1004.90        26.13 o                         
   2   9   4         96.35         91.19         8.52 o                         
   3   9   4       1498.64       1388.47        38.04 o                         
   4   9   4         98.46        106.45         9.54 o                         
   5   9   4        845.68        792.08        29.20 o                         
   6   9   4         88.77         93.03        11.87 o                         
   7   9   4        589.81        619.77        41.19 o                         
   8   9   4        776.40        797.13        36.14 o                         
   9   9   4        269.17        255.03        25.39 o                         
  -5  10   4       1335.12       1356.87        69.03 o                         
  -4  10   4       1556.86       1553.59        61.63 o                         
  -3  10   4        776.49        791.09        43.91 o                         
  -2  10   4        199.77        224.99        25.71 o                         
  -1  10   4       1730.50       1937.75        63.11 o                         
   0  10   4       2932.90       2987.65       108.52 o                         
   1  10   4        924.70        883.84        35.39 o                         
   2  10   4        393.70        363.50        34.45 o                         
   3  10   4       2443.30       2400.41        71.18 o                         
   4  10   4        285.76        273.05        15.10 o                         
   5  10   4        100.44        113.59        19.16 o                         
   6  10   4        285.86        292.06        23.54 o                         
   7  10   4       4204.49       4273.13       119.41 o                         
   8  10   4        981.51        979.13        37.36 o                         
  -4  11   4       1166.57       1170.71        45.99 o                         
  -3  11   4          1.23         -2.20        13.03 o                         
  -2  11   4        370.23        394.89        29.27 o                         
  -1  11   4         83.48        112.82        16.14 o                         
   0  11   4       2565.56       2657.28        78.43 o                         
   1  11   4         71.87         84.22        14.25 o                         
   2  11   4        943.50        978.40        71.23 o                         
   3  11   4        187.26        207.00        18.48 o                         
   4  11   4        121.59        113.57        13.93 o                         
   5  11   4         40.19         43.46        14.11 o                         
   6  11   4         28.71          5.56        16.15 o                         
   7  11   4       1099.86       1153.85        41.80 o                         
   8  11   4       2071.44       2102.69        73.38 o                         
  -3  12   4         96.82         61.62        16.89 o                         
  -2  12   4        832.49        846.28        38.01 o                         
  -1  12   4        315.01        436.46        23.23 o                         
   0  12   4        462.14        567.33        27.59 o                         
   1  12   4          8.20         17.03        11.32 o                         
   2  12   4        615.86        597.23        40.39 o                         
   3  12   4       2091.04       2244.97        79.32 o                         
   4  12   4        431.37        509.68        30.31 o                         
   5  12   4          0.44         -9.01        10.28 o                         
   6  12   4        355.63        387.63        21.23 o                         
   7  12   4        620.57        599.70        27.98 o                         
  -2  13   4        593.18        612.42        48.46 o                         
  -1  13   4       1582.95       1467.86        47.14 o                         
   0  13   4        661.57        632.24        29.06 o                         
   1  13   4        248.08        311.05        24.92 o                         
   2  13   4       1279.71       1213.82        87.38 o                         
   3  13   4       1453.72       1387.23        56.05 o                         
   4  13   4         83.40         95.46        26.44 o                         
   5  13   4         26.12         57.28        23.50 o                         
   6  13   4        840.27        776.76        51.40 o                         
   0  14   4         49.59         41.12        16.15 o                         
   1  14   4        519.52        506.13        34.14 o                         
   2  14   4        322.95        301.06        16.92 o                         
   3  14   4        721.86        688.64        26.26 o                         
   4  14   4         53.57         44.92        12.46 o                         
   5  14   4        528.75        505.21        35.25 o                         
  -4 -13   5       1647.38       1593.84        56.79 o                         
  -3 -13   5       1164.09       1025.76        48.46 o                         
  -2 -13   5        185.77        195.43        18.02 o                         
  -1 -13   5         68.62         60.90         6.49 o                         
   0 -13   5        539.99        568.09        26.02 o                         
   1 -13   5        866.08        855.46        34.48 o                         
  -5 -12   5        877.10        803.03        26.93 o                         
  -4 -12   5       2450.71       2435.83        84.88 o                         
  -3 -12   5        365.09        343.43        15.25 o                         
  -2 -12   5         71.13         31.18        24.23 o                         
  -1 -12   5        248.28        271.14        30.62 o                         
   0 -12   5       1897.01       1956.45        54.57 o                         
   1 -12   5        294.75        300.93        21.30 o                         
   2 -12   5          7.00         -1.91         6.90 o                         
   3 -12   5        222.18        210.70        16.23 o                         
  -6 -11   5          6.90        -13.22        16.89 o                         
  -5 -11   5       1289.85       1197.88       164.49 o                         
  -4 -11   5       1235.09       1299.32        52.70 o                         
  -3 -11   5        291.95        304.35        20.05 o                         
  -2 -11   5         43.42         31.53        16.92 o                         
  -1 -11   5         22.00         32.71        17.69 o                         
   0 -11   5       1404.66       1404.18        55.65 o                         
   1 -11   5        538.69        599.19        22.98 o                         
   2 -11   5         78.16         99.76        15.21 o                         
   3 -11   5       1217.77       1290.67        43.14 o                         
   4 -11   5       1354.79       1257.54        40.22 o                         
  -7 -10   5         19.14         24.09         9.59 o                         
  -6 -10   5          6.01         11.75        12.46 o                         
  -5 -10   5        563.14        631.06        22.89 o                         
  -4 -10   5        794.81        839.52        39.65 o                         
  -3 -10   5       1099.73       1098.65        49.91 o                         
  -2 -10   5        275.49        276.73        25.32 o                         
  -1 -10   5        269.87        312.36        27.16 o                         
   0 -10   5        951.95        974.16        44.69 o                         
   1 -10   5        610.86        658.55        18.71 o                         
   2 -10   5        510.00        596.29        22.84 o                         
   3 -10   5       1025.06       1108.75        26.93 o                         
   4 -10   5       1133.56       1263.62        32.49 o                         
   5 -10   5        642.76        642.36        21.33 o                         
  -7  -9   5         16.92         15.16        16.15 o                         
  -6  -9   5        286.53        323.90        29.26 o                         
  -5  -9   5       1504.85       1514.10        65.20 o                         
  -4  -9   5        530.53        509.55        20.48 o                         
  -3  -9   5          7.77         16.72         8.92 o                         
  -2  -9   5       1559.27       1524.04        49.29 o                         
  -1  -9   5       2792.82       2858.33        84.79 o                         
   0  -9   5        213.49        247.41        46.89 o                         
   1  -9   5        138.58        175.87        14.65 o                         
   2  -9   5        753.86        779.57        20.00 o                         
   3  -9   5       3850.63       3919.82        77.48 o                         
   4  -9   5        991.85       1059.70        35.49 o                         
   5  -9   5         36.79         26.46        11.88 o                         
   6  -9   5         73.98         47.00        22.03 o                         
  -7  -8   5         84.82         92.52        17.62 o                         
  -6  -8   5         25.70         13.65        13.05 o                         
  -5  -8   5       2229.69       2252.26        67.90 o                         
  -4  -8   5       1260.80       1221.48        34.05 o                         
  -3  -8   5        128.99        145.17        12.34 o                         
  -2  -8   5       2912.67       2738.23        65.10 o                         
  -1  -8   5       4379.65       4564.08       111.23 o                         
   0  -8   5        338.88        353.95        20.85 o                         
   1  -8   5         63.85         73.40         7.43 o                         
   2  -8   5        884.45        897.01        33.84 o                         
   3  -8   5       6813.92       6926.98       127.34 o                         
   4  -8   5       1566.24       1517.15        39.17 o                         
   5  -8   5         27.78         28.95        11.06 o                         
   6  -8   5       1621.19       1602.14        58.90 o                         
  -8  -7   5         36.43         71.96        19.09 o                         
  -7  -7   5        237.01        239.58        20.82 o                         
  -6  -7   5       1556.78       1649.63        48.65 o                         
  -5  -7   5       1524.70       1513.14        71.45 o                         
  -4  -7   5          3.85         -1.64        11.45 o                         
  -3  -7   5       1490.01       1528.34        57.13 o                         
  -2  -7   5       3607.15       3454.13        73.81 o                         
  -1  -7   5        701.30        662.29        33.25 o                         
   0  -7   5       1062.59       1092.76        51.52 o                         
   1  -7   5        439.99        411.45        19.09 o                         
   2  -7   5       3787.18       3776.46        80.84 o                         
   3  -7   5       4852.89       4738.84        74.15 o                         
   4  -7   5         53.82         64.55        11.87 o                         
   5  -7   5        594.37        579.95        37.35 o                         
   6  -7   5        771.81        821.93        41.64 o                         
   7  -7   5        193.39        207.43        17.62 o                         
  -8  -6   5          6.64          5.09        15.47 o                         
  -7  -6   5        931.30       1064.67        42.52 o                         
  -6  -6   5        201.15        209.05        30.93 o                         
  -5  -6   5        103.76        110.93        13.87 o                         
  -4  -6   5        130.44        139.99        10.66 o                         
  -3  -6   5       1671.43       1676.24        50.67 o                         
  -2  -6   5       4432.06       4167.53       204.14 o                         
  -1  -6   5        365.75        417.79        34.43 o                         
   0  -6   5         78.61         83.91        14.40 o                         
   1  -6   5        500.02        461.24        22.18 o                         
   2  -6   5       3654.88       3808.61        89.96 o                         
   3  -6   5       2942.72       2949.45        48.27 o                         
   4  -6   5        121.69        127.03        13.33 o                         
   5  -6   5         48.55         57.77        13.76 o                         
   6  -6   5        341.73        384.71        35.98 o                         
   7  -6   5        697.81        742.86        38.68 o                         
  -8  -5   5         80.18         79.01        15.99 o                         
  -7  -5   5       1149.24       1232.14        44.30 o                         
  -6  -5   5        152.29        167.69        14.10 o                         
  -5  -5   5        462.13        433.32        20.97 o                         
  -4  -5   5         10.67         20.19        11.17 o                         
  -3  -5   5        102.16         64.62        27.90 o                         
  -2  -5   5       8656.66       8708.45       224.08 o                         
  -1  -5   5       6209.03       6484.82       170.25 o                         
   0  -5   5       1593.72       1732.67        62.51 o                         
   1  -5   5       2894.50       2948.34        98.59 o                         
   2  -5   5       2882.62       2848.91        96.02 o                         
   3  -5   5       3779.39       4072.16       110.12 o                         
   4  -5   5         24.02         26.11         6.80 o                         
   5  -5   5        482.13        423.41        32.30 o                         
   6  -5   5        323.95        364.49        61.68 o                         
   7  -5   5        864.81        893.18        79.31 o                         
   8  -5   5         34.77         29.37        17.62 o                         
  -8  -4   5         16.48         34.69        14.86 o                         
  -7  -4   5       1606.96       1682.52        44.42 o                         
  -6  -4   5       3451.39       3467.90        77.38 o                         
  -5  -4   5         94.45         94.66        12.48 o                         
  -4  -4   5       1004.53        893.54        33.69 o                         
  -3  -4   5       4323.28       4161.65       190.92 o                         
  -2  -4   5       6569.06       6465.66       144.22 o                         
  -1  -4   5         48.69         43.60        12.80 o                         
   0  -4   5       4987.03       4998.15       158.30 o                         
   1  -4   5      11840.51      12691.83       389.94 o                         
   2  -4   5       3082.61       2787.16       129.24 o                         
   3  -4   5       1674.31       1593.34        52.97 o                         
   4  -4   5        202.35        202.13        12.08 o                         
   5  -4   5       1486.46       1496.19        63.38 o                         
   6  -4   5       1657.75       1676.57        67.39 o                         
   7  -4   5        211.46        201.31        17.26 o                         
   8  -4   5        416.44        417.09        39.65 o                         
  -8  -3   5         17.28         18.13        13.61 o                         
  -7  -3   5       1876.89       2002.88        57.79 o                         
  -6  -3   5       2985.48       2902.41        75.12 o                         
  -5  -3   5        252.77        260.57        12.95 o                         
  -4  -3   5       4102.29       4068.03       110.14 o                         
  -3  -3   5       3173.54       3066.20       143.93 o                         
  -2  -3   5       2855.95       2610.77        70.60 o                         
  -1  -3   5        494.87        432.29        15.52 o                         
   0  -3   5       1423.67       1386.71        41.19 o                         
   1  -3   5      20335.42      21744.82       660.88 o                         
   2  -3   5       2563.56       2865.00       130.71 o                         
   3  -3   5       1159.53       1164.48        61.68 o                         
   4  -3   5        266.15        320.70        19.56 o                         
   5  -3   5       1406.42       1379.96        41.46 o                         
   6  -3   5       1616.18       1636.78        54.18 o                         
   7  -3   5         28.48         40.27        16.07 o                         
   8  -3   5         78.94         57.28        19.09 o                         
  -8  -2   5        248.33        238.00        20.79 o                         
  -7  -2   5       2036.85       2131.43        57.55 o                         
  -6  -2   5         77.93         62.42        11.67 o                         
  -5  -2   5       3067.90       3112.91        68.99 o                         
  -4  -2   5      14225.65      14656.39       370.52 o                         
  -3  -2   5       1045.39        959.99        38.93 o                         
  -2  -2   5        113.09        123.98         9.15 o                         
  -1  -2   5          5.25          2.83         7.54 o                         
   0  -2   5         93.38         66.50        11.28 o                         
   1  -2   5       7815.00       7959.23       345.13 o                         
   2  -2   5       1054.33        979.43        51.40 o                         
   3  -2   5       1357.45       1381.83        69.03 o                         
   4  -2   5       1590.80       1416.30        42.64 o                         
   5  -2   5       1351.96       1258.15        39.33 o                         
   6  -2   5       1140.79       1230.19        39.96 o                         
   7  -2   5          1.11         -6.88        11.39 o                         
   8  -2   5       1571.77       1615.34        88.12 o                         
  -8  -1   5        825.24        830.87        37.83 o                         
  -7  -1   5         29.50         11.17        12.44 o                         
  -6  -1   5          3.00          0.78        10.30 o                         
  -5  -1   5         40.97         36.45        10.47 o                         
  -4  -1   5      15074.22      14448.28       314.83 o                         
  -3  -1   5       2562.86       2498.63        67.53 o                         
  -2  -1   5        111.02        126.60         9.53 o                         
  -1  -1   5        351.05        337.94        12.75 o                         
   0  -1   5       5428.68       5162.79       171.02 o                         
   1  -1   5        284.26        309.88        23.50 o                         
   2  -1   5          3.94         22.03        11.75 o                         
   3  -1   5        218.87        168.67        13.76 o                         
   4  -1   5       3785.64       3753.74       144.23 o                         
   5  -1   5       1350.62       1209.92        36.27 o                         
   6  -1   5        870.40        793.74        33.83 o                         
   7  -1   5        177.41        201.45        18.76 o                         
   8  -1   5        565.21        540.04        27.60 o                         
   9  -1   5        929.44        921.16        42.43 o                         
  -8   0   5        675.38        688.23        25.86 o                         
  -7   0   5        789.50        753.87        32.10 o                         
  -6   0   5          6.76         -0.38        11.88 o                         
  -5   0   5        921.69        883.35        40.94 o                         
  -4   0   5       2522.77       2422.16        64.02 o                         
  -3   0   5       2512.16       2717.12        90.83 o                         
  -2   0   5        315.85        321.92        14.64 o                         
  -1   0   5       2552.03       2264.65        62.18 o                         
   1   0   5       8090.37       8887.26       384.78 o                         
   2   0   5        947.77        898.00        80.77 o                         
   3   0   5       2934.50       2931.34       108.68 o                         
   4   0   5       4015.03       3684.91        96.90 o                         
   5   0   5        690.50        613.09        23.45 o                         
   6   0   5         83.36         68.20        10.40 o                         
   7   0   5        635.48        651.70        69.11 o                         
   8   0   5        616.16        647.93        39.40 o                         
   9   0   5       1092.97       1059.24        49.25 o                         
  -8   1   5       1175.73       1107.50        34.37 o                         
  -7   1   5        417.15        411.62        23.39 o                         
  -6   1   5        962.09        977.18        37.00 o                         
  -5   1   5        357.76        341.64        24.12 o                         
  -4   1   5       3718.53       3229.86        95.66 o                         
  -3   1   5        622.28        504.62        26.10 o                         
  -2   1   5       3324.17       3495.16        80.56 o                         
  -1   1   5       2259.57       2340.72        64.72 o                         
   0   1   5       2226.42       2205.55        74.25 o                         
   1   1   5       2247.21       2457.30       130.71 o                         
   2   1   5          4.75         17.33        12.48 o                         
   3   1   5        129.35         84.44        13.22 o                         
   4   1   5       2770.61       2663.80       129.24 o                         
   5   1   5        294.34        269.26        18.88 o                         
   6   1   5        241.53        251.21        31.48 o                         
   7   1   5       2945.20       3249.41        82.79 o                         
   8   1   5       3208.05       3331.71        84.05 o                         
   9   1   5        318.28        280.38        24.34 o                         
  -8   2   5        774.68        754.57        26.69 o                         
  -7   2   5          0.62          3.79        14.71 o                         
  -6   2   5       1184.65       1207.88        78.57 o                         
  -5   2   5       1797.49       1586.74        82.57 o                         
  -4   2   5        958.71        882.15        43.35 o                         
  -3   2   5          7.48         24.97        19.09 o                         
  -2   2   5        267.03        339.27        20.14 o                         
  -1   2   5      10624.54      10420.15       262.29 o                         
   0   2   5       3560.48       3509.76        93.24 o                         
   1   2   5        566.16        534.31        27.39 o                         
   2   2   5        342.65        377.76        34.19 o                         
   3   2   5       4500.66       4297.79       135.93 o                         
   4   2   5       2863.59       2638.83        89.79 o                         
   5   2   5          3.21          7.40        13.99 o                         
   6   2   5         35.26         37.41        13.73 o                         
   7   2   5       3121.93       3239.81        98.27 o                         
   8   2   5       5477.55       5737.53       157.42 o                         
   9   2   5        283.31        294.97        16.42 o                         
  -8   3   5        142.71        140.46        11.69 o                         
  -7   3   5          7.10          4.36        14.55 o                         
  -6   3   5       1248.85       1298.52        65.79 o                         
  -5   3   5       1033.25        839.77        66.09 o                         
  -4   3   5       1068.38       1029.31        37.49 o                         
  -3   3   5        234.76        189.45        27.90 o                         
  -2   3   5       5874.30       5830.03       151.76 o                         
  -1   3   5        872.49        857.47        25.99 o                         
   0   3   5        369.40        391.32        26.12 o                         
   1   3   5        177.15        173.27        15.03 o                         
   2   3   5       9718.97      10733.04       338.45 o                         
   3   3   5      11393.22      12239.84       374.34 o                         
   4   3   5       2890.62       2940.21        98.59 o                         
   5   3   5         48.34         28.30        12.07 o                         
   6   3   5       3842.30       3891.39       109.94 o                         
   7   3   5       3018.36       3096.51        80.39 o                         
   8   3   5        930.65        993.47        32.65 o                         
   9   3   5         22.23         19.37        10.51 o                         
  10   3   5        572.88        509.61        33.78 o                         
  -7   4   5        268.32        294.48        32.02 o                         
  -6   4   5       1537.75       1633.48        57.65 o                         
  -5   4   5       1191.58       1191.19        66.53 o                         
  -4   4   5        406.43        366.57        32.86 o                         
  -3   4   5       1051.59        912.19        38.15 o                         
  -2   4   5       1689.95       1733.96        65.94 o                         
  -1   4   5       6852.99       6557.65       191.51 o                         
   0   4   5       1262.84       1365.86        76.46 o                         
   1   4   5       1526.84       1522.89        75.63 o                         
   2   4   5       5763.83       5724.13       255.54 o                         
   3   4   5       9367.35       9933.24       306.33 o                         
   4   4   5       1030.66       1076.57        43.91 o                         
   5   4   5         74.20         58.68        11.45 o                         
   6   4   5        391.15        376.17        29.25 o                         
   7   4   5       1763.01       1673.68        44.66 o                         
   8   4   5        890.83        795.86        31.78 o                         
   9   4   5         89.14         85.25        11.46 o                         
  -7   5   5        791.64        774.43        38.93 o                         
  -6   5   5       2138.39       2183.86        67.76 o                         
  -5   5   5        483.72        509.78        30.95 o                         
  -4   5   5         27.10         37.84        13.06 o                         
  -3   5   5         41.76         26.67        10.74 o                         
  -2   5   5        836.10        739.83        29.67 o                         
  -1   5   5       2214.78       2349.07        83.59 o                         
   0   5   5        246.40        239.40        19.73 o                         
   1   5   5        710.88        705.87        29.61 o                         
   2   5   5      10820.95      10498.27       322.42 o                         
   3   5   5       8727.17       8618.46       267.37 o                         
   4   5   5        295.13        335.33        27.81 o                         
   5   5   5       1206.99       1155.89        35.76 o                         
   6   5   5        537.33        477.96        21.23 o                         
   7   5   5        831.55        838.67        29.69 o                         
   8   5   5          1.97         -5.61        11.36 o                         
   9   5   5        248.98        258.07        10.80 o                         
  -7   6   5        206.68        229.11        27.90 o                         
  -6   6   5       1277.24       1295.59        55.96 o                         
  -5   6   5        613.29        630.20        26.83 o                         
  -4   6   5          2.43          2.80        10.38 o                         
  -3   6   5       2025.63       2051.89        50.19 o                         
  -2   6   5        807.12        769.09        26.07 o                         
  -1   6   5       2898.59       2804.50       123.99 o                         
   0   6   5        482.99        619.73        41.12 o                         
   1   6   5      10163.61      11366.01       497.86 o                         
   2   6   5       1988.08       1950.19        96.93 o                         
   3   6   5       2796.11       2759.52        76.59 o                         
   4   6   5        220.74        208.10        16.57 o                         
   5   6   5       1032.26       1015.56        32.38 o                         
   6   6   5        565.09        561.71        22.24 o                         
   7   6   5        227.21        233.88        17.07 o                         
   8   6   5          0.85          7.77         9.11 o                         
   9   6   5        612.09        694.75        25.37 o                         
  -6   7   5       2103.32       2162.22        76.20 o                         
  -5   7   5          3.55          3.46        14.01 o                         
  -4   7   5        877.99        937.70        32.01 o                         
  -3   7   5       2960.19       3149.98        70.69 o                         
  -2   7   5       2418.29       2397.74        55.37 o                         
  -1   7   5       1064.39       1094.34        26.46 o                         
   0   7   5       1101.93       1047.92        36.72 o                         
   1   7   5       3363.66       3369.39       112.14 o                         
   2   7   5       3454.19       3631.07       152.66 o                         
   3   7   5        807.13        818.06        26.92 o                         
   4   7   5        902.33        855.73        25.30 o                         
   5   7   5        980.22        948.02        28.26 o                         
   6   7   5       2291.11       2336.25        55.12 o                         
   7   7   5        791.34        800.67        24.93 o                         
   8   7   5        131.14        142.10        18.44 o                         
   9   7   5        425.90        413.63        18.07 o                         
  -6   8   5        468.54        469.96        41.12 o                         
  -5   8   5        168.67        176.15        15.50 o                         
  -4   8   5       1276.08       1406.89        44.21 o                         
  -3   8   5       4738.08       5106.64       166.57 o                         
  -2   8   5       2451.12       2668.75        62.94 o                         
  -1   8   5         12.81         21.95         9.12 o                         
   0   8   5       1057.58       1094.95        41.66 o                         
   1   8   5       4642.36       4532.35       121.21 o                         
   2   8   5       1039.50       1127.72        75.63 o                         
   3   8   5        489.01        504.61        30.95 o                         
   4   8   5        930.61        973.98        32.70 o                         
   5   8   5       4270.87       4286.00       104.32 o                         
   6   8   5       3655.14       3668.70        81.47 o                         
   7   8   5        188.57        194.74        17.62 o                         
   8   8   5       1329.50       1327.93        46.88 o                         
   9   8   5        281.64        261.09        19.29 o                         
  -5   9   5        509.11        509.47        30.52 o                         
  -4   9   5       1281.43       1239.33        45.48 o                         
  -3   9   5        523.23        542.99        24.59 o                         
  -2   9   5        635.15        643.69        26.89 o                         
  -1   9   5        179.43        183.67        15.31 o                         
   0   9   5       3488.15       3468.63        84.10 o                         
   1   9   5       3982.48       3985.06       108.17 o                         
   2   9   5       1011.78        897.54        32.79 o                         
   3   9   5        117.41        118.83        16.65 o                         
   4   9   5        271.67        235.24        17.72 o                         
   5   9   5       2101.20       2074.51        56.23 o                         
   6   9   5       1908.55       1941.68        54.05 o                         
   7   9   5          2.06         10.83        13.57 o                         
   8   9   5        322.81        292.97        22.28 o                         
   9   9   5        212.21        221.34        21.73 o                         
  -5  10   5        450.19        370.09        36.72 o                         
  -4  10   5        818.07        835.80        42.54 o                         
  -3  10   5       1427.55       1491.98        63.25 o                         
  -2  10   5        222.53        211.37        20.83 o                         
  -1  10   5        830.07        824.63        49.26 o                         
   0  10   5       2084.36       2026.28        79.32 o                         
   1  10   5       3098.47       2845.76       102.43 o                         
   2  10   5        280.62        271.94        29.48 o                         
   3  10   5         53.22         54.15        14.01 o                         
   4  10   5         36.29         32.05        14.25 o                         
   5  10   5        463.54        412.98        27.16 o                         
   6  10   5         70.90         83.25        16.66 o                         
   7  10   5        981.24       1015.49        41.27 o                         
   8  10   5        260.69        305.53        31.14 o                         
  -4  11   5        871.29        804.43        70.42 o                         
  -3  11   5        252.54        276.23        24.97 o                         
  -2  11   5         72.71         97.45        18.69 o                         
  -1  11   5         30.14         67.45        18.35 o                         
   0  11   5       3873.58       3960.14       135.38 o                         
   1  11   5       1471.84       1355.65        47.62 o                         
   2  11   5          1.45         -4.35        18.36 o                         
   3  11   5        306.18        309.26        21.68 o                         
   4  11   5        709.48        795.32        43.47 o                         
   5  11   5         40.03         49.96        18.01 o                         
   6  11   5         11.65         17.32        12.96 o                         
   7  11   5        276.88        292.09        26.61 o                         
   8  11   5       2003.26       1757.80        83.71 o                         
  -3  12   5        645.26        594.03        34.51 o                         
  -2  12   5          5.53         22.14        27.90 o                         
  -1  12   5       1297.57       1390.56        57.07 o                         
   0  12   5        654.87        768.70        39.87 o                         
   1  12   5        718.96        719.41        31.73 o                         
   2  12   5          3.50          4.41        13.38 o                         
   3  12   5       1042.97        996.11        37.61 o                         
   4  12   5       1944.96       2050.42        81.61 o                         
   5  12   5        772.11        790.90        44.06 o                         
   6  12   5          1.21          3.67        12.33 o                         
   7  12   5       1226.83       1221.75        60.21 o                         
  -1  13   5       2150.11       2198.39       113.08 o                         
   0  13   5        959.30       1012.62        36.23 o                         
   1  13   5          4.59          6.34         9.17 o                         
   2  13   5       1084.56       1082.55        37.12 o                         
   3  13   5        940.58        925.47        86.45 o                         
   4  13   5       1348.82       1374.49        66.09 o                         
   1  14   5          7.87         -5.87        16.15 o                         
   2  14   5        116.91        136.82        26.44 o                         
   3  14   5       1586.28       1442.30        54.00 o                         
   4  14   5       1477.67       1336.30        70.49 o                         
  -4 -13   6        296.56        237.92        16.15 o                         
  -3 -13   6        964.16        809.13        59.49 o                         
  -2 -13   6        928.40        948.59        69.03 o                         
  -1 -13   6         19.34         30.84        22.03 o                         
   0 -13   6         42.86         47.77         5.46 o                         
   1 -13   6        620.56        529.72        35.98 o                         
  -5 -12   6         20.65          9.67         5.70 o                         
  -4 -12   6        165.80        197.89        16.89 o                         
  -3 -12   6         87.59         81.61        10.98 o                         
  -2 -12   6        422.42        484.46        35.26 o                         
  -1 -12   6        135.88        120.57        23.82 o                         
   0 -12   6        542.04        526.66        18.49 o                         
   1 -12   6       1205.93       1225.55        47.73 o                         
   2 -12   6        455.17        476.56        38.92 o                         
  -6 -11   6        306.89        271.70        23.50 o                         
  -5 -11   6         17.92         20.73         8.28 o                         
  -4 -11   6        729.57        728.65        34.46 o                         
  -3 -11   6        183.07        194.48        14.96 o                         
  -2 -11   6         56.89         64.57        18.50 o                         
  -1 -11   6         27.26         61.09        18.62 o                         
   0 -11   6       2264.39       2289.75        76.28 o                         
   1 -11   6       1324.86       1242.96        37.46 o                         
   2 -11   6        396.51        392.57        18.19 o                         
   3 -11   6         23.19         48.14         8.75 o                         
   4 -11   6        538.50        405.34        29.37 o                         
  -6 -10   6        148.18        140.62         9.72 o                         
  -5 -10   6         29.74         40.95        17.62 o                         
  -4 -10   6       1550.37       1694.79        64.19 o                         
  -3 -10   6       1909.72       1975.22        58.49 o                         
  -2 -10   6        277.02        259.82        29.39 o                         
  -1 -10   6        156.57        164.27        22.48 o                         
   0 -10   6       2179.14       2307.59        76.84 o                         
   1 -10   6       2560.44       2919.52        84.89 o                         
   2 -10   6        237.91        247.53        14.73 o                         
   3 -10   6         57.27         70.50        10.32 o                         
   4 -10   6       2120.73       2076.45        52.22 o                         
   5 -10   6        682.49        675.57        64.62 o                         
  -7  -9   6        105.05        120.24        15.58 o                         
  -6  -9   6          2.06          3.26        13.76 o                         
  -5  -9   6       1477.77       1513.13        50.19 o                         
  -4  -9   6       2034.83       2056.42        52.23 o                         
  -3  -9   6        727.52        784.80        37.50 o                         
  -2  -9   6        138.72        154.07        26.24 o                         
  -1  -9   6        467.09        458.54        27.47 o                         
   0  -9   6        125.25        132.77        20.90 o                         
   1  -9   6        908.12        916.30        32.70 o                         
   2  -9   6         10.90         18.80         6.84 o                         
   3  -9   6       2374.10       2448.61        50.20 o                         
   4  -9   6       5376.51       5070.45       117.76 o                         
   5  -9   6        482.66        491.56        24.69 o                         
  -7  -8   6         12.30         18.46        14.10 o                         
  -6  -8   6        137.04        130.91        14.24 o                         
  -5  -8   6        578.76        568.09        25.73 o                         
  -4  -8   6       2675.13       2781.81        79.12 o                         
  -3  -8   6        524.28        493.00        15.62 o                         
  -2  -8   6        404.26        400.17        32.38 o                         
  -1  -8   6       2361.58       2246.24        56.47 o                         
   0  -8   6        957.86        959.55        41.63 o                         
   1  -8   6        151.49        173.22        16.74 o                         
   2  -8   6        249.36        258.94        12.14 o                         
   3  -8   6       2333.27       2298.80        48.96 o                         
   4  -8   6       2211.66       2037.84        47.73 o                         
   5  -8   6       1002.89        969.08        30.48 o                         
   6  -8   6         14.83          5.66        14.43 o                         
  -8  -7   6        490.03        494.93        30.84 o                         
  -7  -7   6          8.72        -16.15        16.15 o                         
  -6  -7   6        896.51       1009.34        45.55 o                         
  -5  -7   6        667.47        679.26        51.40 o                         
  -4  -7   6       1249.77       1183.31        48.33 o                         
  -3  -7   6         52.94         45.40         5.91 o                         
  -2  -7   6        455.83        408.23        16.13 o                         
  -1  -7   6       3450.65       3172.74        94.38 o                         
   0  -7   6       2656.51       2442.32        48.24 o                         
   1  -7   6        420.12        370.38        13.51 o                         
   2  -7   6       1979.34       1975.64        32.13 o                         
   3  -7   6       3664.15       3760.29        63.72 o                         
   4  -7   6       1076.17       1165.68        33.02 o                         
   5  -7   6         16.97          9.15        11.47 o                         
   6  -7   6         35.26         39.65        14.66 o                         
   7  -7   6        748.65        763.66        32.46 o                         
  -8  -6   6        195.54        223.23        26.44 o                         
  -7  -6   6         21.70         36.72        19.83 o                         
  -6  -6   6        214.75        243.76        21.65 o                         
  -5  -6   6       1859.33       1854.37       100.60 o                         
  -4  -6   6       1257.36       1193.93        35.38 o                         
  -3  -6   6         24.06         39.83         7.95 o                         
  -2  -6   6        529.87        514.45        60.21 o                         
  -1  -6   6       3586.62       3499.73        99.79 o                         
   0  -6   6       1059.18       1076.25        46.56 o                         
   1  -6   6        217.68        197.24        27.01 o                         
   2  -6   6        587.88        631.52        23.17 o                         
   3  -6   6       1318.20       1432.26        33.89 o                         
   4  -6   6        787.06        878.83        38.56 o                         
   5  -6   6          0.31         17.92        12.74 o                         
   6  -6   6        258.87        220.11        41.86 o                         
   7  -6   6       3694.33       3531.40       118.74 o                         
  -8  -5   6        215.86        251.14        30.84 o                         
  -7  -5   6         54.71         57.63        32.31 o                         
  -6  -5   6       1022.87       1010.12        42.69 o                         
  -5  -5   6       3998.98       3988.10       111.54 o                         
  -4  -5   6        167.81        121.85        19.00 o                         
  -3  -5   6        195.64        214.42        35.25 o                         
  -2  -5   6        836.47        776.76        63.15 o                         
  -1  -5   6       7531.03       7708.42       201.88 o                         
   0  -5   6       2711.87       2683.99        92.73 o                         
   1  -5   6        460.58        454.49        27.15 o                         
   2  -5   6       6696.65       7251.22       225.85 o                         
   3  -5   6       3849.48       3703.14        62.12 o                         
   4  -5   6         21.26         20.37        13.93 o                         
   5  -5   6        112.48        118.37        15.72 o                         
   6  -5   6        318.72        356.21        29.64 o                         
   7  -5   6       1806.78       1804.20        70.99 o                         
   8  -5   6        521.06        474.37        36.72 o                         
  -8  -4   6        403.12        411.81        53.45 o                         
  -7  -4   6        252.45        237.38        16.38 o                         
  -6  -4   6       5262.54       5476.26       128.34 o                         
  -5  -4   6        545.36        517.60        23.23 o                         
  -4  -4   6          6.29         10.54         9.20 o                         
  -3  -4   6       5608.86       5149.89       224.70 o                         
  -2  -4   6       1403.67       1100.84        42.43 o                         
  -1  -4   6        580.75        532.73        24.13 o                         
   0  -4   6        442.58        479.68        27.13 o                         
   1  -4   6       1809.93       1804.80        88.12 o                         
   2  -4   6       3403.99       2979.55       139.52 o                         
   3  -4   6         32.06         41.87         6.53 o                         
   4  -4   6        127.90        137.04         9.93 o                         
   5  -4   6        550.35        513.66        39.72 o                         
   6  -4   6        769.92        762.80        34.06 o                         
   7  -4   6       2309.30       2372.93        88.75 o                         
   8  -4   6         84.65         58.75        20.56 o                         
  -8  -3   6        123.57        108.00        16.57 o                         
  -7  -3   6        973.22        980.60        36.34 o                         
  -6  -3   6       4268.02       4093.13        89.49 o                         
  -5  -3   6        857.46        800.35        34.65 o                         
  -4  -3   6        666.47        695.72        31.11 o                         
  -3  -3   6       1486.75       1176.29        45.66 o                         
  -2  -3   6       1690.29       1572.12        55.49 o                         
  -1  -3   6       2329.19       2381.85        79.88 o                         
   0  -3   6       1119.80       1056.88        44.43 o                         
   1  -3   6       4345.43       4337.89       193.86 o                         
   2  -3   6       4081.13       3898.77       176.24 o                         
   3  -3   6       1264.34       1016.93        55.07 o                         
   4  -3   6        180.10        164.58        12.64 o                         
   5  -3   6        727.05        755.61        26.12 o                         
   6  -3   6       1654.08       1660.23        54.62 o                         
   7  -3   6       4669.22       4703.98       127.38 o                         
   8  -3   6          0.20          4.92        11.12 o                         
  -8  -2   6        554.43        621.71        30.52 o                         
  -7  -2   6        804.17        826.18        39.61 o                         
  -6  -2   6       4177.05       4428.48        95.14 o                         
  -5  -2   6        730.43        738.91        30.68 o                         
  -4  -2   6        585.37        539.82        23.71 o                         
  -3  -2   6        859.92        736.90        37.61 o                         
  -2  -2   6       3303.81       3079.79        83.02 o                         
  -1  -2   6        119.18        136.99        26.44 o                         
   0  -2   6         94.82         98.45        11.85 o                         
   1  -2   6       3595.25       3278.68       156.41 o                         
   2  -2   6      12229.88      11997.13       649.79 o                         
   3  -2   6       1195.78       1242.31        64.62 o                         
   4  -2   6        362.41        385.63        20.28 o                         
   5  -2   6       3125.00       2968.59        59.05 o                         
   6  -2   6       1896.33       1973.85        52.57 o                         
   7  -2   6         13.50         19.78        16.52 o                         
   8  -2   6        570.62        574.23        44.06 o                         
  -8  -1   6        616.71        603.19        30.75 o                         
  -7  -1   6       2074.95       2118.42        57.59 o                         
  -6  -1   6        406.66        417.42        23.74 o                         
  -5  -1   6        157.05        149.51        13.25 o                         
  -4  -1   6         75.43         67.32        13.78 o                         
  -3  -1   6       4438.49       4211.74       110.48 o                         
  -2  -1   6         33.16         43.36         8.32 o                         
  -1  -1   6         38.31         39.93         9.50 o                         
   0  -1   6       1079.20       1072.89        35.58 o                         
   1  -1   6       3062.40       2866.00       212.95 o                         
   2  -1   6       2742.33       2755.26       130.71 o                         
   3  -1   6        235.49        181.41        15.87 o                         
   4  -1   6        110.33        111.86        11.00 o                         
   5  -1   6       3878.55       3721.27        66.34 o                         
   6  -1   6         81.79        104.91        14.70 o                         
   7  -1   6        453.96        495.07        35.34 o                         
   8  -1   6         49.67         50.65        18.15 o                         
   9  -1   6        915.50        836.06        38.68 o                         
  -8   0   6        457.29        417.36        30.31 o                         
  -7   0   6       4245.99       4149.84       100.67 o                         
  -6   0   6        231.38        239.09        19.08 o                         
  -5   0   6        490.33        443.38        40.28 o                         
  -4   0   6        120.47        115.06        24.70 o                         
  -3   0   6       2469.52       2283.73        79.40 o                         
  -2   0   6       3097.92       2931.18        79.93 o                         
  -1   0   6         42.35         64.38        11.02 o                         
   0   0   6       2983.00       3051.55        98.66 o                         
   1   0   6        524.51        496.66        21.95 o                         
   2   0   6        187.07        150.94        23.50 o                         
   3   0   6        559.54        595.67        28.21 o                         
   4   0   6       1153.29        974.11        65.35 o                         
   5   0   6       3832.24       3579.93        87.17 o                         
   6   0   6        691.92        651.71        23.47 o                         
   7   0   6          2.03        -12.20        12.20 o                         
   8   0   6        564.68        618.40        30.41 o                         
   9   0   6       1508.18       1510.88        61.16 o                         
  -8   1   6       1206.40       1155.09        40.32 o                         
  -7   1   6        380.68        358.29        22.38 o                         
  -6   1   6          6.92        -10.44        12.90 o                         
  -5   1   6         46.31         44.17        12.93 o                         
  -4   1   6        576.82        534.10        30.95 o                         
  -3   1   6       1704.89       1768.08        93.99 o                         
  -2   1   6         67.21         69.46        12.72 o                         
  -1   1   6        689.66        655.82        26.56 o                         
   0   1   6      13306.65      14548.71       444.99 o                         
   1   1   6         72.25         57.87        10.65 o                         
   2   1   6       2675.61       3040.00        99.14 o                         
   3   1   6        255.21        293.80        22.76 o                         
   4   1   6       4334.25       4218.93       196.80 o                         
   5   1   6       8262.67       8210.59       232.98 o                         
   6   1   6       1540.24       1595.66        53.98 o                         
   7   1   6       1284.58       1246.93        49.70 o                         
   8   1   6       2816.36       2980.08        87.81 o                         
   9   1   6        436.84        457.15        23.75 o                         
  -8   2   6        915.54        915.31        30.05 o                         
  -7   2   6        504.92        506.02        53.46 o                         
  -6   2   6        137.14        134.81        19.61 o                         
  -5   2   6        975.58        902.66        52.52 o                         
  -4   2   6       1746.14       1641.95        65.29 o                         
  -3   2   6        767.03        792.91        57.28 o                         
  -2   2   6         90.21        122.06        19.42 o                         
  -1   2   6        503.86        549.65        24.47 o                         
   0   2   6      13166.78      13842.07       346.51 o                         
   1   2   6       6714.45       7314.92       227.94 o                         
   2   2   6        155.39        238.48        15.08 o                         
   3   2   6       4072.83       4135.28       132.33 o                         
   4   2   6       6287.49       6712.37       302.54 o                         
   5   2   6       6507.35       6424.02       278.47 o                         
   6   2   6        238.56        258.52        28.03 o                         
   7   2   6       1374.80       1471.16        54.23 o                         
   8   2   6       4702.12       4980.62       119.13 o                         
   9   2   6        582.10        579.71        22.08 o                         
  -8   3   6        838.81        749.87        35.17 o                         
  -7   3   6        834.52        773.13        27.20 o                         
  -6   3   6        933.80        913.16        54.51 o                         
  -5   3   6        935.23       1121.89        92.52 o                         
  -4   3   6       1390.90       1378.99        63.25 o                         
  -3   3   6       2204.06       2264.33       118.96 o                         
  -2   3   6       6581.22       6247.77       163.35 o                         
  -1   3   6       3116.09       3079.62       104.36 o                         
   0   3   6       1317.63       1401.90        43.52 o                         
   1   3   6       8145.35       8897.57       565.42 o                         
   2   3   6       1296.71       1399.98        51.21 o                         
   3   3   6       6186.06       6881.38       214.90 o                         
   4   3   6        988.39        864.21        38.05 o                         
   5   3   6       2066.92       1858.73        88.87 o                         
   6   3   6        787.06        749.52        35.53 o                         
   7   3   6       1093.77       1076.38        45.47 o                         
   8   3   6       2508.78       2660.82        82.53 o                         
   9   3   6         86.17         91.72        10.91 o                         
  -7   4   6         31.13         16.47        11.96 o                         
  -6   4   6        630.24        684.56        34.29 o                         
  -5   4   6        944.70       1037.75        45.66 o                         
  -4   4   6        236.44        234.08        23.37 o                         
  -3   4   6         18.99         29.56        14.25 o                         
  -2   4   6         34.65         22.91        15.47 o                         
  -1   4   6        897.78        818.92        31.88 o                         
   0   4   6       6656.22       6775.41       174.38 o                         
   1   4   6         51.84         41.20        10.66 o                         
   2   4   6        805.67        929.49        58.75 o                         
   3   4   6       5928.33       6072.00       191.55 o                         
   4   4   6        992.64        925.51        41.12 o                         
   5   4   6        345.20        365.34        19.93 o                         
   6   4   6         14.02         25.99        11.86 o                         
   7   4   6        265.49        281.79        20.47 o                         
   8   4   6       1732.48       1684.42        49.28 o                         
   9   4   6        143.50        151.07        17.06 o                         
  -7   5   6          4.19         11.89        12.02 o                         
  -6   5   6         92.35        114.36        31.11 o                         
  -5   5   6       1834.98       1859.14        64.02 o                         
  -4   5   6        465.51        479.85        29.46 o                         
  -3   5   6        173.70        198.09        16.98 o                         
  -2   5   6       1619.35       1441.04        49.44 o                         
  -1   5   6       4927.24       5050.41       165.63 o                         
   0   5   6       4090.56       4469.68       169.02 o                         
   1   5   6         13.85         13.13         9.59 o                         
   2   5   6       1935.74       1781.30        92.52 o                         
   3   5   6       4309.31       4366.93       140.64 o                         
   4   5   6       1318.18       1299.82        39.92 o                         
   5   5   6         19.84          7.38        11.25 o                         
   6   5   6       1411.02       1293.93        36.13 o                         
   7   5   6       1706.17       1687.70        44.47 o                         
   8   5   6        981.95       1025.40        35.82 o                         
   9   5   6          3.78          7.78         8.02 o                         
  -6   6   6        393.45        386.36        29.02 o                         
  -5   6   6       1364.31       1445.80        43.28 o                         
  -4   6   6       1226.61       1237.83        46.39 o                         
  -3   6   6        601.01        624.73        38.16 o                         
  -2   6   6       1784.28       1749.21        43.79 o                         
  -1   6   6       1774.11       1839.48        57.92 o                         
   0   6   6       2985.25       3185.19       109.38 o                         
   1   6   6       2335.40       2515.33        87.75 o                         
   2   6   6       4171.96       4093.41       134.48 o                         
   3   6   6        491.45        510.27        31.66 o                         
   4   6   6         84.28         91.27        21.86 o                         
   5   6   6        230.65        211.39        15.57 o                         
   6   6   6       2365.25       2338.21        55.43 o                         
   7   6   6       1744.68       1810.34        46.01 o                         
   8   6   6       1684.98       1721.84        44.22 o                         
   9   6   6        259.20        315.35        24.49 o                         
  -6   7   6       2854.63       2902.38       121.16 o                         
  -5   7   6       1851.23       1875.33        60.12 o                         
  -4   7   6        213.79        209.87        15.94 o                         
  -3   7   6       1666.74       1765.09        71.30 o                         
  -2   7   6       2651.12       2634.93        67.22 o                         
  -1   7   6       3401.10       3284.12        72.04 o                         
   0   7   6         53.38         59.30        12.72 o                         
   1   7   6        422.52        425.61        27.50 o                         
   2   7   6       2249.13       2211.92        79.94 o                         
   3   7   6       6755.30       6657.78       172.97 o                         
   4   7   6          8.15         13.80         8.82 o                         
   5   7   6        652.01        648.21        23.39 o                         
   6   7   6       2328.88       2409.47        57.25 o                         
   7   7   6       3780.18       3803.82        83.70 o                         
   8   7   6        341.56        367.48        21.43 o                         
   9   7   6        318.59        264.74        26.25 o                         
  -5   8   6        758.40        788.58        31.31 o                         
  -4   8   6        168.71        146.40        18.11 o                         
  -3   8   6       1298.48       1347.55        50.34 o                         
  -2   8   6       3424.65       3897.62        93.08 o                         
  -1   8   6        195.30        243.03        15.64 o                         
   0   8   6         36.03         51.51         8.29 o                         
   1   8   6       3136.03       3053.73        86.87 o                         
   2   8   6        435.27        454.46        31.16 o                         
   3   8   6       1089.59       1078.90        29.11 o                         
   4   8   6          2.05          2.94        11.87 o                         
   5   8   6       1865.43       1851.51        47.85 o                         
   6   8   6       1092.99       1093.94        38.39 o                         
   7   8   6        338.97        351.17        21.72 o                         
   8   8   6         13.51         20.27        12.98 o                         
   9   8   6        427.43        467.39        25.99 o                         
  -5   9   6         53.25         25.95        11.02 o                         
  -4   9   6        120.24        147.99        17.77 o                         
  -3   9   6        362.88        407.35        30.52 o                         
  -2   9   6       2140.60       2217.66        59.82 o                         
  -1   9   6       1063.08       1006.48        34.86 o                         
   0   9   6        103.31        134.79        15.99 o                         
   1   9   6       2211.59       2212.07        66.60 o                         
   2   9   6        415.41        386.45        21.10 o                         
   3   9   6        282.10        246.41        18.70 o                         
   4   9   6        280.74        257.96        19.45 o                         
   5   9   6       2489.76       2451.47        74.62 o                         
   6   9   6        542.85        572.28        26.50 o                         
   7   9   6          9.91          6.56        10.84 o                         
   8   9   6          4.18         19.85        18.51 o                         
   9   9   6        280.74        217.36        32.31 o                         
  -4  10   6         67.03         77.22        30.84 o                         
  -3  10   6        292.12        309.61        30.52 o                         
  -2  10   6       1753.18       1825.78        60.66 o                         
  -1  10   6         33.90         35.58        10.61 o                         
   0  10   6        674.78        620.01        33.87 o                         
   1  10   6        388.99        373.77        21.47 o                         
   2  10   6        690.15        681.98        28.24 o                         
   3  10   6         12.14         -1.96        14.31 o                         
   4  10   6         16.34         25.95        10.56 o                         
   5  10   6       1991.18       2125.36        63.23 o                         
   6  10   6       3598.54       3714.89       106.21 o                         
   7  10   6          7.76         17.94        13.73 o                         
   8  10   6        294.37        283.51        19.62 o                         
  -3  11   6        289.71        304.21        23.99 o                         
  -2  11   6        826.80        886.68        50.67 o                         
  -1  11   6          1.80         -2.16        16.52 o                         
   0  11   6       1759.73       1804.17        91.05 o                         
   1  11   6       1701.50       1889.39       126.30 o                         
   2  11   6         24.11         14.69        17.62 o                         
   3  11   6         41.27          8.91        15.47 o                         
   4  11   6        382.81        460.60        26.26 o                         
   5  11   6        845.22        838.40        44.95 o                         
   6  11   6       1781.09       1804.02        81.51 o                         
   7  11   6         26.68         23.07        13.69 o                         
   8  11   6        823.97        876.62        49.93 o                         
  -3  12   6       1420.05       1267.28        67.56 o                         
  -2  12   6         39.78         28.72        20.56 o                         
  -1  12   6        746.21        793.29        39.87 o                         
   0  12   6        987.30       1007.73        46.42 o                         
   1  12   6       1467.16       1474.36        80.77 o                         
   2  12   6         89.36         66.09        20.56 o                         
   3  12   6         54.49         74.61        14.12 o                         
   4  12   6       1999.29       1925.39        72.60 o                         
   5  12   6       2553.90       2618.76       168.89 o                         
   6  12   6        475.65        501.01        45.53 o                         
   7  12   6        541.02        515.49        35.25 o                         
  -1  13   6        271.38        243.79        30.84 o                         
   0  13   6        435.11        436.77        38.92 o                         
   1  13   6        827.89        734.17        42.59 o                         
   2  13   6          0.25          3.94         9.82 o                         
   3  13   6        895.98        878.09        49.93 o                         
   4  13   6       1560.52       1655.00        80.77 o                         
   5  13   6        729.58        693.19        39.65 o                         
   2  14   6          7.09         30.84        17.62 o                         
   3  14   6       2029.52       1788.64        91.05 o                         
  -1 -13   7        314.96        317.22        33.78 o                         
   0 -13   7         96.53        123.36        23.50 o                         
   1 -13   7        107.70        113.08        11.75 o                         
  -4 -12   7         54.33         55.57         9.32 o                         
  -3 -12   7         71.14         67.41         7.65 o                         
  -2 -12   7       1340.52       1246.24        55.96 o                         
  -1 -12   7        684.04        675.57        57.28 o                         
   0 -12   7          3.00         29.37        24.97 o                         
   1 -12   7        961.32        930.00        83.71 o                         
   2 -12   7       1968.28       1915.80        65.86 o                         
  -5 -11   7        396.08        336.40        15.91 o                         
  -4 -11   7        194.31        158.02        10.65 o                         
  -3 -11   7        183.11        179.79        35.98 o                         
  -2 -11   7         57.72         87.98        25.24 o                         
  -1 -11   7         92.14         95.97        19.47 o                         
   0 -11   7        130.94        117.13        24.39 o                         
   1 -11   7       2131.09       2159.60       107.13 o                         
   2 -11   7       1113.36       1246.79        56.06 o                         
   3 -11   7        119.37        112.23         9.67 o                         
  -6 -10   7        148.45        152.74        20.56 o                         
  -5 -10   7         50.01         42.53        40.39 o                         
  -4 -10   7       1468.61       1544.13        46.82 o                         
  -3 -10   7       1753.76       1716.35        50.19 o                         
  -2 -10   7         34.15         28.32        16.79 o                         
  -1 -10   7         71.03         55.28        18.76 o                         
   0 -10   7       1217.32       1401.60        65.58 o                         
   1 -10   7       3661.39       3792.38        89.23 o                         
   2 -10   7        504.11        487.85        19.29 o                         
   3 -10   7        109.08        113.29        16.32 o                         
   4 -10   7        449.01        427.48        22.21 o                         
  -7  -9   7        355.48        355.41        27.90 o                         
  -6  -9   7        208.22        193.55        14.68 o                         
  -5  -9   7        404.41        416.38        20.90 o                         
  -4  -9   7       2479.85       2394.13        57.84 o                         
  -3  -9   7       3284.32       3319.10        93.85 o                         
  -2  -9   7        169.89        162.26        21.47 o                         
  -1  -9   7         11.28         26.69        16.66 o                         
   0  -9   7        412.82        404.80        30.45 o                         
   1  -9   7       6161.66       6721.40       215.57 o                         
   2  -9   7       1889.72       1947.64        46.37 o                         
   3  -9   7         88.73         87.49         8.26 o                         
   4  -9   7       2042.98       2112.57        53.22 o                         
   5  -9   7        999.58        968.48        30.48 o                         
  -7  -8   7        403.12        389.67        29.37 o                         
  -6  -8   7         28.44         44.30        15.87 o                         
  -5  -8   7        296.59        282.35        30.11 o                         
  -4  -8   7       2310.41       2251.06        72.24 o                         
  -3  -8   7       1458.46       1477.00        35.71 o                         
  -2  -8   7        872.58        856.20        41.55 o                         
  -1  -8   7        340.85        374.48        24.51 o                         
   0  -8   7       2121.47       2165.76        52.64 o                         
   1  -8   7       2495.42       2569.42        63.99 o                         
   2  -8   7        175.36        201.33         9.30 o                         
   3  -8   7          8.35         15.01         7.14 o                         
   4  -8   7       1159.15       1140.99        36.80 o                         
   5  -8   7        781.42        833.50        34.15 o                         
   6  -8   7        105.14        113.97        13.07 o                         
  -7  -7   7        721.48        718.16        42.59 o                         
  -6  -7   7          0.20         -3.23        12.95 o                         
  -5  -7   7       1100.48       1123.15        39.46 o                         
  -4  -7   7       2400.21       2408.15        66.79 o                         
  -3  -7   7       1104.43       1034.46        42.96 o                         
  -2  -7   7        181.50        151.33        14.69 o                         
  -1  -7   7        787.43        715.73        31.02 o                         
   0  -7   7       2413.22       2441.42        52.73 o                         
   1  -7   7       3493.93       3463.75        55.70 o                         
   2  -7   7         24.69         23.70         5.43 o                         
   3  -7   7        340.38        370.09        13.05 o                         
   4  -7   7        795.99        930.78        29.65 o                         
   5  -7   7        230.97        279.09        17.26 o                         
   6  -7   7         21.84         20.28        11.68 o                         
  -8  -6   7        401.20        511.08        33.78 o                         
  -7  -6   7        247.39        243.79        29.37 o                         
  -6  -6   7         30.19         47.00        22.03 o                         
  -5  -6   7        247.46        235.49        22.31 o                         
  -4  -6   7       2476.50       2528.66        89.61 o                         
  -3  -6   7       1040.38       1091.22        31.33 o                         
  -2  -6   7        939.32        818.63        23.31 o                         
  -1  -6   7        931.83        877.69        23.31 o                         
   0  -6   7       2304.88       2145.91        38.32 o                         
   1  -6   7        372.67        385.65        20.67 o                         
   2  -6   7       1188.97       1091.21        20.72 o                         
   3  -6   7        149.82        150.47         9.14 o                         
   4  -6   7        268.19        328.61        17.71 o                         
   5  -6   7        363.63        378.56        37.81 o                         
   6  -6   7        251.59        269.30        30.84 o                         
   7  -6   7       1246.32       1176.45        47.88 o                         
  -8  -5   7        850.86        885.44        54.34 o                         
  -7  -5   7        103.68        114.55        27.90 o                         
  -6  -5   7        469.64        484.58        36.32 o                         
  -5  -5   7       1406.00       1374.98        42.87 o                         
  -4  -5   7       1104.71       1273.78        56.79 o                         
  -3  -5   7         12.57          9.73         7.32 o                         
  -2  -5   7       1140.69       1117.48        85.18 o                         
  -1  -5   7      11647.54      11295.51       491.99 o                         
   0  -5   7       2104.26       2121.91        85.11 o                         
   1  -5   7        590.79        553.88        30.84 o                         
   2  -5   7        249.47        284.88        11.75 o                         
   3  -5   7       2450.56       2323.92        39.66 o                         
   4  -5   7       1598.28       1441.17        42.62 o                         
   5  -5   7         23.70         17.26        11.85 o                         
   6  -5   7         24.21         14.12        16.07 o                         
   7  -5   7       1552.65       1625.95        64.16 o                         
   8  -5   7       2995.97       2674.08       123.36 o                         
  -8  -4   7        719.12        588.92        45.53 o                         
  -7  -4   7        290.79        265.36        43.32 o                         
  -6  -4   7       2040.97       2064.35        84.68 o                         
  -5  -4   7       1425.78       1458.11        43.06 o                         
  -4  -4   7        983.98        926.56        33.48 o                         
  -3  -4   7        352.54        397.02        30.11 o                         
  -1  -4   7      12508.08      12427.83       538.99 o                         
   0  -4   7       2372.86       2412.97       122.63 o                         
   1  -4   7         71.79         51.40        16.15 o                         
   2  -4   7         81.85         80.77        17.62 o                         
   3  -4   7       1261.72       1173.38        35.51 o                         
   4  -4   7       4558.27       4430.08       102.46 o                         
   5  -4   7         70.22         72.32        12.55 o                         
   6  -4   7        595.43        708.46        41.97 o                         
   7  -4   7       2709.79       2888.77       113.08 o                         
   8  -4   7       1199.33       1126.29        64.62 o                         
  -8  -3   7         25.01        -10.23        13.99 o                         
  -7  -3   7       1213.68       1330.54        41.06 o                         
  -6  -3   7       6885.51       6845.99       163.63 o                         
  -5  -3   7       2012.88       2075.51        62.44 o                         
  -4  -3   7        215.15        274.48        19.85 o                         
  -3  -3   7         19.54         37.04        10.86 o                         
  -2  -3   7        505.57        465.56        33.78 o                         
  -1  -3   7       8114.11       7879.85       247.60 o                         
   0  -3   7       2535.81       2460.43        79.09 o                         
   1  -3   7        241.23        226.17        23.50 o                         
   2  -3   7         76.50         70.49        17.62 o                         
   3  -3   7       2029.11       1992.30        58.83 o                         
   4  -3   7       1569.07       1574.13        30.92 o                         
   5  -3   7        321.26        300.94        16.90 o                         
   6  -3   7       1232.07       1246.13        48.95 o                         
   7  -3   7        498.72        507.20        25.91 o                         
   8  -3   7        114.73         95.46        23.50 o                         
  -8  -2   7          4.17         70.49        23.50 o                         
  -7  -2   7        468.72        426.16        27.41 o                         
  -6  -2   7      10327.25      10072.79       314.43 o                         
  -5  -2   7       1760.49       1819.91        45.07 o                         
  -4  -2   7        173.67        173.82        19.59 o                         
  -3  -2   7        207.18        231.91        19.84 o                         
  -2  -2   7       2015.83       1837.11        89.59 o                         
  -1  -2   7        458.73        346.63        25.70 o                         
   0  -2   7          9.51         24.86        12.84 o                         
   1  -2   7        193.34        181.60        22.03 o                         
   2  -2   7      10002.21       9623.43       556.54 o                         
   3  -2   7        360.72        322.21        20.23 o                         
   4  -2   7          5.32          4.17         7.84 o                         
   5  -2   7        328.23        312.25        13.81 o                         
   6  -2   7        801.73        780.74        24.77 o                         
   7  -2   7        406.34        513.88        33.85 o                         
   8  -2   7         41.32         44.89        15.89 o                         
  -8  -1   7         19.04          5.10        17.29 o                         
  -7  -1   7        394.83        434.56        28.23 o                         
  -6  -1   7        974.35       1078.04        37.00 o                         
  -5  -1   7       1082.04       1008.50        41.12 o                         
  -4  -1   7         14.13         20.84        10.64 o                         
  -3  -1   7         52.30         47.63         8.52 o                         
  -2  -1   7        333.03        248.20        18.61 o                         
  -1  -1   7       3152.97       3293.91       125.57 o                         
   0  -1   7        316.61        315.76        26.44 o                         
   1  -1   7       3412.59       3261.02        89.87 o                         
   2  -1   7        164.64        144.98        14.40 o                         
   3  -1   7        287.34        337.69        22.76 o                         
   4  -1   7          2.17          2.56         8.19 o                         
   5  -1   7        825.22        864.69        36.86 o                         
   6  -1   7        272.73        301.87        18.20 o                         
   7  -1   7       2852.13       2962.85        84.76 o                         
   8  -1   7          3.40         -6.74        17.62 o                         
  -8   0   7        124.40        135.11        26.44 o                         
  -7   0   7         96.58        108.32        12.96 o                         
  -6   0   7        755.33        726.60        40.66 o                         
  -5   0   7        236.54        246.96        18.76 o                         
  -4   0   7       1415.64       1297.57        35.90 o                         
  -3   0   7       1627.61       1544.65        41.77 o                         
  -2   0   7       1726.24       1780.99        64.29 o                         
  -1   0   7        853.30        881.67        31.30 o                         
   0   0   7         10.62         11.75        14.69 o                         
   1   0   7        592.02        464.92        22.25 o                         
   2   0   7      12530.51      11525.76       355.14 o                         
   3   0   7        562.63        523.99        40.39 o                         
   4   0   7        980.13        964.80        33.63 o                         
   5   0   7       4399.66       4559.14        95.87 o                         
   6   0   7      10852.36      10813.36       214.88 o                         
   7   0   7       2211.05       2327.79        71.48 o                         
   8   0   7         76.40         69.77        13.12 o                         
   9   0   7       1981.02       1975.63        73.07 o                         
  -8   1   7        501.84        469.96        41.12 o                         
  -7   1   7        351.88        366.87        22.95 o                         
  -6   1   7       1140.51       1231.97        42.73 o                         
  -5   1   7          8.30         15.99        12.71 o                         
  -4   1   7        575.78        524.86        25.64 o                         
  -3   1   7      11331.44      10305.79       324.00 o                         
  -2   1   7       1065.75       1002.93        63.15 o                         
  -1   1   7        127.83        120.82        16.07 o                         
   0   1   7        196.89        211.22        12.55 o                         
   1   1   7       6978.11       7046.39       220.66 o                         
   2   1   7       6271.03       6493.79       168.08 o                         
   3   1   7        385.96        383.75        22.22 o                         
   4   1   7        306.64        317.75        41.12 o                         
   5   1   7       7997.41       8290.39       215.93 o                         
   6   1   7       6910.64       7048.48       161.90 o                         
   7   1   7         14.55         -7.20         9.68 o                         
   8   1   7         23.02         10.54        13.61 o                         
   9   1   7        318.19        332.67        27.50 o                         
  -8   2   7       1159.81       1126.29        73.43 o                         
  -7   2   7       1524.56       1468.72        60.43 o                         
  -6   2   7        249.09        272.80        42.84 o                         
  -5   2   7        538.91        570.43        49.01 o                         
  -4   2   7       2810.99       2681.64        71.19 o                         
  -3   2   7       2650.32       2335.93        72.56 o                         
  -2   2   7        253.54        180.64        27.90 o                         
  -1   2   7          7.77         -1.24        13.55 o                         
   0   2   7       5537.75       5846.95       151.78 o                         
   1   2   7      10793.56      11604.60       357.75 o                         
   2   2   7       7971.80       8072.11       320.82 o                         
   3   2   7         36.56         46.21        11.12 o                         
   4   2   7       6053.59       6412.91       292.26 o                         
   5   2   7       1179.71       1279.29        45.50 o                         
   6   2   7         50.00         29.37        13.83 o                         
   7   2   7        309.09        346.23        31.16 o                         
   8   2   7        524.23        547.56        33.29 o                         
   9   2   7         35.08         32.15        10.41 o                         
  -7   3   7        481.38        424.70        18.31 o                         
  -6   3   7          4.45         -0.69        20.26 o                         
  -5   3   7        101.03         67.56        36.72 o                         
  -4   3   7       1295.66       1235.55        60.43 o                         
  -3   3   7       4407.82       4286.09       146.92 o                         
  -2   3   7       1337.26       1354.28        57.09 o                         
  -1   3   7        570.32        526.16        32.14 o                         
   0   3   7       3781.14       3702.75        99.77 o                         
   1   3   7       4547.79       4895.32       157.33 o                         
   2   3   7        311.41        389.77        23.99 o                         
   3   3   7          9.62         25.10        18.36 o                         
   4   3   7        346.97        318.69        36.72 o                         
   5   3   7       2913.18       2679.81        78.83 o                         
   6   3   7        114.60        120.44        17.81 o                         
   7   3   7        781.84        810.92        48.81 o                         
   8   3   7       1673.42       1662.63        44.33 o                         
   9   3   7        226.44        266.05        16.93 o                         
  -7   4   7        174.73        170.30        22.03 o                         
  -6   4   7        149.93        141.33        18.33 o                         
  -5   4   7         28.02         63.24        24.39 o                         
  -4   4   7         39.45         57.69        21.88 o                         
  -3   4   7       2174.40       2001.42       105.85 o                         
  -2   4   7         77.00         62.87        15.22 o                         
  -1   4   7       1045.51       1072.40        61.86 o                         
   0   4   7       7353.24       7600.54       195.86 o                         
   1   4   7       1368.91       1487.54        65.76 o                         
   2   4   7         17.30         14.32        11.95 o                         
   3   4   7        577.85        599.20        49.93 o                         
   4   4   7        154.61        109.82        13.33 o                         
   5   4   7       1609.48       1487.43        43.84 o                         
   6   4   7          6.44         15.75        11.52 o                         
   7   4   7       1003.54        932.67        36.32 o                         
   8   4   7        911.01        910.97        32.19 o                         
   9   4   7        950.51        896.78        27.48 o                         
  -7   5   7       1174.29       1048.70        42.54 o                         
  -6   5   7          9.24         11.32        12.22 o                         
  -5   5   7       1066.51       1165.45        45.93 o                         
  -4   5   7        275.97        253.40        22.87 o                         
  -3   5   7       1324.87       1291.48        65.95 o                         
  -2   5   7        918.66        897.41        38.16 o                         
  -1   5   7       7216.65       7274.25       166.08 o                         
   0   5   7       4281.07       4325.58       143.52 o                         
   1   5   7       3449.11       3838.55       127.01 o                         
   2   5   7         67.19         52.87        22.03 o                         
   3   5   7       3520.84       3420.14       164.49 o                         
   4   5   7       1457.51       1365.20        67.96 o                         
   5   5   7       3014.17       2875.09        73.40 o                         
   6   5   7        257.21        286.24        19.11 o                         
   7   5   7       2903.78       2899.71        67.17 o                         
   8   5   7       1587.96       1541.54        50.56 o                         
   9   5   7        332.85        335.19        15.90 o                         
  -6   6   7        908.59        835.91        45.53 o                         
  -5   6   7       2949.09       3072.10        79.70 o                         
  -4   6   7       1329.02       1400.65        50.57 o                         
  -3   6   7         27.53          6.85        12.80 o                         
  -2   6   7       1875.68       1999.65        54.98 o                         
  -1   6   7       5138.34       5222.20       122.25 o                         
   0   6   7       6663.59       6887.23       208.76 o                         
   1   6   7        140.61        182.72        16.07 o                         
   2   6   7       1815.00       1891.36        57.94 o                         
   3   6   7        487.83        547.62        48.46 o                         
   4   6   7       2662.39       2634.61        77.72 o                         
   5   6   7        246.74        254.95        17.63 o                         
   6   6   7        242.00        257.65        20.64 o                         
   7   6   7        297.70        295.99        16.47 o                         
   8   6   7       1722.99       1823.02        45.88 o                         
   9   6   7        437.65        426.33        18.77 o                         
  -6   7   7       1392.27       1405.33        77.84 o                         
  -5   7   7       2964.99       3054.53        87.26 o                         
  -4   7   7        797.80        856.00        31.85 o                         
  -3   7   7          4.38         -6.94        16.71 o                         
  -2   7   7        302.47        351.00        31.85 o                         
  -1   7   7       2574.86       2712.70        69.11 o                         
   0   7   7       2345.35       2304.86        53.65 o                         
   1   7   7          0.22          4.07         9.18 o                         
   2   7   7        498.08        493.10        25.09 o                         
   3   7   7       6858.18       6360.40       166.45 o                         
   4   7   7       2578.72       2676.03        67.31 o                         
   5   7   7        221.19        228.07        19.41 o                         
   6   7   7        566.41        607.03        26.83 o                         
   7   7   7        302.51        339.92        18.58 o                         
   8   7   7        158.38        151.62        15.88 o                         
   9   7   7         28.84         36.36        10.50 o                         
  -5   8   7        985.68        950.59        33.63 o                         
  -4   8   7        733.53        828.38        36.55 o                         
  -3   8   7          3.72          7.22        14.90 o                         
  -2   8   7       3461.40       3859.04        93.37 o                         
  -1   8   7       2852.20       3054.66        88.92 o                         
   0   8   7        535.36        603.41        27.83 o                         
   1   8   7         66.15         67.23        14.12 o                         
   2   8   7        246.74        250.17        39.65 o                         
   3   8   7       2849.84       2914.13        81.29 o                         
   4   8   7       1895.08       1900.25        50.76 o                         
   5   8   7          7.73          9.96         9.52 o                         
   6   8   7       1100.48       1148.60        32.51 o                         
   7   8   7         67.43         74.13        13.68 o                         
   8   8   7         13.12         40.40        13.14 o                         
   9   8   7        171.00        161.55        29.37 o                         
  -4   9   7          1.26          3.79         8.80 o                         
  -3   9   7        238.34        285.15        18.72 o                         
  -2   9   7       2079.62       2141.37        60.60 o                         
  -1   9   7       1991.19       1976.29        55.45 o                         
   0   9   7        153.85        144.37        16.32 o                         
   1   9   7        134.37        117.65        16.07 o                         
   2   9   7        141.22        143.34        18.21 o                         
   3   9   7        225.38        232.12        19.38 o                         
   4   9   7         60.80         56.54        14.42 o                         
   5   9   7       1527.42       1478.48        77.58 o                         
   6   9   7        246.71        279.35        29.15 o                         
   7   9   7        477.01        500.07        46.42 o                         
   8   9   7        102.99         74.45        14.63 o                         
  -4  10   7         84.20         74.87        14.82 o                         
  -3  10   7        358.16        396.26        24.24 o                         
  -2  10   7       3621.38       3733.01        88.90 o                         
  -1  10   7       1375.98       1428.52        47.27 o                         
   0  10   7         37.95         37.45        18.87 o                         
   1  10   7        525.38        513.50        24.38 o                         
   2  10   7        512.00        589.16        84.45 o                         
   3  10   7         37.10         46.03        15.00 o                         
   4  10   7          9.06          9.39        11.14 o                         
   5  10   7       1843.97       1877.32        58.47 o                         
   6  10   7       5060.12       5215.24       138.53 o                         
   7  10   7       1245.43       1165.24        52.93 o                         
   8  10   7         31.97         44.21        19.83 o                         
  -3  11   7        481.60        489.10        70.49 o                         
  -2  11   7        557.89        567.83        34.68 o                         
  -1  11   7        240.58        251.59        24.66 o                         
   0  11   7         13.24          9.45        16.52 o                         
   1  11   7       1209.81       1433.23        83.71 o                         
   2  11   7       1893.39       1943.51        75.24 o                         
   3  11   7        294.88        293.23        30.84 o                         
   4  11   7        139.50        153.44        17.77 o                         
   5  11   7        750.42        746.40        42.05 o                         
   6  11   7       2820.46       2869.29       101.71 o                         
   7  11   7        872.16        962.48       102.80 o                         
  -2  12   7        597.61        592.60        30.69 o                         
  -1  12   7         16.35          6.53        13.76 o                         
   0  12   7        331.18        324.46        25.41 o                         
   1  12   7       1179.89       1066.08        64.62 o                         
   2  12   7       2131.58       1904.06        71.56 o                         
   3  12   7        372.61        391.15        27.98 o                         
   4  12   7        622.54        599.40        34.68 o                         
   5  12   7       1062.03       1027.36        45.99 o                         
   6  12   7       1316.61       1396.81       129.97 o                         
   7  12   7        217.82        195.33        22.03 o                         
  -1  13   7          2.91          7.34         8.81 o                         
   0  13   7        303.16        314.99        32.31 o                         
   1  13   7       1843.86       1750.46        85.18 o                         
   2  13   7       1132.89       1167.41        61.68 o                         
   3  13   7         51.42         41.12        17.62 o                         
   4  13   7        966.17        967.68        54.34 o                         
   5  13   7       1045.66       1157.13        58.75 o                         
   6  13   7        402.85        439.12        24.97 o                         
  -4 -12   8          9.57         17.62         7.34 o                         
  -3 -12   8         11.90         14.34         5.11 o                         
  -1 -12   8       1249.88       1284.90        79.31 o                         
   0 -12   8        139.48        133.65        27.90 o                         
   1 -12   8        173.70        179.52         9.27 o                         
   2 -12   8        852.48        713.75        35.25 o                         
  -4 -11   8          1.24          4.41        10.28 o                         
  -3 -11   8        480.49        442.36        23.04 o                         
  -2 -11   8       1438.44       1438.04        73.43 o                         
  -1 -11   8        717.76        707.60        36.05 o                         
   0 -11   8        145.96         99.35        23.35 o                         
   1 -11   8         75.23         80.02         7.84 o                         
   2 -11   8       1199.08       1235.75        47.63 o                         
   3 -11   8        625.79        490.67        24.27 o                         
  -5 -10   8        545.02        575.70        36.72 o                         
  -4 -10   8         13.93         30.84         9.35 o                         
  -3 -10   8        226.65        279.16        13.54 o                         
  -2 -10   8        502.68        537.85        32.47 o                         
  -1 -10   8       1439.58       1549.33        58.21 o                         
   0 -10   8         10.07          5.72        20.23 o                         
   1 -10   8        885.91        977.72        42.82 o                         
   2 -10   8       4210.48       4441.12       102.57 o                         
   3 -10   8       1388.04       1347.36        36.78 o                         
   4 -10   8          1.16          0.88        11.75 o                         
  -6  -9   8       1727.07       1652.21        56.42 o                         
  -5  -9   8         63.37         66.13         9.59 o                         
  -4  -9   8        219.39        238.98        17.56 o                         
  -3  -9   8       1294.94       1250.12        35.85 o                         
  -2  -9   8        751.00        745.64        28.50 o                         
  -1  -9   8          7.23         37.24        17.18 o                         
   0  -9   8        194.02        216.29        24.30 o                         
   1  -9   8       3813.04       3894.42       108.38 o                         
   2  -9   8       2765.80       2629.89        74.74 o                         
   3  -9   8        124.73        137.49        11.62 o                         
   4  -9   8         59.20         77.14         9.24 o                         
   5  -9   8        781.11        835.35        40.39 o                         
  -6  -8   8        417.28        387.72        41.86 o                         
  -5  -8   8         29.36         18.78        14.43 o                         
  -4  -8   8        258.75        257.64        14.15 o                         
  -3  -8   8       1097.12       1063.07        26.77 o                         
  -2  -8   8       1064.70       1071.98        35.52 o                         
  -1  -8   8        262.82        286.09        15.56 o                         
   0  -8   8       2091.98       2128.28        52.13 o                         
   1  -8   8       4276.26       4529.69       125.45 o                         
   2  -8   8         48.99         69.36         8.46 o                         
   3  -8   8         63.20         59.91         7.40 o                         
   4  -8   8         23.15         27.58        12.04 o                         
   5  -8   8        798.88        781.43        31.83 o                         
   6  -8   8        518.90        525.40        29.90 o                         
  -7  -7   8        536.81        668.23        63.15 o                         
  -6  -7   8        518.30        541.92        23.77 o                         
  -5  -7   8        171.83        157.23        15.94 o                         
  -4  -7   8        980.55        972.02        29.06 o                         
  -3  -7   8        934.21        896.36        24.97 o                         
  -2  -7   8        528.70        544.91        22.18 o                         
  -1  -7   8        205.48        203.18        13.28 o                         
   0  -7   8       1698.68       1736.98        41.66 o                         
   1  -7   8       2664.16       2693.78        45.88 o                         
   2  -7   8       1193.51       1153.76        23.29 o                         
   3  -7   8        414.32        449.25        16.63 o                         
   4  -7   8        313.51        335.70        16.59 o                         
   5  -7   8       2442.23       2447.69        61.59 o                         
   6  -7   8        830.78        799.91        59.42 o                         
  -7  -6   8        878.43        935.37        52.87 o                         
  -6  -6   8        115.88        105.74        23.50 o                         
  -5  -6   8        271.61        272.02        35.25 o                         
  -4  -6   8       1453.64       1430.23        46.66 o                         
  -3  -6   8       3064.80       2932.59        62.98 o                         
  -2  -6   8        245.76        239.09        11.07 o                         
  -1  -6   8        665.90        692.22        21.29 o                         
   0  -6   8       3545.69       3435.78        59.38 o                         
   1  -6   8       4399.12       4265.53        74.80 o                         
   2  -6   8         92.59        100.07         6.76 o                         
   3  -6   8         32.45         37.64         6.95 o                         
   4  -6   8         36.53         50.41        10.10 o                         
   5  -6   8       3483.58       3592.19        87.70 o                         
   6  -6   8        631.85        584.40        48.46 o                         
   7  -6   8         39.64         20.50        11.12 o                         
  -7  -5   8        602.78        659.41        49.93 o                         
  -6  -5   8          4.62         52.87        23.50 o                         
  -5  -5   8       1895.72       1709.74       171.10 o                         
  -4  -5   8       1982.59       2111.70        90.32 o                         
  -3  -5   8       1164.43       1213.77        31.46 o                         
  -2  -5   8        239.09        227.15        10.71 o                         
  -1  -5   8       1555.37       1598.10        34.42 o                         
   0  -5   8       2469.18       2265.47        69.99 o                         
   1  -5   8       1573.89       1522.09        28.50 o                         
   2  -5   8        165.59        176.63         8.55 o                         
   3  -5   8        681.52        692.38        22.97 o                         
   4  -5   8       1727.17       1829.80        51.43 o                         
   5  -5   8       1364.14       1419.18        43.38 o                         
   6  -5   8          4.69          9.52        15.48 o                         
   7  -5   8        632.41        598.43        43.32 o                         
  -8  -4   8       3179.46       2795.97       130.71 o                         
  -7  -4   8        153.33        163.02        29.37 o                         
  -6  -4   8        585.93        519.89        48.46 o                         
  -5  -4   8       1180.16       1261.94        61.75 o                         
  -4  -4   8       2105.53       1934.48        62.03 o                         
  -3  -4   8        997.31        903.09        35.06 o                         
  -2  -4   8        848.15        783.93        34.78 o                         
  -1  -4   8       2229.16       2107.88        71.08 o                         
   0  -4   8       1882.58       1794.94        70.91 o                         
   1  -4   8        519.44        435.32        23.21 o                         
   2  -4   8        649.59        618.52        30.06 o                         
   3  -4   8        871.76        934.47        26.81 o                         
   4  -4   8       1641.69       1671.78        43.15 o                         
   5  -4   8       2829.17       2961.26       189.88 o                         
   6  -4   8        827.62        796.44        45.78 o                         
   7  -4   8       1061.84       1103.61        50.76 o                         
   8  -4   8        865.71        829.63        49.93 o                         
  -8  -3   8       1108.76        916.28        55.81 o                         
  -7  -3   8        105.31         85.18        27.90 o                         
  -6  -3   8        468.33        491.75        44.94 o                         
  -5  -3   8        138.50        143.22        17.45 o                         
  -4  -3   8        469.93        468.02        25.82 o                         
  -3  -3   8         34.70         40.67        10.29 o                         
  -2  -3   8        131.10        152.27        17.07 o                         
  -1  -3   8       3286.56       2882.62       133.65 o                         
   0  -3   8       5162.11       5002.55       134.96 o                         
   1  -3   8        194.27        205.78        23.84 o                         
   2  -3   8        526.13        477.47        35.25 o                         
   3  -3   8       2433.80       2342.54        57.53 o                         
   4  -3   8       1667.24       1696.19        35.53 o                         
   5  -3   8         11.77         17.15         9.68 o                         
   6  -3   8        152.29        164.54        14.83 o                         
   7  -3   8         60.34         49.85        17.56 o                         
   8  -3   8       2258.84       2136.71       108.68 o                         
  -7  -2   8         55.88         56.53        13.72 o                         
  -6  -2   8        281.92        260.01        20.27 o                         
  -5  -2   8       1075.71       1179.13        52.61 o                         
  -4  -2   8         38.45         71.66        16.39 o                         
  -3  -2   8        106.59        115.61        19.00 o                         
  -2  -2   8       1290.03       1276.33        47.77 o                         
  -1  -2   8       3146.73       3227.75       149.80 o                         
   0  -2   8        866.61        843.68        37.21 o                         
   1  -2   8        122.93        112.94        13.27 o                         
   2  -2   8        359.67        292.26        21.12 o                         
   3  -2   8       4245.49       3998.05       107.01 o                         
   4  -2   8        973.21        939.89        31.09 o                         
   5  -2   8          3.04          5.34         8.88 o                         
   6  -2   8        268.68        280.34        18.99 o                         
   7  -2   8       2764.78       2870.47        87.34 o                         
   8  -2   8       2659.83       2613.02       134.38 o                         
  -7  -1   8         47.92         29.51        16.92 o                         
  -6  -1   8         76.03        120.64        19.75 o                         
  -5  -1   8       1581.60       1644.25        48.46 o                         
  -4  -1   8        492.81        451.44        36.48 o                         
  -3  -1   8        412.16        387.00        18.99 o                         
  -2  -1   8       3927.95       3795.25       124.09 o                         
  -1  -1   8       1216.21       1092.51        60.21 o                         
   0  -1   8       1088.76       1010.30        47.73 o                         
   1  -1   8        346.77        287.08        18.44 o                         
   2  -1   8        421.58        292.57        28.64 o                         
   3  -1   8       5720.64       5637.87       146.37 o                         
   4  -1   8       2727.98       2765.78        61.34 o                         
   5  -1   8         69.51         68.80         9.47 o                         
   6  -1   8        766.90        817.74        29.14 o                         
   7  -1   8       1768.73       1879.50        75.47 o                         
   8  -1   8       2957.84       2889.91       101.06 o                         
  -7   0   8        199.32        240.06        25.90 o                         
  -6   0   8       1664.56       1741.85        57.62 o                         
  -5   0   8       1189.08       1169.97        41.44 o                         
  -4   0   8        119.36        140.27        13.76 o                         
  -3   0   8        827.70        820.44        26.82 o                         
  -2   0   8       7934.08       7816.40       201.22 o                         
  -1   0   8       1940.06       2002.17        71.08 o                         
   0   0   8         35.34         53.52        13.76 o                         
   1   0   8       1982.35       2074.05        62.27 o                         
   2   0   8       7164.44       6852.59       179.30 o                         
   3   0   8      13269.28      13639.64       343.11 o                         
   4   0   8         82.53         81.06         9.76 o                         
   5   0   8       2558.84       2705.74        61.39 o                         
   6   0   8       3053.95       3160.17        69.50 o                         
   7   0   8         66.71         70.19        13.96 o                         
   8   0   8        541.99        586.38        36.77 o                         
   9   0   8        415.50        370.60        38.18 o                         
  -7   1   8        950.96        947.67        48.28 o                         
  -6   1   8        865.69        930.72        39.87 o                         
  -5   1   8        353.70        365.22        23.88 o                         
  -4   1   8          4.72         10.95        10.61 o                         
  -3   1   8        537.72        538.15        56.27 o                         
  -2   1   8       4803.45       4623.52       153.17 o                         
  -1   1   8       3010.82       3108.21       104.33 o                         
   0   1   8        861.34        852.00        30.70 o                         
   1   1   8       3002.02       2985.69       126.30 o                         
   2   1   8       2823.59       2722.47        77.78 o                         
   3   1   8       2370.45       2489.11        72.10 o                         
   4   1   8        109.32         95.10        14.07 o                         
   5   1   8       4277.67       4491.40       106.45 o                         
   6   1   8       5059.77       5218.56       132.44 o                         
   7   1   8        150.32        195.54        27.77 o                         
   8   1   8          2.85         -5.36        11.75 o                         
   9   1   8        327.35        342.17        25.90 o                         
  -7   2   8        394.81        438.88        22.03 o                         
  -6   2   8        338.58        327.21        30.74 o                         
  -5   2   8        371.43        332.46        26.54 o                         
  -4   2   8        677.15        686.34        36.40 o                         
  -3   2   8        120.69         74.37        17.18 o                         
  -2   2   8       1580.40       1399.97       133.65 o                         
  -1   2   8       4143.75       4238.02       198.26 o                         
   0   2   8       2172.08       2305.88        82.02 o                         
   1   2   8       4347.29       4684.42       127.14 o                         
   2   2   8         54.48        110.82        14.82 o                         
   3   2   8       1950.45       2049.40        72.94 o                         
   4   2   8        588.03        582.96        61.60 o                         
   5   2   8        831.57        898.70        37.87 o                         
   6   2   8       6061.61       6134.11       143.36 o                         
   7   2   8       1103.43       1011.76        37.07 o                         
   8   2   8         68.79         73.07        15.72 o                         
   9   2   8         40.68         37.49        13.34 o                         
  -7   3   8        138.80        133.32        12.37 o                         
  -6   3   8        271.95        317.93        24.74 o                         
  -5   3   8         65.08         88.25        19.66 o                         
  -4   3   8        220.45        226.12        30.62 o                         
  -3   3   8       1851.51       1829.53        61.89 o                         
  -2   3   8       2166.02       2101.58        82.44 o                         
  -1   3   8        123.22        121.62        15.53 o                         
   0   3   8       2442.79       2412.20        70.09 o                         
   1   3   8      10554.96      10569.58       232.04 o                         
   2   3   8       3139.49       3306.04       110.51 o                         
   3   3   8        503.36        499.37        27.15 o                         
   4   3   8         16.65         12.91        10.24 o                         
   5   3   8       2542.23       2423.50        65.49 o                         
   6   3   8       8166.37       8255.02       218.48 o                         
   7   3   8         49.07         69.52        17.42 o                         
   8   3   8        768.89        721.66        25.42 o                         
   9   3   8        263.93        316.88        17.29 o                         
  -7   4   8       1369.65       1258.55        36.72 o                         
  -6   4   8        736.43        669.12        24.66 o                         
  -5   4   8         61.80         94.09        24.39 o                         
  -4   4   8       1073.02       1099.86        85.18 o                         
  -3   4   8       2551.46       2673.48       101.25 o                         
  -2   4   8       1444.18       1393.03        61.26 o                         
  -1   4   8         18.07         33.06        12.66 o                         
   0   4   8       3061.18       2968.38        83.66 o                         
   1   4   8       9488.14      10116.46       258.32 o                         
   2   4   8       2601.56       2720.52        93.31 o                         
   3   4   8        220.90        218.83        33.78 o                         
   4   4   8       1176.88       1062.31        50.39 o                         
   5   4   8        660.30        639.24        32.13 o                         
   6   4   8        594.21        539.66        46.57 o                         
   7   4   8        364.60        359.81        24.38 o                         
   8   4   8        353.23        406.99        26.10 o                         
   9   4   8        869.14        774.87        22.63 o                         
  -6   5   8        106.33        101.97        12.01 o                         
  -5   5   8        514.14        490.87        31.76 o                         
  -4   5   8       2425.67       2405.58        79.55 o                         
  -3   5   8       1459.62       1369.80        86.65 o                         
  -2   5   8        452.85        430.04        45.15 o                         
  -1   5   8        918.74        987.27        33.58 o                         
   0   5   8       3342.52       3295.00        80.03 o                         
   1   5   8       2778.81       2701.91        67.00 o                         
   2   5   8        962.41        891.77        63.11 o                         
   3   5   8        333.06        266.29        24.26 o                         
   4   5   8       2426.54       2238.68        53.08 o                         
   5   5   8        541.51        514.55        25.05 o                         
   6   5   8       1987.63       1861.27        75.46 o                         
   7   5   8        143.16        146.04        15.49 o                         
   8   5   8        833.72        775.44        30.08 o                         
   9   5   8        843.66        887.47        29.25 o                         
  -6   6   8         20.83         10.55        13.99 o                         
  -5   6   8        975.17        981.58        33.17 o                         
  -4   6   8       1356.06       1501.63        53.13 o                         
  -3   6   8       2031.58       2149.11       107.78 o                         
  -2   6   8        188.67        189.62        19.07 o                         
  -1   6   8        720.12        712.60        26.61 o                         
   0   6   8        824.64        779.15        29.71 o                         
   1   6   8       2465.96       2540.93        66.03 o                         
   2   6   8          8.15         -2.53        10.96 o                         
   3   6   8        853.35        866.99        44.13 o                         
   4   6   8       2395.19       2277.08        60.19 o                         
   5   6   8       2916.59       2916.42        74.68 o                         
   6   6   8        258.89        240.64        15.22 o                         
   7   6   8        749.48        764.35        25.88 o                         
   8   6   8        460.52        511.35        21.42 o                         
   9   6   8       1420.40       1443.06        41.26 o                         
  -5   7   8        603.83        661.25        30.45 o                         
  -4   7   8       1799.05       1848.15        51.29 o                         
  -3   7   8       1161.23       1134.34        43.77 o                         
  -2   7   8        319.90        364.63        38.87 o                         
  -1   7   8       2210.47       2287.30        61.41 o                         
   0   7   8         48.40         67.49        12.05 o                         
   1   7   8        941.34        924.00        31.46 o                         
   2   7   8         10.42         33.49        15.05 o                         
   3   7   8       3153.00       3069.66        76.13 o                         
   4   7   8       2772.34       2707.71        69.34 o                         
   5   7   8       1775.58       1858.25        52.32 o                         
   6   7   8        171.98        191.09        17.38 o                         
   7   7   8        859.52        895.70        29.48 o                         
   8   7   8        319.03        326.93        25.48 o                         
   9   7   8        541.18        504.32        33.23 o                         
  -5   8   8        297.82        307.10        24.97 o                         
  -4   8   8       1850.44       1932.59        61.23 o                         
  -3   8   8        135.69        190.10        20.83 o                         
  -2   8   8        334.47        342.69        23.77 o                         
  -1   8   8       3072.75       3260.20       120.15 o                         
   0   8   8        924.76        998.73        38.20 o                         
   1   8   8         72.20         52.06        14.40 o                         
   2   8   8        842.82        782.91        38.05 o                         
   3   8   8       3002.27       3167.53        89.24 o                         
   4   8   8       2549.80       2728.32        68.86 o                         
   5   8   8          7.57         14.23        10.24 o                         
   6   8   8        383.62        399.33        20.01 o                         
   7   8   8        488.19        429.05        39.65 o                         
   8   8   8        429.07        433.82        24.37 o                         
   9   8   8        870.03        845.78        57.28 o                         
  -4   9   8        302.02        339.21        33.04 o                         
  -3   9   8         73.55         83.44        15.47 o                         
  -2   9   8        716.38        808.41        38.23 o                         
  -1   9   8       1058.50       1138.43        45.45 o                         
   0   9   8       1206.99       1256.12        48.14 o                         
   1   9   8          8.28        -13.55        15.87 o                         
   2   9   8         19.01          3.92        16.15 o                         
   3   9   8       1733.18       1789.69        50.36 o                         
   4   9   8       3191.81       3471.71       124.10 o                         
   5   9   8          7.16         10.83        20.56 o                         
   6   9   8         12.56         28.53        21.30 o                         
   7   9   8        809.81        868.32        42.34 o                         
   8   9   8       1105.32       1142.45        71.96 o                         
  -3  10   8         11.56          3.45        12.42 o                         
  -2  10   8       1270.74       1260.86        59.35 o                         
  -1  10   8       1247.06       1262.76        44.92 o                         
   0  10   8         67.56         90.08        15.77 o                         
   1  10   8          2.25         10.48        14.82 o                         
   2  10   8        384.54        432.29        41.86 o                         
   3  10   8        768.47        797.20        53.65 o                         
   4  10   8       1819.86       1883.61        59.82 o                         
   5  10   8          7.86         23.55        12.64 o                         
   6  10   8       1564.64       1588.76        50.75 o                         
   7  10   8       1648.82       1615.35       156.41 o                         
   8  10   8        815.08        810.54        51.40 o                         
  -3  11   8        290.02        301.34        35.25 o                         
  -2  11   8       1051.70       1029.02        47.17 o                         
  -1  11   8       1487.48       1503.66        62.20 o                         
   0  11   8         59.24         63.83        19.19 o                         
   1  11   8         80.30         52.87        24.97 o                         
   2  11   8       2674.35       2650.25        96.02 o                         
   3  11   8       2123.31       2091.02        80.92 o                         
   4  11   8        215.80        186.91        18.85 o                         
   5  11   8       1150.81       1140.81        53.41 o                         
   6  11   8       1742.14       1760.29        68.52 o                         
   7  11   8       1197.45       1169.56        48.21 o                         
  -2  12   8        388.50        323.10        26.44 o                         
  -1  12   8        429.18        371.72        24.66 o                         
   0  12   8          0.63         18.44        13.99 o                         
   1  12   8       1005.56        834.03        55.81 o                         
   2  12   8       1445.85       1332.85        54.45 o                         
   3  12   8       1327.90       1320.29        55.49 o                         
   4  12   8         60.61         68.06        16.52 o                         
   5  12   8        737.06        826.44        40.34 o                         
   6  12   8       1958.54       1901.66        67.97 o                         
   7  12   8        810.22        770.88        47.00 o                         
   0  13   8        146.77        108.68        16.15 o                         
   1  13   8       2271.52       2220.27       104.27 o                         
   2  13   8       1958.94       1976.63        95.46 o                         
   3  13   8        153.10        187.98        23.50 o                         
   4  13   8         58.87         52.87        16.15 o                         
   5  13   8        710.04        682.91        41.12 o                         
  -3 -12   9         56.11         51.40         7.34 o                         
   1 -12   9        269.35        239.39        30.84 o                         
  -4 -11   9         27.14         13.22         8.81 o                         
  -3 -11   9         25.69          7.34         8.81 o                         
  -2 -11   9        518.47        531.70        18.27 o                         
  -1 -11   9       2455.01       2303.98       123.36 o                         
   0 -11   9        648.22        671.76        62.42 o                         
   1 -11   9        136.05        126.44         7.76 o                         
   2 -11   9       1163.16       1211.79        62.42 o                         
  -5 -10   9       1271.62       1229.09        60.21 o                         
  -4 -10   9        123.30        125.40        16.15 o                         
  -3 -10   9         82.79         83.74         8.38 o                         
  -2 -10   9        295.27        265.04        16.96 o                         
  -1 -10   9       4728.98       4743.33       133.12 o                         
   0 -10   9        748.93        787.28        48.28 o                         
   1 -10   9        699.38        663.16        22.00 o                         
   2 -10   9       2412.92       2337.57        57.09 o                         
   3 -10   9        596.04        564.86        21.29 o                         
   4 -10   9        317.61        309.88        23.50 o                         
  -5  -9   9        861.53        878.09        51.40 o                         
  -4  -9   9         97.75         63.43        21.30 o                         
  -3  -9   9        905.32        913.58        31.54 o                         
  -2  -9   9       1197.35       1111.46        27.34 o                         
  -1  -9   9        922.02        892.17        43.50 o                         
   0  -9   9         24.59         49.64        23.21 o                         
   1  -9   9        366.28        388.38        13.04 o                         
   2  -9   9       2090.89       2026.84        52.27 o                         
   3  -9   9        625.91        635.94        22.82 o                         
   4  -9   9         50.40         32.90        29.37 o                         
  -6  -8   9        926.01        930.83        42.20 o                         
  -5  -8   9        640.88        656.68        27.13 o                         
  -4  -8   9          2.81         11.10         7.91 o                         
  -3  -8   9        640.83        656.82        19.50 o                         
  -2  -8   9       1403.87       1504.84        45.51 o                         
  -1  -8   9       1652.86       1651.64        47.94 o                         
   0  -8   9          2.68         -0.63         9.00 o                         
   1  -8   9         20.43         33.27         5.37 o                         
   2  -8   9        414.11        508.65        18.43 o                         
   3  -8   9        664.56        714.01        18.49 o                         
   4  -8   9         29.67         18.72         9.53 o                         
   5  -8   9        299.68        328.84        16.63 o                         
  -6  -7   9       1592.55       1505.39        82.24 o                         
  -5  -7   9        645.23        624.19        35.26 o                         
  -4  -7   9        167.81        194.96        20.07 o                         
  -3  -7   9       1363.72       1416.12        35.14 o                         
  -2  -7   9       2680.07       2702.25        57.75 o                         
  -1  -7   9        375.90        353.41        17.49 o                         
   0  -7   9         49.88         63.80         8.28 o                         
   1  -7   9         62.19         77.22         7.48 o                         
   2  -7   9       2684.96       2988.59        52.52 o                         
   3  -7   9        291.27        341.32        14.79 o                         
   4  -7   9        657.89        670.64        25.14 o                         
   5  -7   9       2098.17       2059.94        55.11 o                         
   6  -7   9        477.49        466.56        24.37 o                         
  -6  -6   9        432.56        512.55        38.18 o                         
  -5  -6   9        101.85         91.61        21.30 o                         
  -4  -6   9        236.24        243.10        17.87 o                         
  -3  -6   9       5319.80       5191.65       106.09 o                         
  -2  -6   9       1229.85       1258.52        35.53 o                         
  -1  -6   9          1.94          4.98         5.19 o                         
   0  -6   9        595.69        572.37        21.05 o                         
   1  -6   9       1359.78       1346.70        24.16 o                         
   2  -6   9         59.60         55.37         9.19 o                         
   3  -6   9         24.93         16.40         6.20 o                         
   4  -6   9         76.02         77.08        10.96 o                         
   5  -6   9       3783.54       3507.29        85.79 o                         
   6  -6   9       1575.84       1352.56        52.93 o                         
  -7  -5   9        693.95        725.50        45.53 o                         
  -6  -5   9        104.62        108.68        24.97 o                         
  -5  -5   9        189.50        215.65        41.12 o                         
  -4  -5   9        681.41        676.80        32.36 o                         
  -3  -5   9       4437.04       4431.48       104.83 o                         
  -2  -5   9       1889.74       1946.09        44.12 o                         
  -1  -5   9         32.87         40.44         6.18 o                         
   0  -5   9        602.39        529.82        16.62 o                         
   1  -5   9        237.88        244.99        11.03 o                         
   2  -5   9       3301.86       3132.03        54.16 o                         
   3  -5   9        312.08        316.20        12.81 o                         
   4  -5   9       1437.61       1639.90        52.57 o                         
   5  -5   9       2298.39       2449.07        73.01 o                         
   6  -5   9       2030.14       2128.46        79.46 o                         
   7  -5   9          0.35          3.43        11.95 o                         
  -7  -4   9        507.94        515.49        41.12 o                         
  -6  -4   9         18.73         24.97        23.50 o                         
  -5  -4   9        105.60        148.33        30.84 o                         
  -4  -4   9        513.46        524.50        28.71 o                         
  -3  -4   9       2008.84       1974.67        61.38 o                         
  -2  -4   9        629.97        673.11        21.30 o                         
  -1  -4   9        934.08        863.24        21.60 o                         
   0  -4   9        556.68        483.59        13.60 o                         
   1  -4   9        947.17        873.37        18.24 o                         
   2  -4   9        196.08        204.56         9.43 o                         
   3  -4   9       1386.75       1375.26        41.35 o                         
   4  -4   9        421.93        467.87        29.89 o                         
   5  -4   9       3113.09       3176.49       124.93 o                         
   6  -4   9        585.24        602.15        38.44 o                         
   7  -4   9        258.04        308.45        27.90 o                         
   8  -4   9        846.88        784.10        45.53 o                         
  -7  -3   9       1116.07       1139.51        70.49 o                         
  -6  -3   9         34.51         -4.41        23.50 o                         
  -5  -3   9         13.32         21.30        13.56 o                         
  -4  -3   9        932.04        849.82        39.17 o                         
  -3  -3   9        428.31        427.48        29.05 o                         
  -2  -3   9         62.82         55.66         9.14 o                         
  -1  -3   9        191.70        205.96        37.45 o                         
   0  -3   9       6811.85       6394.27       165.31 o                         
   1  -3   9       2370.11       2162.72        60.14 o                         
   2  -3   9        149.51        163.80        14.96 o                         
   3  -3   9         46.69         68.26         7.82 o                         
   4  -3   9        794.02        751.22        22.65 o                         
   5  -3   9       1013.10       1036.20        30.69 o                         
   6  -3   9         11.51          5.57        13.61 o                         
   7  -3   9         78.59         92.26        19.19 o                         
   8  -3   9       1078.34       1114.54        63.15 o                         
  -7  -2   9        931.04        844.31        61.68 o                         
  -6  -2   9         16.98         -7.34        33.04 o                         
  -5  -2   9        385.41        388.58        30.31 o                         
  -4  -2   9       1675.46       1740.16        69.49 o                         
  -3  -2   9        763.95        790.83        39.30 o                         
  -2  -2   9        407.48        401.43        20.55 o                         
  -1  -2   9        599.77        552.37        26.94 o                         
   0  -2   9       2732.54       2590.51        71.41 o                         
   1  -2   9        997.61        910.85        42.82 o                         
   2  -2   9         25.04         21.54         8.35 o                         
   3  -2   9       2501.48       2594.75        58.52 o                         
   4  -2   9        136.83        142.73        12.72 o                         
   5  -2   9       1741.78       1726.81        70.80 o                         
   6  -2   9        317.74        329.93        19.62 o                         
   7  -2   9       2837.78       2866.76        72.09 o                         
   8  -2   9       1127.88       1076.36        67.56 o                         
  -7  -1   9         73.44         78.95        24.23 o                         
  -6  -1   9        243.01        253.63        26.34 o                         
  -5  -1   9       1452.89       1598.39        82.98 o                         
  -4  -1   9       1105.88       1088.14        53.99 o                         
  -3  -1   9        580.75        499.44        23.99 o                         
  -2  -1   9         21.76         34.74        11.64 o                         
  -1  -1   9        450.65        404.24        24.86 o                         
   0  -1   9       3915.91       3757.70       100.85 o                         
   1  -1   9         40.88         68.97         9.97 o                         
   2  -1   9        195.40        206.98        15.90 o                         
   3  -1   9       3529.12       3293.22        79.21 o                         
   4  -1   9       6084.84       6282.66       100.62 o                         
   5  -1   9        489.52        590.92        19.83 o                         
   6  -1   9        727.64        724.99        35.59 o                         
   7  -1   9       1637.29       1691.71        68.59 o                         
   8  -1   9       2085.05       1999.08        72.77 o                         
  -7   0   9          4.73        -16.15        16.15 o                         
  -6   0   9        270.63        325.40        36.72 o                         
  -5   0   9       2325.72       2337.54       118.75 o                         
  -4   0   9        495.36        547.81        29.33 o                         
  -3   0   9          0.29        -10.50        10.50 o                         
  -2   0   9         91.17         86.56        13.15 o                         
  -1   0   9       1986.25       2015.16        72.67 o                         
   0   0   9       1541.00       1518.47        50.87 o                         
   1   0   9       1051.79       1055.13        45.38 o                         
   2   0   9       1724.39       1750.75        47.52 o                         
   3   0   9       9072.03       8825.43       177.48 o                         
   4   0   9       7809.29       8187.85       150.72 o                         
   5   0   9        192.09        171.70        13.35 o                         
   6   0   9        174.28        183.78        14.37 o                         
   7   0   9       1275.73       1270.25        43.72 o                         
   8   0   9        962.58        995.34        47.47 o                         
  -7   1   9        164.99        170.88        19.83 o                         
  -6   1   9        499.95        536.03        26.52 o                         
  -5   1   9       1133.24       1192.13        47.28 o                         
  -4   1   9         85.90         62.11        16.64 o                         
  -3   1   9         71.19         71.79        13.10 o                         
  -2   1   9       4524.03       4667.00       125.75 o                         
  -1   1   9       6139.47       6464.84       168.72 o                         
   0   1   9       1890.08       1917.29        58.67 o                         
   1   1   9       2287.75       2522.64        87.64 o                         
   2   1   9       4788.93       4813.49       128.00 o                         
   3   1   9       1884.98       1883.57        50.78 o                         
   4   1   9       1313.29       1350.35        47.70 o                         
   5   1   9        434.17        475.25        21.30 o                         
   6   1   9       3152.34       3325.59        83.45 o                         
   7   1   9        205.66        219.28        30.66 o                         
   8   1   9         48.92         79.34        14.18 o                         
   9   1   9         14.75         36.72        22.03 o                         
  -7   2   9         35.64         34.72        12.70 o                         
  -6   2   9       1244.13       1309.96        46.78 o                         
  -5   2   9       1585.24       1582.67        67.76 o                         
  -4   2   9         74.54         88.53        18.15 o                         
  -3   2   9        569.25        537.73        26.52 o                         
  -2   2   9       2789.31       2542.46        94.48 o                         
  -1   2   9       4507.62       4770.87       129.44 o                         
   0   2   9       2270.02       2463.79        70.88 o                         
   1   2   9         15.73         20.99        12.33 o                         
   2   2   9       2710.20       2519.47       125.57 o                         
   3   2   9       7927.46       7753.91       215.00 o                         
   4   2   9         12.03         22.21        16.92 o                         
   5   2   9        309.09        304.91        19.49 o                         
   6   2   9       1680.77       1893.19        54.63 o                         
   7   2   9        268.24        331.48        20.81 o                         
   8   2   9        156.48        155.36        17.23 o                         
   9   2   9         52.81         30.84        20.56 o                         
  -7   3   9        305.47        276.12        35.98 o                         
  -6   3   9        300.04        329.40        30.91 o                         
  -5   3   9       1976.01       1858.52        65.57 o                         
  -4   3   9         22.46         30.92        16.82 o                         
  -3   3   9       1757.08       1853.36       208.55 o                         
  -2   3   9       4020.20       3870.73       109.35 o                         
  -1   3   9       2465.93       2405.41        96.18 o                         
   0   3   9         19.48         23.05        13.07 o                         
   1   3   9        854.99        887.28        40.77 o                         
   2   3   9        231.46        193.97        18.69 o                         
   3   3   9       1408.80       1218.13        50.38 o                         
   4   3   9         80.37         86.86        15.11 o                         
   5   3   9       1387.86       1279.97        48.01 o                         
   6   3   9        325.36        310.46        31.29 o                         
   7   3   9        457.59        430.01        24.26 o                         
   8   3   9         43.52         35.53        14.24 o                         
   9   3   9        294.07        290.65        14.94 o                         
  -6   4   9        102.75        111.19        11.39 o                         
  -5   4   9        456.43        444.33        29.60 o                         
  -4   4   9        292.73        359.81        49.93 o                         
  -3   4   9       2255.66       2158.42        86.17 o                         
  -2   4   9       3239.52       3040.37        89.59 o                         
  -1   4   9        646.09        625.88        31.06 o                         
   0   4   9         44.25         48.95        12.72 o                         
   1   4   9       1027.70        944.03        32.22 o                         
   2   4   9        140.46        132.33        17.29 o                         
   3   4   9       2026.65       2069.15       113.08 o                         
   4   4   9        977.46        924.72        38.14 o                         
   5   4   9       2069.86       2003.71        64.99 o                         
   6   4   9        549.51        540.61        34.31 o                         
   7   4   9        603.53        637.55        50.20 o                         
   8   4   9         65.46         53.44        13.01 o                         
   9   4   9        757.15        732.18        24.81 o                         
  -6   5   9        413.24        391.00        29.16 o                         
  -5   5   9         14.59         11.75        19.04 o                         
  -4   5   9        320.15        286.82        41.30 o                         
  -3   5   9       4132.10       4333.40       176.97 o                         
  -2   5   9       4528.90       4657.80       295.19 o                         
  -1   5   9          2.47         14.55        10.11 o                         
   0   5   9       1023.24        955.50        29.55 o                         
   1   5   9         42.51         48.94        11.15 o                         
   2   5   9       1490.95       1482.72        43.15 o                         
   3   5   9       1216.74       1231.79       149.80 o                         
   4   5   9        764.24        691.27        25.52 o                         
   5   5   9       2917.60       2875.55        74.69 o                         
   6   5   9       7157.11       6695.34       156.03 o                         
   7   5   9          8.80         -9.86         9.86 o                         
   8   5   9        575.76        566.40        25.50 o                         
   9   5   9        858.74        877.54        25.22 o                         
  -6   6   9        538.99        497.86        39.65 o                         
  -5   6   9         81.97         86.74        11.75 o                         
  -4   6   9        448.88        493.41        27.96 o                         
  -3   6   9       1644.58       1827.72        61.41 o                         
  -2   6   9       1609.85       1657.84        57.22 o                         
  -1   6   9        179.45        207.57        20.54 o                         
   0   6   9       1925.53       1881.60        53.01 o                         
   1   6   9       5475.51       5232.67       122.44 o                         
   2   6   9       1854.27       1887.26        60.75 o                         
   3   6   9          6.48          7.29        15.03 o                         
   4   6   9       2670.85       2531.30        80.98 o                         
   5   6   9       1921.57       1929.38        55.02 o                         
   6   6   9        196.26        262.99        17.16 o                         
   7   6   9          3.89          7.29         9.96 o                         
   8   6   9        934.74        973.63        31.96 o                         
   9   6   9        621.41        602.17        33.78 o                         
  -5   7   9        123.65        151.49        15.07 o                         
  -4   7   9       1951.65       2090.41        55.43 o                         
  -3   7   9       1325.98       1345.65        48.71 o                         
  -2   7   9        332.89        354.19        25.21 o                         
  -1   7   9         16.32         15.51        14.10 o                         
   0   7   9        629.26        620.49        37.21 o                         
   1   7   9       6348.34       6214.95       165.60 o                         
   2   7   9        879.79        839.91        34.70 o                         
   3   7   9         35.96         53.23        13.53 o                         
   4   7   9        744.59        757.72        30.16 o                         
   5   7   9         40.38         54.51        12.53 o                         
   6   7   9        158.94        184.39        18.23 o                         
   7   7   9          9.52          9.09        10.58 o                         
   8   7   9       1626.41       1522.15        61.24 o                         
   9   7   9       1102.12       1052.86        77.84 o                         
  -4   8   9       2090.42       2091.40        63.24 o                         
  -3   8   9        880.46        922.52        40.72 o                         
  -2   8   9        117.67        120.92        21.23 o                         
  -1   8   9        247.93        249.79        20.86 o                         
   0   8   9         45.12         68.74        15.16 o                         
   1   8   9        231.34        215.05        24.97 o                         
   2   8   9         83.27         92.65        16.55 o                         
   3   8   9       1208.02       1291.22        44.74 o                         
   4   8   9         39.28         51.82        11.53 o                         
   5   8   9         43.73         36.06        11.65 o                         
   6   8   9        651.26        631.51        25.81 o                         
   7   8   9        401.05        381.74        29.47 o                         
   8   8   9       1224.08       1260.49        52.14 o                         
  -4   9   9       1669.28       1660.02        62.82 o                         
  -3   9   9       1447.04       1497.20        49.50 o                         
  -2   9   9          0.74         -3.06        14.03 o                         
  -1   9   9         93.77        128.32        18.98 o                         
   0   9   9         37.11         43.54        13.99 o                         
   1   9   9        242.45        228.62        34.51 o                         
   2   9   9         41.96         44.69        13.22 o                         
   3   9   9       2762.63       3093.46        75.70 o                         
   4   9   9       4220.73       4346.40       116.93 o                         
   5   9   9       1175.68       1209.20        55.62 o                         
   6   9   9          7.90         21.20        16.23 o                         
   7   9   9       1039.06       1095.62        47.73 o                         
   8   9   9       1322.73       1246.72        73.43 o                         
  -3  10   9        132.13         96.73        21.30 o                         
  -2  10   9        244.24        253.39        16.61 o                         
  -1  10   9        642.89        697.43        34.54 o                         
   0  10   9       1329.83       1429.33        66.00 o                         
   1  10   9        150.22        137.95        22.03 o                         
   2  10   9        229.34        191.41        17.51 o                         
   3  10   9       1194.55       1171.10        69.05 o                         
   4  10   9       7725.62       7822.81       204.57 o                         
   5  10   9        722.14        706.53        31.31 o                         
   6  10   9        385.39        428.07        22.58 o                         
   7  10   9       1869.39       1748.42        66.98 o                         
  -2  11   9        176.01        173.98        22.03 o                         
  -1  11   9       1530.38       1407.31       102.80 o                         
   0  11   9       1348.59       1284.38        70.49 o                         
   1  11   9         23.16         -7.34        22.03 o                         
   2  11   9       1272.33       1238.60        55.49 o                         
   3  11   9       1508.62       1529.84        63.89 o                         
   4  11   9       1105.37       1115.96        70.60 o                         
   5  11   9          1.66        -18.31        19.83 o                         
   6  11   9        335.42        342.90        26.47 o                         
   7  11   9       1189.06       1069.01        60.21 o                         
  -1  12   9       1530.72       1311.65        50.29 o                         
   0  12   9        713.01        640.89        50.67 o                         
   1  12   9         86.92         64.68        15.03 o                         
   2  12   9       1087.54       1041.84        46.20 o                         
   3  12   9       1008.01       1015.38        45.66 o                         
   4  12   9        542.98        596.64        46.13 o                         
   5  12   9        152.11        150.39        23.50 o                         
   6  12   9        487.42        472.90        36.72 o                         
   0  13   9        265.86        283.45        22.03 o                         
   1  13   9        176.78        170.36        20.56 o                         
   2  13   9       1080.12       1110.14        58.75 o                         
   3  13   9        509.12        484.65        36.72 o                         
   4  13   9        200.59        212.95        23.50 o                         
   5  13   9        217.54        205.61        20.56 o                         
  -3 -11  10        479.11        424.43        23.50 o                         
  -2 -11  10        102.86         75.34         6.02 o                         
  -1 -11  10       1158.91       1168.88        73.43 o                         
   0 -11  10       2551.95       2583.02       132.18 o                         
   1 -11  10        496.13        413.10        16.07 o                         
   2 -11  10        344.35        348.06        22.03 o                         
  -4 -10  10        404.88        357.05        38.92 o                         
  -3 -10  10          4.07         10.43        10.28 o                         
  -2 -10  10        305.70        316.57        19.42 o                         
  -1 -10  10       3195.36       3151.91        83.55 o                         
   0 -10  10       1613.06       1583.18        55.11 o                         
   1 -10  10         57.21         46.24        16.78 o                         
   2 -10  10         28.21         37.66         8.88 o                         
   3 -10  10        645.81        621.50        26.37 o                         
  -5  -9  10       1020.00        961.80        51.40 o                         
  -4  -9  10        673.96        654.96        33.04 o                         
  -3  -9  10          1.88          6.82        16.05 o                         
  -2  -9  10        808.96        772.84        27.10 o                         
  -1  -9  10       2423.55       2433.46        67.45 o                         
   0  -9  10        218.41        217.44        10.99 o                         
   1  -9  10        906.42        922.01        27.75 o                         
   2  -9  10         55.53         60.61         8.84 o                         
   3  -9  10       1330.81       1249.20        34.30 o                         
   4  -9  10        352.69        354.84        22.22 o                         
  -5  -8  10        469.03        441.54        19.40 o                         
  -4  -8  10        554.81        555.36        21.63 o                         
  -3  -8  10         33.20         32.80         9.82 o                         
  -2  -8  10       1143.51       1214.77        42.49 o                         
  -1  -8  10       3298.19       3361.62        77.64 o                         
   0  -8  10        612.39        640.32        17.83 o                         
   1  -8  10        345.01        389.45        16.29 o                         
   2  -8  10        195.61        232.18        12.60 o                         
   3  -8  10       1069.88       1029.38        27.49 o                         
   4  -8  10       1011.20       1010.89        28.84 o                         
   5  -8  10        107.38        111.38        31.58 o                         
  -6  -7  10        825.06        799.64       110.81 o                         
  -5  -7  10       1027.53        947.49        42.05 o                         
  -4  -7  10        174.02        171.88        19.73 o                         
  -3  -7  10        466.77        500.94        19.09 o                         
  -2  -7  10       2038.80       2007.60        50.81 o                         
  -1  -7  10       2552.39       2557.73        61.21 o                         
   0  -7  10          7.69         14.00         5.32 o                         
   1  -7  10        180.31        200.21        13.25 o                         
   2  -7  10         39.53         57.27         7.91 o                         
   3  -7  10       2401.81       2502.40        45.70 o                         
   4  -7  10        259.28        234.32        17.41 o                         
   5  -7  10        116.33        130.93        14.90 o                         
   6  -7  10       1130.46       1173.80        48.21 o                         
  -6  -6  10        646.09        787.04        77.84 o                         
  -5  -6  10        315.52        313.30        19.85 o                         
  -4  -6  10        205.05        230.67        14.89 o                         
  -3  -6  10       1310.78       1384.71        46.85 o                         
  -2  -6  10       1073.25       1101.30        33.48 o                         
  -1  -6  10       1424.65       1470.78        35.42 o                         
   0  -6  10        226.70        206.38        10.15 o                         
   1  -6  10        828.18        812.68        30.59 o                         
   2  -6  10        609.25        650.20        19.96 o                         
   3  -6  10        661.59        680.54        28.15 o                         
   4  -6  10         95.29        106.79        11.50 o                         
   5  -6  10        495.00        432.51        16.97 o                         
   6  -6  10       1974.01       1869.78        73.21 o                         
  -7  -5  10        431.37        461.15        26.44 o                         
  -6  -5  10       1187.29       1258.47        67.56 o                         
  -5  -5  10         46.64         76.39        15.47 o                         
  -4  -5  10        612.64        579.65        29.37 o                         
  -3  -5  10       1649.07       1909.67        51.99 o                         
  -2  -5  10       1337.89       1320.43        33.48 o                         
  -1  -5  10        768.84        732.03        30.73 o                         
   0  -5  10         19.01          5.45         5.81 o                         
   1  -5  10        682.65        697.83        18.65 o                         
   2  -5  10       5296.64       5152.79        86.02 o                         
   3  -5  10       1996.62       2003.66        57.43 o                         
   4  -5  10        831.65        897.62        37.52 o                         
   5  -5  10        852.75        815.93        30.85 o                         
   6  -5  10       1239.70       1173.49        50.10 o                         
   7  -5  10        541.77        530.66        26.35 o                         
  -7  -4  10        395.34        422.96        32.31 o                         
  -6  -4  10        528.06        543.39        44.06 o                         
  -5  -4  10        204.00        212.95        32.31 o                         
  -4  -4  10        118.14        146.63        18.98 o                         
  -3  -4  10       4120.58       4082.92       113.20 o                         
  -2  -4  10       2335.33       2299.58        62.72 o                         
  -1  -4  10         25.32         24.73         7.04 o                         
   0  -4  10         20.66         21.01         6.35 o                         
   1  -4  10       3606.58       3648.58        59.31 o                         
   2  -4  10       2670.67       2685.55        46.09 o                         
   3  -4  10          5.09          6.40        11.08 o                         
   4  -4  10        229.38        251.92        19.29 o                         
   5  -4  10         87.65         78.69        16.38 o                         
   6  -4  10       1373.83       1330.52        58.51 o                         
   7  -4  10         19.03         23.50        14.10 o                         
  -7  -3  10        675.07        684.38        47.00 o                         
  -6  -3  10        148.50         93.99        26.44 o                         
  -5  -3  10         52.75         55.81        26.44 o                         
  -4  -3  10        274.43        292.59        29.47 o                         
  -3  -3  10       2248.25       2072.59        77.89 o                         
  -2  -3  10        592.31        626.74        34.78 o                         
  -1  -3  10          0.22          8.01         8.04 o                         
   0  -3  10        144.15        160.57         9.36 o                         
   1  -3  10        465.45        424.73        14.36 o                         
   2  -3  10       1163.44       1114.36        31.68 o                         
   3  -3  10          4.10         12.24        11.09 o                         
   4  -3  10       1053.13       1061.74        37.02 o                         
   5  -3  10        735.32        793.44        33.02 o                         
   6  -3  10       1087.45       1094.99        51.12 o                         
   7  -3  10          5.34          1.62        14.82 o                         
   8  -3  10        532.51        546.33        38.18 o                         
  -7  -2  10        595.34        537.52        41.12 o                         
  -6  -2  10         99.61        138.05        29.37 o                         
  -5  -2  10         16.09         -6.17        16.89 o                         
  -4  -2  10       1515.06       1613.63       115.29 o                         
  -3  -2  10       1314.78       1273.12        53.11 o                         
  -2  -2  10        129.60        125.13        14.01 o                         
  -1  -2  10        399.62        401.06        16.60 o                         
   0  -2  10        342.91        292.94        15.04 o                         
   1  -2  10       1402.01       1327.15        33.27 o                         
   2  -2  10       2556.04       2485.35        45.38 o                         
   3  -2  10        422.48        454.84        28.83 o                         
   4  -2  10       1045.44       1130.78        53.03 o                         
   5  -2  10       3737.83       3584.99        79.75 o                         
   6  -2  10       3353.35       3482.02        85.59 o                         
   7  -2  10        427.38        476.03        36.74 o                         
   8  -2  10       1236.41       1312.81        73.43 o                         
  -7  -1  10        291.37        289.32        32.31 o                         
  -6  -1  10          2.55         -6.71        24.97 o                         
  -5  -1  10        329.14        386.98        42.59 o                         
  -4  -1  10       1368.44       1466.17        63.81 o                         
  -3  -1  10        932.01       1088.30       148.33 o                         
  -2  -1  10         10.12         11.59        13.76 o                         
  -1  -1  10        105.63         95.19        14.54 o                         
   0  -1  10       5045.31       5108.00       135.07 o                         
   1  -1  10       4468.13       4454.42       118.67 o                         
   2  -1  10        232.56        225.06        12.97 o                         
   3  -1  10       2288.42       2243.45        63.50 o                         
   4  -1  10       4748.64       4607.99        98.52 o                         
   5  -1  10       1225.49       1230.34        36.54 o                         
   6  -1  10        566.48        547.96        27.13 o                         
   7  -1  10        579.50        665.23        50.84 o                         
   8  -1  10        569.42        592.86        38.18 o                         
  -6   0  10        153.56        170.99        21.12 o                         
  -5   0  10        805.23        829.42        47.74 o                         
  -4   0  10       2492.68       2684.92        94.68 o                         
  -3   0  10       1580.81       1751.92        67.12 o                         
  -2   0  10        902.69        953.68        42.64 o                         
  -1   0  10        790.28        811.26        27.53 o                         
   0   0  10       6724.71       6790.47       176.91 o                         
   1   0  10       5672.78       5963.48       156.27 o                         
   2   0  10         56.63         58.10        11.63 o                         
   3   0  10       6093.16       6218.98       108.33 o                         
   4   0  10       8790.35       9171.69       208.48 o                         
   5   0  10        594.64        616.63        25.25 o                         
   6   0  10        286.37        287.26        16.78 o                         
   7   0  10        739.35        767.84        43.76 o                         
   8   0  10        670.46        691.51        36.33 o                         
  -6   1  10        359.35        326.72        26.94 o                         
  -5   1  10       1000.50       1029.80        40.41 o                         
  -4   1  10       1262.14       1298.06        51.56 o                         
  -3   1  10        964.16        930.90        38.98 o                         
  -2   1  10        627.93        695.48        32.40 o                         
  -1   1  10       4885.20       4956.25       117.13 o                         
   0   1  10       1526.77       1584.18        51.35 o                         
   1   1  10        460.70        564.39        26.89 o                         
   2   1  10        336.32        399.50        27.70 o                         
   3   1  10       1298.49       1245.03        34.81 o                         
   4   1  10       3418.86       3345.58        74.47 o                         
   5   1  10        489.17        471.67        22.19 o                         
   6   1  10         85.65         91.20        13.44 o                         
   7   1  10        107.59        119.42        17.20 o                         
   8   1  10        216.44        246.15        24.26 o                         
  -6   2  10        405.44        390.70        29.08 o                         
  -5   2  10       1458.14       1552.38        53.62 o                         
  -4   2  10       1116.58       1081.16        44.96 o                         
  -3   2  10         30.32         23.33        14.79 o                         
  -2   2  10       1327.03       1243.15        40.50 o                         
  -1   2  10       3768.91       3776.34        91.56 o                         
   0   2  10        963.09        931.01        36.57 o                         
   1   2  10         78.17         77.40        22.26 o                         
   2   2  10         16.18         25.94        11.39 o                         
   3   2  10       1283.98       1213.40        42.66 o                         
   4   2  10       3660.62       3765.40        83.11 o                         
   5   2  10        196.12        181.58        14.15 o                         
   6   2  10        333.89        348.31        21.77 o                         
   7   2  10         45.39         47.43        11.07 o                         
   8   2  10         33.72         30.85        11.42 o                         
   9   2  10        399.29        424.43        39.65 o                         
  -6   3  10         98.83         94.06        10.49 o                         
  -5   3  10       1222.38       1250.71        46.92 o                         
  -4   3  10       1114.21       1209.83        42.29 o                         
  -3   3  10         29.71         27.40        14.00 o                         
  -2   3  10       2148.59       2067.34        85.62 o                         
  -1   3  10       3530.02       3538.42       115.52 o                         
   0   3  10       1055.83       1096.63        36.17 o                         
   1   3  10       1424.74       1408.71        47.89 o                         
   2   3  10        167.84        135.83        15.30 o                         
   3   3  10        413.82        404.34        24.69 o                         
   4   3  10       2719.20       2505.47        93.17 o                         
   5   3  10        210.09        194.72        22.89 o                         
   6   3  10       2757.10       2682.60        71.90 o                         
   7   3  10       2859.50       2839.18        74.28 o                         
   8   3  10         62.11         77.38        14.42 o                         
   9   3  10        157.70        133.91        16.23 o                         
  -6   4  10        784.56        797.67        36.23 o                         
  -5   4  10        601.88        588.67        34.55 o                         
  -4   4  10         33.34         44.90        17.42 o                         
  -3   4  10        524.66        532.19        33.14 o                         
  -2   4  10       3323.43       3279.26        97.49 o                         
  -1   4  10       2129.70       2086.09        72.90 o                         
   0   4  10        331.55        337.25        20.56 o                         
   1   4  10        309.05        364.19        27.69 o                         
   2   4  10       2236.40       2043.38       109.51 o                         
   3   4  10       1798.56       1810.37        75.72 o                         
   4   4  10       1537.52       1411.39        43.58 o                         
   5   4  10        444.16        358.67        22.35 o                         
   6   4  10       2401.72       2264.43        73.76 o                         
   7   4  10       1453.22       1430.43        68.89 o                         
   8   4  10        462.57        486.32        19.96 o                         
   9   4  10         53.95         67.59        12.47 o                         
  -6   5  10       1043.32        978.20        38.05 o                         
  -5   5  10        692.15        629.09        22.83 o                         
  -4   5  10         13.35         18.26        14.40 o                         
  -3   5  10       1473.31       1366.56        90.32 o                         
  -2   5  10        753.75        867.81        71.96 o                         
  -1   5  10       3070.71       2955.15        87.61 o                         
   0   5  10        167.68        141.16        21.50 o                         
   1   5  10       3193.12       3035.53       215.15 o                         
   2   5  10       5025.80       4957.19       242.25 o                         
   3   5  10       2973.30       3139.63       160.08 o                         
   4   5  10        455.11        487.91        28.51 o                         
   5   5  10       1108.41       1119.59        44.92 o                         
   6   5  10        791.72        762.32        52.34 o                         
   7   5  10       1767.90       1743.38        59.22 o                         
   8   5  10         10.44          9.04         9.44 o                         
   9   5  10        501.01        457.59        21.12 o                         
  -5   6  10        567.58        546.00        18.86 o                         
  -4   6  10        453.25        523.75        27.87 o                         
  -3   6  10       1065.91       1243.42        89.22 o                         
  -2   6  10        310.16        327.50        25.28 o                         
  -1   6  10       1031.51        978.14        52.87 o                         
   0   6  10         90.88         87.22        13.65 o                         
   1   6  10       4108.90       4247.70       118.14 o                         
   2   6  10       2044.57       1977.20        77.89 o                         
   3   6  10        846.54        887.60        48.28 o                         
   4   6  10        471.35        471.36        25.29 o                         
   5   6  10         24.57         22.70        12.85 o                         
   6   6  10        204.16        283.58        30.12 o                         
   7   6  10       1240.97       1268.68        36.15 o                         
   8   6  10          0.36          7.79        10.13 o                         
   9   6  10        497.25        491.99        35.25 o                         
  -5   7  10         99.44        114.55        23.50 o                         
  -4   7  10        216.31        185.20        13.43 o                         
  -3   7  10       2119.71       2207.57        68.59 o                         
  -2   7  10        392.23        376.09        42.26 o                         
  -1   7  10        220.13        209.28        31.33 o                         
   0   7  10          9.44         19.77        23.70 o                         
   1   7  10       1749.11       1752.55        70.05 o                         
   2   7  10       2805.53       2805.63        82.79 o                         
   3   7  10        114.26        122.58        16.42 o                         
   4   7  10         82.40         84.12        13.73 o                         
   5   7  10         57.20         92.82        14.08 o                         
   6   7  10        666.68        756.00        33.24 o                         
   7   7  10        766.86        748.22        33.35 o                         
   8   7  10        538.93        498.91        30.62 o                         
  -4   8  10        616.26        647.04        28.40 o                         
  -3   8  10       1489.50       1596.41        54.17 o                         
  -2   8  10       1019.08       1118.71        45.29 o                         
  -1   8  10         17.61         42.13        23.43 o                         
   0   8  10         28.04          4.30        14.82 o                         
   1   8  10        458.18        525.61        33.45 o                         
   2   8  10       4001.61       4089.04       156.41 o                         
   3   8  10         87.80        102.27        15.53 o                         
   4   8  10        611.43        653.97        32.64 o                         
   5   8  10       3343.58       3507.03        86.34 o                         
   6   8  10        754.28        735.55        28.62 o                         
   7   8  10        157.87        159.68        20.77 o                         
   8   8  10       1276.05       1265.56        50.29 o                         
  -3   9  10        840.53        826.97        32.62 o                         
  -2   9  10         69.88         75.47        15.77 o                         
  -1   9  10         75.09         95.51        17.91 o                         
   0   9  10        205.44        262.86        28.38 o                         
   1   9  10        998.93       1021.52        68.29 o                         
   2   9  10       1305.36       1315.92        52.87 o                         
   3   9  10        259.75        272.27        16.74 o                         
   4   9  10       3476.87       3688.98       101.37 o                         
   5   9  10       2079.10       2238.33        84.98 o                         
   6   9  10        367.95        404.35        55.07 o                         
   7   9  10          1.83         -6.30        12.33 o                         
  -3  10  10        924.60        853.13        55.81 o                         
  -2  10  10         86.79         88.74        11.82 o                         
  -1  10  10        293.50        256.27        35.25 o                         
   0  10  10       4083.58       4262.84       142.17 o                         
   1  10  10       1261.01       1355.40        77.84 o                         
   2  10  10          5.51          9.55        15.42 o                         
   3  10  10        744.76        698.30        40.14 o                         
   4  10  10       2266.28       2363.25        86.48 o                         
   5  10  10       1438.09       1482.30        59.17 o                         
   6  10  10        696.12        637.58        32.46 o                         
   7  10  10        213.99        192.39        27.90 o                         
  -1  11  10       1142.53       1047.48        66.82 o                         
   0  11  10       1199.22       1085.05        48.81 o                         
   1  11  10       1287.60       1085.17        69.03 o                         
   2  11  10         39.85         37.04        10.58 o                         
   3  11  10        988.01       1044.59        36.49 o                         
   4  11  10        923.34        919.11        37.00 o                         
   5  11  10       1066.81       1033.34        47.74 o                         
   6  11  10         30.68         35.98        19.83 o                         
   0  12  10       1644.78       1506.67        77.84 o                         
   1  12  10        405.75        383.37        25.43 o                         
   2  12  10         93.35        105.36        28.64 o                         
   3  12  10        421.72        457.08        35.25 o                         
   4  12  10       1524.78       1525.46        74.90 o                         
   5  12  10        409.17        399.87        28.64 o                         
   6  12  10        155.64        163.02        29.37 o                         
   2  13  10        112.33         99.33        14.69 o                         
   3  13  10       1071.46       1035.24        55.81 o                         
   4  13  10        684.27        625.64        38.18 o                         
  -2 -11  11         70.66         60.21         7.34 o                         
  -1 -11  11        228.77        234.98        30.84 o                         
   0 -11  11       1340.74       1342.18        76.37 o                         
   1 -11  11        500.23        414.15        22.03 o                         
  -3 -10  11        697.09        681.99        28.80 o                         
  -2 -10  11        152.58        141.15        33.04 o                         
  -1 -10  11        292.38        270.69        19.83 o                         
   0 -10  11       1626.40       1512.53        58.16 o                         
   1 -10  11        823.62        760.91        32.02 o                         
   2 -10  11        210.07        196.80        16.15 o                         
  -4  -9  11       1166.18       1210.00        60.21 o                         
  -3  -9  11        717.12        585.18        32.00 o                         
  -2  -9  11        118.96        129.29        10.30 o                         
  -1  -9  11        251.92        273.37        24.23 o                         
   0  -9  11        618.24        617.93        29.28 o                         
   1  -9  11        352.28        324.71        15.10 o                         
   2  -9  11        110.38        105.98        20.37 o                         
   3  -9  11        448.42        419.35        18.53 o                         
   4  -9  11        445.86        406.81        36.72 o                         
  -5  -8  11        575.23        568.36        38.18 o                         
  -4  -8  11       1018.65        966.21        55.81 o                         
  -3  -8  11        107.64        141.64        12.84 o                         
  -2  -8  11        222.87        216.59        15.74 o                         
  -1  -8  11        342.04        333.01        17.22 o                         
   0  -8  11       1063.46       1115.70        32.72 o                         
   1  -8  11         46.43         29.21         7.87 o                         
   2  -8  11        266.28        238.54        16.86 o                         
   3  -8  11       1273.84       1177.03        43.39 o                         
   4  -8  11        488.32        483.38        44.06 o                         
  -5  -7  11       2502.82       2355.73        65.57 o                         
  -4  -7  11        554.24        610.69        26.29 o                         
  -3  -7  11        390.97        414.89        17.27 o                         
  -2  -7  11        578.06        630.12        23.32 o                         
  -1  -7  11        524.52        536.26        33.18 o                         
   0  -7  11        477.35        461.91        19.69 o                         
   1  -7  11        299.80        310.42        15.19 o                         
   2  -7  11        163.67        192.39        10.82 o                         
   3  -7  11       6157.46       6099.40       106.23 o                         
   4  -7  11       1370.07       1344.56        34.81 o                         
   5  -7  11        138.19        159.74        12.15 o                         
  -5  -6  11       2340.81       2366.00        84.59 o                         
  -4  -6  11        788.09        821.80        34.92 o                         
  -3  -6  11         22.91         19.09        12.74 o                         
  -2  -6  11        148.99        152.03        12.70 o                         
  -1  -6  11        596.79        626.33        21.04 o                         
   0  -6  11       2784.51       2841.12        65.46 o                         
   1  -6  11         49.53         61.97         7.62 o                         
   2  -6  11       1370.79       1451.61        42.19 o                         
   3  -6  11       1976.05       2004.87        59.88 o                         
   4  -6  11       1548.00       1653.60        51.93 o                         
   5  -6  11         94.85         86.28        21.41 o                         
   6  -6  11        463.97        462.31        30.12 o                         
  -6  -5  11        401.24        452.34        27.90 o                         
  -5  -5  11       1208.12       1237.91        66.09 o                         
  -4  -5  11       1203.76       1237.10        58.00 o                         
  -3  -5  11        241.07        251.67        16.56 o                         
  -2  -5  11        903.06        913.52        30.69 o                         
  -1  -5  11        334.20        338.36        19.92 o                         
   0  -5  11        171.32        174.45        11.23 o                         
   1  -5  11       1285.29       1298.19        28.46 o                         
   2  -5  11        514.77        518.15        20.82 o                         
   3  -5  11       3333.49       3594.87        67.88 o                         
   4  -5  11        104.46        115.56        14.93 o                         
   5  -5  11        699.09        719.32        27.50 o                         
   6  -5  11        431.39        429.46        25.53 o                         
  -6  -4  11        280.67        358.35        32.31 o                         
  -5  -4  11        434.07        516.96        42.59 o                         
  -4  -4  11         58.36         63.72        18.13 o                         
  -3  -4  11        372.84        379.47        27.83 o                         
  -2  -4  11       2566.43       2528.93        65.81 o                         
  -1  -4  11        585.29        525.46        24.57 o                         
   0  -4  11       1204.90       1180.04        27.31 o                         
   1  -4  11        334.35        329.62        14.04 o                         
   2  -4  11         59.14         77.49        10.12 o                         
   3  -4  11       1410.70       1481.57        45.13 o                         
   4  -4  11         46.04         48.55        11.69 o                         
   5  -4  11        142.63        173.67        18.87 o                         
   6  -4  11       2998.67       3250.29       112.84 o                         
   7  -4  11       1227.92       1132.38        45.78 o                         
  -6  -3  11        484.69        516.96        42.59 o                         
  -5  -3  11         30.74         17.62        23.50 o                         
  -4  -3  11        265.32        235.80        26.47 o                         
  -3  -3  11         55.83         63.23        15.32 o                         
  -2  -3  11       2635.02       2747.67        93.08 o                         
  -1  -3  11        523.36        528.24        24.44 o                         
   0  -3  11         85.75         85.69        10.46 o                         
   1  -3  11       1203.36       1247.90        35.06 o                         
   2  -3  11        388.64        388.45        18.75 o                         
   3  -3  11       1818.03       1927.88        54.80 o                         
   4  -3  11         52.16         57.97        12.01 o                         
   5  -3  11       3219.42       3360.80        85.91 o                         
   6  -3  11       2770.93       2896.65        85.75 o                         
   7  -3  11       1368.49       1379.60       113.08 o                         
  -6  -2  11        507.37        516.96        45.53 o                         
  -5  -2  11          2.56         14.69        24.97 o                         
  -4  -2  11        106.36        115.22        16.23 o                         
  -3  -2  11        577.53        679.29        34.92 o                         
  -2  -2  11       1839.81       1797.44        65.64 o                         
  -1  -2  11        415.40        411.76        20.56 o                         
   0  -2  11         23.78         21.08         7.90 o                         
   1  -2  11       9684.82       8983.22       151.85 o                         
   2  -2  11       4695.86       4748.21       101.92 o                         
   3  -2  11        346.31        337.20        15.88 o                         
   4  -2  11        511.05        560.94        27.90 o                         
   5  -2  11       3491.16       3435.47        76.43 o                         
   6  -2  11       4357.93       4669.12       130.51 o                         
   7  -2  11        254.27        305.73        21.94 o                         
   8  -2  11        203.12        204.14        24.97 o                         
  -6  -1  11        420.86        480.24        44.06 o                         
  -5  -1  11         11.08        -10.91        14.10 o                         
  -4  -1  11        566.09        657.28        80.04 o                         
  -3  -1  11       1163.55       1261.57       110.15 o                         
  -2  -1  11       1416.69       1444.07        60.12 o                         
  -1  -1  11          7.64         34.99        12.44 o                         
   0  -1  11       2463.54       2252.33        71.52 o                         
   1  -1  11       8116.64       7923.43       159.53 o                         
   2  -1  11       5804.66       5884.01       135.56 o                         
   3  -1  11          2.01         11.24         8.97 o                         
   4  -1  11        724.32        697.46        25.24 o                         
   5  -1  11         54.33         40.21        11.31 o                         
   6  -1  11        768.15        784.21        30.72 o                         
   7  -1  11         16.54         22.98        11.09 o                         
   8  -1  11        174.64        174.00        19.19 o                         
  -6   0  11        267.14        224.70        23.50 o                         
  -5   0  11         15.27         -1.47        22.03 o                         
  -4   0  11       2562.22       2816.54       143.93 o                         
  -3   0  11       3267.70       3530.85       116.41 o                         
  -2   0  11        114.22        116.15        13.42 o                         
  -1   0  11        777.77        841.05        28.93 o                         
   0   0  11        921.43        940.89        28.60 o                         
   1   0  11       1502.02       1454.48        35.13 o                         
   2   0  11       1426.66       1496.63        41.73 o                         
   3   0  11          6.65         -2.13         7.09 o                         
   4   0  11       3137.19       3213.62        79.69 o                         
   5   0  11        120.41         96.18        14.17 o                         
   6   0  11         20.88         29.55        29.81 o                         
   7   0  11         49.34         48.88        28.64 o                         
   8   0  11       1146.53       1095.74        43.76 o                         
  -6   1  11         66.00         48.35        31.58 o                         
  -5   1  11         51.92         69.27        42.59 o                         
  -4   1  11       1438.67       1674.10        64.81 o                         
  -3   1  11       2466.47       2797.84       100.48 o                         
  -2   1  11        297.64        284.94        22.50 o                         
  -1   1  11        520.21        549.02        29.83 o                         
   0   1  11        552.97        475.93        31.18 o                         
   1   1  11       2439.59       2430.73        61.39 o                         
   2   1  11         39.96         33.38         9.59 o                         
   3   1  11        111.01        161.01        33.32 o                         
   4   1  11       4150.93       4163.24        90.46 o                         
   5   1  11        882.73        980.96        29.16 o                         
   6   1  11         18.44         32.86         9.14 o                         
   7   1  11        165.44        146.05        21.88 o                         
   8   1  11       1380.94       1400.27        56.25 o                         
  -6   2  11          2.83          5.87        13.50 o                         
  -5   2  11        392.12        438.10        35.55 o                         
  -4   2  11        947.57       1050.33        37.43 o                         
  -3   2  11       1564.68       1738.95        53.42 o                         
  -2   2  11        205.71        175.58        19.88 o                         
  -1   2  11        933.03        962.67        39.78 o                         
   0   2  11         73.71         66.74        20.92 o                         
   1   2  11       1845.11       1596.77        46.40 o                         
   2   2  11         62.09         52.42        12.21 o                         
   3   2  11       1777.75       1719.03        49.53 o                         
   4   2  11       2395.78       2419.04        87.96 o                         
   5   2  11       1191.28       1205.99        33.55 o                         
   6   2  11        238.33        229.19        19.71 o                         
   7   2  11        535.62        560.20        25.13 o                         
   8   2  11       1443.33       1388.35        62.42 o                         
  -6   3  11        226.05        235.33        19.65 o                         
  -5   3  11       1540.93       1578.74        51.19 o                         
  -4   3  11       2025.24       2097.32        58.83 o                         
  -3   3  11        138.32        108.01        16.56 o                         
  -2   3  11        155.09        187.91        18.36 o                         
  -1   3  11       2353.60       2310.62        56.04 o                         
   0   3  11       2619.84       2469.41        75.73 o                         
   1   3  11        794.08        762.96        62.45 o                         
   2   3  11        647.23        589.74        31.00 o                         
   3   3  11       2639.47       2682.14        86.36 o                         
   4   3  11       1706.69       1730.54        42.18 o                         
   5   3  11        823.70        769.43        30.66 o                         
   6   3  11         31.22         22.95        12.52 o                         
   7   3  11       1577.40       1471.93        45.29 o                         
   8   3  11       2447.95       2475.70        70.58 o                         
  -5   4  11       2717.11       2618.72        65.27 o                         
  -4   4  11       1468.85       1551.43        54.94 o                         
  -3   4  11          7.86         -1.81        13.57 o                         
  -2   4  11        304.54        322.57        25.99 o                         
  -1   4  11        530.53        556.57        32.39 o                         
   0   4  11       1040.72       1095.40        48.10 o                         
   1   4  11       1499.69       1512.39       123.36 o                         
   2   4  11       2258.11       2287.94        96.86 o                         
   3   4  11       2592.60       2683.65       101.25 o                         
   4   4  11       2621.44       2405.76        58.54 o                         
   5   4  11         55.47         56.00        14.31 o                         
   6   4  11         53.80         61.71        14.02 o                         
   7   4  11        401.72        456.65        25.23 o                         
   8   4  11       1289.30       1242.42        36.50 o                         
   9   4  11        278.25        259.95        22.03 o                         
  -5   5  11       1323.01       1284.78        35.84 o                         
  -4   5  11       1382.32       1362.22        37.94 o                         
  -3   5  11         73.91         46.06        34.51 o                         
  -2   5  11       1208.77       1328.96        91.05 o                         
  -1   5  11       1033.43       1041.77        52.93 o                         
   0   5  11       1200.24       1236.65        58.15 o                         
   1   5  11         24.37         38.18        24.97 o                         
   2   5  11       2707.41       2703.45       142.46 o                         
   3   5  11        464.86        563.95        57.28 o                         
   4   5  11        752.86        886.52        39.84 o                         
   5   5  11          0.02        -11.79        11.79 o                         
   6   5  11        873.16        883.92        92.40 o                         
   7   5  11       1195.87       1149.77        41.12 o                         
   8   5  11        331.96        334.00        14.33 o                         
  -5   6  11        889.66        855.18        37.21 o                         
  -4   6  11        198.44        196.58        15.20 o                         
  -3   6  11         55.42         45.32        15.08 o                         
  -2   6  11        241.22        275.29        47.27 o                         
  -1   6  11       2846.86       3032.31       112.35 o                         
   0   6  11         73.43         90.68        23.45 o                         
   1   6  11         60.52         65.00        20.23 o                         
   2   6  11        325.16        312.09        28.43 o                         
   3   6  11        610.14        692.76        49.13 o                         
   4   6  11        204.24        205.66        18.88 o                         
   5   6  11        304.43        326.71        24.81 o                         
   6   6  11       2789.51       2635.37        61.68 o                         
   7   6  11       1757.21       1778.99        56.45 o                         
   8   6  11        573.55        543.72        20.92 o                         
  -4   7  11         27.74         27.63        11.45 o                         
  -3   7  11        403.11        426.07        23.84 o                         
  -2   7  11         75.70        104.34        20.06 o                         
  -1   7  11        202.64        241.12        22.61 o                         
   0   7  11        140.69        133.25        18.40 o                         
   1   7  11        822.39        813.61        71.23 o                         
   2   7  11        290.28        268.82        39.48 o                         
   3   7  11        138.22        143.27        18.00 o                         
   4   7  11       1108.86       1205.02        39.85 o                         
   5   7  11       1590.01       1682.15        49.49 o                         
   6   7  11       2779.87       2773.35        71.15 o                         
   7   7  11       3202.16       3004.93        83.84 o                         
   8   7  11        168.98        132.19        16.62 o                         
  -4   8  11         48.65         35.25        19.09 o                         
  -3   8  11         70.37         83.24        14.96 o                         
  -2   8  11        114.43        113.35        19.45 o                         
  -1   8  11        547.89        536.20        28.69 o                         
   0   8  11         64.45         50.06        17.29 o                         
   1   8  11       5375.05       5783.61       188.97 o                         
   2   8  11       3485.96       3599.59       124.02 o                         
   3   8  11        472.64        531.01        28.96 o                         
   4   8  11          0.63         -1.93        10.37 o                         
   5   8  11       1753.58       1760.92        62.27 o                         
   6   8  11       1035.97       1015.25        36.93 o                         
   7   8  11       1550.52       1494.82        58.61 o                         
  -3   9  11        282.00        277.57        32.31 o                         
  -2   9  11       1059.38       1112.63        49.12 o                         
  -1   9  11         60.53         68.95        23.50 o                         
   0   9  11        256.90        272.23        17.01 o                         
   1   9  11       1136.50       1258.47        81.51 o                         
   2   9  11       6511.23       7044.92       223.16 o                         
   3   9  11        192.47        182.92        14.19 o                         
   4   9  11        123.47        151.10        13.89 o                         
   5   9  11        582.21        567.28        35.55 o                         
   6   9  11       1501.18       1414.95        59.48 o                         
   7   9  11        269.43        264.28        20.07 o                         
  -2  10  11        550.36        486.12        42.59 o                         
  -1  10  11         13.17         13.22        18.36 o                         
   0  10  11        888.13        806.91        40.34 o                         
   1  10  11        921.97        933.88        42.05 o                         
   2  10  11       1203.68       1228.04        59.48 o                         
   3  10  11         55.44         67.26        19.83 o                         
   4  10  11        257.63        223.58        21.88 o                         
   5  10  11       2572.95       2572.54        89.61 o                         
   6  10  11        750.30        699.60        33.52 o                         
  -1  11  11         66.75         52.87        29.37 o                         
   0  11  11        732.33        688.79        51.40 o                         
   1  11  11       1325.35       1282.33        93.99 o                         
   2  11  11        942.91        989.30        40.60 o                         
   3  11  11         17.12         26.66        10.78 o                         
   4  11  11       2003.67       2017.46        84.53 o                         
   5  11  11       1301.73       1075.90        46.73 o                         
   6  11  11         18.63         -5.87        16.15 o                         
   1  12  11        519.25        509.61        38.18 o                         
   2  12  11         67.20         55.38        14.43 o                         
   3  12  11        271.85        246.03        16.62 o                         
   4  12  11        393.23        367.86        25.30 o                         
   5  12  11        174.21        151.27        22.03 o                         
  -2 -10  12        459.85        413.29        33.78 o                         
  -1 -10  12         58.40         48.85         8.81 o                         
   0 -10  12        228.90        257.01        32.31 o                         
   1 -10  12        625.95        584.91        82.98 o                         
  -3  -9  12       1963.23       1821.56        50.19 o                         
  -2  -9  12         59.36         60.35         8.34 o                         
  -1  -9  12          8.34         14.42         8.25 o                         
   0  -9  12        123.55        137.26        13.26 o                         
   1  -9  12        914.49        813.37        35.05 o                         
   2  -9  12        883.75        852.37        42.06 o                         
   3  -9  12         50.24         42.59         8.81 o                         
  -4  -8  12        847.91        759.13        44.06 o                         
  -3  -8  12       1063.24       1051.02        43.40 o                         
  -2  -8  12        102.17        121.29        11.11 o                         
  -1  -8  12          8.50         16.02         8.34 o                         
   0  -8  12         53.12         57.03         8.64 o                         
   1  -8  12       1654.61       1633.99        43.90 o                         
   2  -8  12        472.84        423.15        17.91 o                         
   3  -8  12        279.33        240.78        16.73 o                         
   4  -8  12       1049.11       1069.06        42.64 o                         
  -4  -7  12        944.25        979.76        38.26 o                         
  -3  -7  12       1402.31       1490.35        46.73 o                         
  -2  -7  12         55.95         66.16         9.38 o                         
  -1  -7  12        151.45        162.33        13.50 o                         
   0  -7  12        444.62        480.36        20.43 o                         
   1  -7  12        990.99       1002.29        31.73 o                         
   2  -7  12          7.39         -7.68         7.68 o                         
   3  -7  12       1268.48       1243.84        29.30 o                         
   4  -7  12       1904.79       1813.37        41.60 o                         
   5  -7  12        384.76        376.91        32.31 o                         
  -5  -6  12        906.44        909.76        60.21 o                         
  -4  -6  12        949.00        890.39        36.91 o                         
  -3  -6  12        423.04        418.79        24.25 o                         
  -2  -6  12         75.67         59.46        12.44 o                         
  -1  -6  12       1140.97       1117.62        29.74 o                         
   0  -6  12       2321.60       2352.13        48.91 o                         
   1  -6  12         91.31         89.88         8.64 o                         
   2  -6  12        825.78        814.60        22.09 o                         
   3  -6  12        569.03        523.48        22.57 o                         
   4  -6  12       1381.63       1336.47        41.08 o                         
   5  -6  12        546.10        545.90        23.17 o                         
  -4  -5  12        805.98        807.55        28.09 o                         
  -3  -5  12          9.19         -9.55         9.55 o                         
  -2  -5  12        169.84        166.68        13.28 o                         
  -1  -5  12       1058.01       1058.76        33.33 o                         
   0  -5  12       1139.76       1101.15        27.13 o                         
   1  -5  12         38.80         29.98         6.26 o                         
   2  -5  12        104.79         82.78         9.35 o                         
   3  -5  12        322.61        321.02        17.71 o                         
   4  -5  12       1780.96       1740.60        43.50 o                         
   5  -5  12        368.03        366.29        16.33 o                         
   6  -5  12        145.29        136.69        22.82 o                         
  -6  -4  12        331.17        359.81        24.97 o                         
  -5  -4  12       1233.63       1265.81        67.56 o                         
  -4  -4  12         50.76         56.59        22.03 o                         
  -3  -4  12        134.68        189.15        16.19 o                         
  -2  -4  12         48.18         40.48        12.16 o                         
  -1  -4  12        976.70        979.38        33.27 o                         
   0  -4  12       3260.89       3252.83        66.31 o                         
   1  -4  12          2.03          6.84         8.30 o                         
   2  -4  12       1383.99       1458.23        46.41 o                         
   3  -4  12        605.28        619.30        27.38 o                         
   4  -4  12       1424.53       1435.02        40.07 o                         
   5  -4  12         30.18         53.09        14.34 o                         
   6  -4  12        969.89        981.67        43.36 o                         
   7  -4  12       1483.70       1490.51        69.03 o                         
  -6  -3  12        944.87       1002.93        55.81 o                         
  -5  -3  12        859.38       1017.61        64.62 o                         
  -4  -3  12        117.80         87.38        20.07 o                         
  -3  -3  12          4.24         -2.70        14.40 o                         
  -2  -3  12        494.20        524.06        25.65 o                         
  -1  -3  12       1362.59       1475.69        44.47 o                         
   0  -3  12       4295.17       4282.98        84.39 o                         
   1  -3  12        118.54        117.91        12.67 o                         
   2  -3  12       1595.37       1638.33        43.66 o                         
   3  -3  12       2785.71       2996.49        77.60 o                         
   4  -3  12        638.76        705.50        29.43 o                         
   5  -3  12        747.80        693.99        30.41 o                         
   6  -3  12        415.37        502.23        58.84 o                         
   7  -3  12       1403.10       1490.14        63.15 o                         
  -6  -2  12        818.21        754.73        49.93 o                         
  -5  -2  12       1734.14       1913.48       102.80 o                         
  -4  -2  12        116.89        142.90        23.21 o                         
  -3  -2  12        614.48        648.64        75.63 o                         
  -2  -2  12       2250.41       2346.52        89.61 o                         
  -1  -2  12       1079.87       1008.50        40.50 o                         
   0  -2  12         95.87        111.59        13.35 o                         
   1  -2  12       2701.11       2615.12        55.93 o                         
   2  -2  12       2758.60       2818.52        84.07 o                         
   3  -2  12        962.98       1017.34        38.79 o                         
   4  -2  12          2.82         14.32        13.02 o                         
   5  -2  12        983.99       1090.67        40.10 o                         
   6  -2  12        583.65        649.46        41.24 o                         
   7  -2  12        996.27       1023.26        38.36 o                         
  -6  -1  12        878.12        742.98        51.40 o                         
  -5  -1  12        769.36        817.06        44.13 o                         
  -4  -1  12        244.54        308.11        21.09 o                         
  -3  -1  12        288.66        340.29        31.26 o                         
  -2  -1  12       2913.52       2946.65       109.59 o                         
  -1  -1  12        214.60        195.20        17.43 o                         
   0  -1  12        805.92        790.01        29.76 o                         
   1  -1  12       1157.17       1261.87        35.02 o                         
   2  -1  12       5978.59       6250.60       127.52 o                         
   3  -1  12        908.66        855.87        28.80 o                         
   4  -1  12         21.07         11.09        10.78 o                         
   5  -1  12       1422.99       1383.77        38.86 o                         
   6  -1  12        871.57        910.46        31.44 o                         
   7  -1  12        258.16        254.76        30.84 o                         
   8  -1  12         14.15         -2.94        14.69 o                         
  -4   0  12        243.70        206.85        22.19 o                         
  -3   0  12       2527.80       2703.39        83.12 o                         
  -2   0  12       1156.54       1216.88        61.85 o                         
  -1   0  12          8.54          6.33        13.39 o                         
   0   0  12         10.59          4.82        11.48 o                         
   1   0  12       2874.13       2794.51        71.58 o                         
   2   0  12       4193.03       4303.66        93.53 o                         
   3   0  12       1460.54       1465.44        40.94 o                         
   4   0  12         41.00         61.10        12.30 o                         
   5   0  12        299.59        291.37        24.39 o                         
   6   0  12        742.75        781.70        38.35 o                         
   7   0  12        463.18        450.89        51.40 o                         
   8   0  12         51.69         48.86        20.56 o                         
  -5   1  12          3.44          5.87        20.56 o                         
  -4   1  12        649.02        656.50        40.77 o                         
  -3   1  12       2215.22       2520.12        74.63 o                         
  -2   1  12       2176.09       2459.89        74.32 o                         
  -1   1  12        324.21        321.51        21.53 o                         
   0   1  12       1755.09       1591.14        50.65 o                         
   1   1  12       2361.40       2355.60        61.76 o                         
   2   1  12       1125.14       1206.16        57.23 o                         
   3   1  12        102.35        106.17        12.11 o                         
   4   1  12        674.69        727.72        26.60 o                         
   5   1  12         43.29         50.63         9.81 o                         
   6   1  12         42.07         39.68        13.12 o                         
   7   1  12        367.47        375.48        28.58 o                         
   8   1  12        542.77        518.34        29.90 o                         
  -5   2  12        279.14        266.79        23.82 o                         
  -4   2  12       1888.91       1948.31        59.35 o                         
  -3   2  12       1832.82       1982.82        64.44 o                         
  -2   2  12       1449.96       1543.82        62.20 o                         
  -1   2  12        228.61        230.75        20.53 o                         
   0   2  12        133.15        129.24        16.83 o                         
   1   2  12       1178.58       1176.06        43.60 o                         
   2   2  12       2540.75       2504.09        75.06 o                         
   3   2  12          7.92         -5.99        10.51 o                         
   4   2  12       1027.72       1029.64        32.93 o                         
   5   2  12        943.04       1012.21        30.37 o                         
   6   2  12         55.47         58.36        11.98 o                         
   7   2  12         88.16         70.56        18.61 o                         
   8   2  12       1231.87       1122.06        47.04 o                         
  -5   3  12        593.23        551.87        32.14 o                         
  -4   3  12       2129.92       2177.11        66.52 o                         
  -3   3  12        989.16       1066.36        38.39 o                         
  -2   3  12        302.83        301.73        21.85 o                         
  -1   3  12         93.61        131.77        19.43 o                         
   0   3  12        575.82        513.54        29.24 o                         
   1   3  12        992.74        917.74        40.50 o                         
   2   3  12        111.66         90.21        16.19 o                         
   3   3  12        238.17        244.91        21.33 o                         
   4   3  12       1568.16       1551.43        39.61 o                         
   5   3  12       1624.92       1695.19        45.64 o                         
   6   3  12        127.04        148.62        20.43 o                         
   7   3  12        215.42        213.92        13.99 o                         
   8   3  12       1895.01       2048.53        75.24 o                         
  -5   4  12        735.06        699.17        33.04 o                         
  -4   4  12        684.88        786.02        40.77 o                         
  -3   4  12       1294.84       1384.11        51.29 o                         
  -2   4  12          0.64         -5.27        12.90 o                         
  -1   4  12        984.25        968.67        45.23 o                         
   0   4  12        893.61        863.30        33.95 o                         
   1   4  12       2309.19       2272.35        89.29 o                         
   2   4  12        202.80        213.20        27.17 o                         
   3   4  12       2502.56       2471.56       108.38 o                         
   4   4  12       2051.63       1937.59        50.12 o                         
   5   4  12       1035.23       1037.82        34.27 o                         
   6   4  12          1.30        -11.26        11.26 o                         
   7   4  12        765.40        837.37        46.48 o                         
   8   4  12       1463.37       1441.47        38.02 o                         
  -5   5  12        486.40        534.58        33.78 o                         
  -4   5  12        423.80        423.12        20.44 o                         
  -3   5  12        390.85        435.11        27.96 o                         
  -2   5  12        216.32        220.41        22.26 o                         
  -1   5  12       3138.33       3132.51        94.36 o                         
   0   5  12       2085.81       2015.61        67.20 o                         
   1   5  12        433.43        412.42        41.12 o                         
   2   5  12        387.64        355.84        43.32 o                         
   3   5  12         84.38         81.51        22.85 o                         
   4   5  12        256.55        242.65        19.81 o                         
   5   5  12       2207.79       2154.34        61.62 o                         
   6   5  12         79.99        102.95        14.33 o                         
   7   5  12       1111.55       1095.16        54.18 o                         
   8   5  12       1893.79       1879.61        53.62 o                         
  -4   6  12        199.72        191.03        13.05 o                         
  -3   6  12        100.26         86.78        13.86 o                         
  -2   6  12         16.91         19.83        15.11 o                         
  -1   6  12       4222.06       4456.07       154.21 o                         
   0   6  12       2413.73       2432.57       152.85 o                         
   1   6  12        233.96        259.93        28.54 o                         
   2   6  12        151.97        182.88        26.47 o                         
   3   6  12        145.68        200.14        26.44 o                         
   4   6  12        206.40        235.00        23.11 o                         
   5   6  12        379.46        359.38        22.65 o                         
   6   6  12        638.63        608.67        27.13 o                         
   7   6  12       1328.26       1300.83        34.92 o                         
   8   6  12        999.72       1002.20        36.86 o                         
  -4   7  12        483.05        439.01        25.90 o                         
  -3   7  12          0.21         -9.46         9.46 o                         
  -2   7  12         22.27         -2.57        18.09 o                         
  -1   7  12        368.06        445.39        27.55 o                         
   0   7  12       3619.48       3666.39       128.43 o                         
   1   7  12        147.95        159.51        22.56 o                         
   2   7  12        962.85        930.91        39.98 o                         
   3   7  12        629.51        697.92        34.25 o                         
   4   7  12        458.31        485.29        29.89 o                         
   5   7  12        444.79        496.56        24.19 o                         
   6   7  12       1224.25       1261.87        43.97 o                         
   7   7  12       2723.29       2431.64        69.66 o                         
   8   7  12        576.73        512.55        36.72 o                         
  -3   8  12         29.99         29.34        12.42 o                         
  -2   8  12         62.52         58.44         9.91 o                         
  -1   8  12        386.52        426.06        28.20 o                         
   0   8  12        806.51        913.07        45.13 o                         
   1   8  12        358.99        389.88        28.86 o                         
   2   8  12       1918.01       1923.28        74.12 o                         
   3   8  12       2037.83       2220.49        59.40 o                         
   4   8  12        309.40        357.91        19.90 o                         
   5   8  12         31.28         50.47        12.58 o                         
   6   8  12       1124.80       1081.38        36.92 o                         
   7   8  12       1126.11        988.25        42.05 o                         
  -2   9  12       1533.21       1461.83        56.42 o                         
  -1   9  12        512.56        512.27        32.60 o                         
   0   9  12          7.38          1.42        16.07 o                         
   1   9  12        256.27        251.57        19.79 o                         
   2   9  12       4276.23       4318.29       144.86 o                         
   3   9  12       2017.08       2133.75        63.50 o                         
   4   9  12        237.88        205.67        14.90 o                         
   5   9  12        855.88        767.28        39.89 o                         
   6   9  12       1164.24       1090.76        46.13 o                         
  -1  10  12        905.01        869.28        57.28 o                         
   0  10  12         13.94          7.00        13.38 o                         
   1  10  12       1369.50       1433.24        55.04 o                         
   2  10  12       1422.22       1460.30        58.50 o                         
   3  10  12       1011.48       1052.79        47.04 o                         
   4  10  12          3.72         15.67        24.23 o                         
   5  10  12       1268.59       1264.10        50.17 o                         
   6  10  12        829.94        817.88        52.87 o                         
   1  11  12        646.37        624.17        48.46 o                         
   2  11  12       1024.88       1058.73        66.09 o                         
   3  11  12        175.48        173.30        29.37 o                         
   4  11  12        163.74        176.24        27.90 o                         
   5  11  12        139.67        111.62        24.97 o                         
  -2  -9  13        253.02        209.23        14.16 o                         
  -1  -9  13         28.40         28.11         8.18 o                         
   0  -9  13         96.55         95.61        13.95 o                         
   1  -9  13       1396.87       1156.11        58.01 o                         
   2  -9  13        566.18        539.29        26.47 o                         
  -3  -8  13        444.37        442.42        23.60 o                         
  -2  -8  13        702.07        703.50        24.79 o                         
  -1  -8  13         15.15         12.92         8.03 o                         
   0  -8  13        447.56        431.91        34.51 o                         
   1  -8  13       3197.59       3028.16        72.14 o                         
   2  -8  13        662.01        630.48        23.74 o                         
   3  -8  13         36.25         54.34        11.75 o                         
  -4  -7  13        145.26        113.08        17.62 o                         
  -3  -7  13        816.56        825.48        37.75 o                         
  -2  -7  13        405.83        359.59        63.89 o                         
  -1  -7  13        315.14        283.01        37.49 o                         
   0  -7  13        651.34        588.81        21.91 o                         
   1  -7  13       1467.45       1401.16        39.51 o                         
   2  -7  13        927.09        903.41        31.30 o                         
   3  -7  13         18.64         20.39        10.99 o                         
   4  -7  13        583.80        596.78        26.09 o                         
  -4  -6  13        373.60        356.57        22.26 o                         
  -3  -6  13        108.94        119.37        13.02 o                         
  -2  -6  13        193.93        184.62        24.25 o                         
  -1  -6  13        659.67        641.14        24.74 o                         
   0  -6  13       1162.32       1127.48        27.50 o                         
   1  -6  13       1983.52       2012.30        43.18 o                         
   2  -6  13        229.52        221.23        16.83 o                         
   3  -6  13        255.04        230.35        15.49 o                         
   4  -6  13        482.75        446.42        18.10 o                         
   5  -6  13        429.76        381.12        18.87 o                         
  -4  -5  13        928.50        904.47        34.96 o                         
  -3  -5  13        418.29        394.65        52.71 o                         
  -2  -5  13        154.41        162.82        18.02 o                         
  -1  -5  13        135.26        126.76        16.01 o                         
   0  -5  13         73.31         94.11        13.13 o                         
   1  -5  13       3976.52       4015.88        87.86 o                         
   2  -5  13         75.96         86.23        12.92 o                         
   3  -5  13        277.14        286.11        28.75 o                         
   4  -5  13       2323.46       2487.17        65.13 o                         
   5  -5  13        577.20        585.58        35.40 o                         
  -5  -4  13        146.97        179.17        16.15 o                         
  -4  -4  13       2003.51       2135.78        76.74 o                         
  -3  -4  13        725.68        760.61        33.04 o                         
  -2  -4  13         38.75         50.41        12.16 o                         
  -1  -4  13        732.32        767.92        37.89 o                         
   0  -4  13        742.66        717.96        23.47 o                         
   1  -4  13        421.57        439.52        22.44 o                         
   2  -4  13        168.91        168.32        12.53 o                         
   3  -4  13       1938.74       1972.81        49.11 o                         
   4  -4  13       2474.83       2567.13        67.97 o                         
   5  -4  13        334.78        375.51        24.34 o                         
   6  -4  13         29.59         32.69        10.37 o                         
  -5  -3  13        278.31        302.54        27.90 o                         
  -4  -3  13       1030.15        871.01        43.03 o                         
  -3  -3  13        127.43        134.34        18.33 o                         
  -2  -3  13        425.13        410.04        32.64 o                         
  -1  -3  13       4226.39       4348.08       104.48 o                         
   0  -3  13        262.95        271.88        15.86 o                         
   1  -3  13          3.65          0.97        10.38 o                         
   2  -3  13        280.95        292.87        17.83 o                         
   3  -3  13       4451.61       4663.45       118.07 o                         
   4  -3  13       4172.03       4590.68       111.77 o                         
   5  -3  13         98.97        127.56        14.76 o                         
   6  -3  13        438.45        483.62        24.71 o                         
   7  -3  13        604.66        656.48        38.18 o                         
  -5  -2  13        489.55        456.74        36.72 o                         
  -4  -2  13        254.73        343.48        28.86 o                         
  -3  -2  13        107.98        123.40        18.36 o                         
  -2  -2  13       1557.40       1594.12        56.80 o                         
  -1  -2  13       3382.21       3448.90        87.45 o                         
   0  -2  13       2605.57       2634.28        57.12 o                         
   1  -2  13         22.54         11.82        10.84 o                         
   2  -2  13       1103.89       1175.54        51.91 o                         
   3  -2  13        110.64        100.46        18.58 o                         
   4  -2  13       3691.56       3746.70        94.71 o                         
   5  -2  13         99.51         89.36        14.85 o                         
   6  -2  13        590.07        652.20        29.38 o                         
   7  -2  13       1417.38       1533.10        77.84 o                         
  -5  -1  13        751.61        734.29        75.56 o                         
  -4  -1  13         38.20         69.67        53.60 o                         
  -3  -1  13         83.92         76.89        21.51 o                         
  -2  -1  13       1139.50       1197.04        42.85 o                         
  -1  -1  13       3599.76       3733.85       110.29 o                         
   0  -1  13       1845.42       1844.49        50.82 o                         
   1  -1  13        458.26        439.19        18.52 o                         
   2  -1  13       3889.15       3942.33        81.54 o                         
   3  -1  13         49.01         43.65        13.91 o                         
   4  -1  13         70.22         73.10        10.86 o                         
   5  -1  13          9.46          2.35        12.77 o                         
   6  -1  13        575.39        596.94        30.96 o                         
   7  -1  13       1435.27       1505.47        58.61 o                         
  -5   0  13       1950.95       1717.80        64.90 o                         
  -4   0  13         60.84         46.70        17.62 o                         
  -3   0  13        551.99        598.34        31.06 o                         
  -2   0  13        473.40        426.19        29.01 o                         
  -1   0  13       2699.45       2835.49       130.19 o                         
   0   0  13        358.83        345.20        20.81 o                         
   1   0  13        416.57        405.01        22.12 o                         
   2   0  13       4536.24       4605.47        99.90 o                         
   3   0  13        184.40        222.51        16.82 o                         
   4   0  13          3.89         13.14        10.85 o                         
   5   0  13         42.38         40.46        11.45 o                         
   6   0  13       1127.37       1247.42        38.68 o                         
   7   0  13       1713.41       1729.99        67.48 o                         
  -4   1  13        330.90        290.79        32.31 o                         
  -3   1  13        838.24        804.04       103.46 o                         
  -2   1  13         47.22         35.52        19.41 o                         
  -1   1  13        942.75        962.58        43.88 o                         
   0   1  13        184.29        212.86        14.56 o                         
   1   1  13        592.53        670.17        39.00 o                         
   2   1  13       1636.70       1828.52        50.37 o                         
   3   1  13        388.00        409.29        23.01 o                         
   4   1  13         25.81         47.09        14.11 o                         
   5   1  13        224.75        241.18        20.68 o                         
   6   1  13        906.67        866.24        37.37 o                         
   7   1  13        878.19        819.81        38.45 o                         
  -4   2  13        257.76        264.35        33.78 o                         
  -3   2  13       1185.12       1308.33        61.16 o                         
  -2   2  13        425.42        451.05        38.47 o                         
  -1   2  13         41.90         50.59        25.77 o                         
   0   2  13        140.11        165.23        21.20 o                         
   1   2  13        815.54        862.60        32.82 o                         
   2   2  13       3206.15       3297.51        83.04 o                         
   3   2  13        231.82        214.35        16.06 o                         
   4   2  13         21.07         29.76        10.03 o                         
   5   2  13       2951.61       2886.43        61.12 o                         
   6   2  13       2016.04       2171.87        82.90 o                         
   7   2  13        397.20        453.31        29.26 o                         
   8   2  13          1.70        -16.15        16.15 o                         
  -4   3  13        145.72        158.61        29.37 o                         
  -3   3  13        583.80        591.84        38.18 o                         
  -2   3  13        777.63        829.58        37.77 o                         
  -1   3  13        517.38        566.60        31.31 o                         
   0   3  13       3024.14       3180.99        93.22 o                         
   1   3  13       3302.31       3304.13        95.75 o                         
   2   3  13       1756.60       1775.46        59.44 o                         
   3   3  13         93.77         85.63        14.31 o                         
   4   3  13        714.20        652.96        34.57 o                         
   5   3  13       2278.97       2420.97        56.37 o                         
   6   3  13       1616.59       1658.75        71.86 o                         
   7   3  13        558.79        640.58        40.39 o                         
   8   3  13        344.26        304.01        30.84 o                         
  -4   4  13        588.05        644.27        36.30 o                         
  -3   4  13        856.03        956.91        38.34 o                         
  -2   4  13       1124.46       1140.73        39.37 o                         
  -1   4  13        338.07        336.83        31.16 o                         
   0   4  13       4872.44       4860.32       135.08 o                         
   1   4  13        318.03        335.47        24.59 o                         
   2   4  13       1540.85       1514.91        53.82 o                         
   3   4  13         31.53         48.35        15.22 o                         
   4   4  13        907.70        976.98        30.14 o                         
   5   4  13        772.41        839.76        30.12 o                         
   6   4  13        385.58        444.46        25.48 o                         
   7   4  13         40.18         47.22        10.81 o                         
   8   4  13        902.73        906.00        52.87 o                         
  -4   5  13        244.88        206.48        15.01 o                         
  -3   5  13       1326.06       1303.82        45.92 o                         
  -2   5  13        188.65        219.12        21.55 o                         
  -1   5  13        418.35        412.08        27.17 o                         
   0   5  13        658.90        600.90        50.94 o                         
   1   5  13        948.95        962.95        60.31 o                         
   2   5  13         89.35         96.80        19.76 o                         
   3   5  13          5.48         -2.60        14.47 o                         
   4   5  13        363.35        328.63        19.08 o                         
   5   5  13       2909.55       2836.45        66.59 o                         
   6   5  13        392.55        459.34        26.51 o                         
   7   5  13         51.97         52.11        12.50 o                         
   8   5  13       1018.92        900.12        48.46 o                         
  -4   6  13         29.00         45.53        11.75 o                         
  -3   6  13        173.97        182.56        13.04 o                         
  -2   6  13        136.08        136.76        14.18 o                         
  -1   6  13        272.21        312.08        32.22 o                         
   1   6  13        145.46        130.71        32.31 o                         
   2   6  13        780.24        816.41        67.56 o                         
   3   6  13       1016.59       1066.08        76.37 o                         
   4   6  13       2339.77       2256.42        75.91 o                         
   5   6  13       2265.99       2133.41        58.49 o                         
   6   6  13         60.82         64.73        12.00 o                         
   7   6  13        310.67        315.90        16.52 o                         
   8   6  13        490.65        515.49        27.90 o                         
  -3   7  13         86.89         69.05         9.98 o                         
  -2   7  13          2.61         14.89        10.72 o                         
  -1   7  13       1839.46       1959.02       170.36 o                         
   0   7  13       2633.34       2788.08       101.22 o                         
   1   7  13        324.63        362.44       102.80 o                         
   2   7  13          1.94        -12.49        12.49 o                         
   3   7  13       3053.55       3069.24        69.61 o                         
   4   7  13       1578.32       1505.17        44.94 o                         
   5   7  13       1839.00       1781.86        63.81 o                         
   6   7  13        109.96         98.19        11.33 o                         
   7   7  13        860.92        784.46        36.92 o                         
  -2   8  13        244.48        208.34        17.15 o                         
  -1   8  13       1938.93       2056.38        91.79 o                         
   0   8  13       4286.43       4323.87       143.19 o                         
   1   8  13         31.66         24.13        15.17 o                         
   2   8  13        383.39        406.35        28.93 o                         
   3   8  13       2012.32       2140.64        56.80 o                         
   4   8  13       1989.50       1998.95        66.53 o                         
   5   8  13        134.46        134.85        13.11 o                         
   6   8  13        442.05        457.93        20.47 o                         
   7   8  13        896.77        838.44        51.40 o                         
  -1   9  13        834.00        883.22        40.46 o                         
   0   9  13        838.64        812.50        58.01 o                         
   1   9  13         18.59         13.59        11.51 o                         
   2   9  13        830.94        897.27        32.17 o                         
   3   9  13       1867.99       1998.99        58.63 o                         
   4   9  13        462.65        418.27        28.54 o                         
   5   9  13        148.84        137.09        15.64 o                         
   6   9  13        191.41        172.40        17.62 o                         
   1  10  13        217.47        200.52        17.56 o                         
   2  10  13        827.11        809.57        38.26 o                         
   3  10  13        863.15        781.16        37.64 o                         
   4  10  13        159.74        157.91        17.29 o                         
   5  10  13        105.93         88.12        22.03 o                         
  -2  -8  14        342.95        364.22        36.72 o                         
  -1  -8  14        681.67        623.63        82.24 o                         
   0  -8  14         18.41         23.87         6.40 o                         
   1  -8  14       1289.94       1229.46        45.16 o                         
   2  -8  14       1152.45       1049.53        74.90 o                         
  -3  -7  14        503.03        499.34        26.10 o                         
  -2  -7  14       1045.02       1003.91        41.29 o                         
  -1  -7  14         48.73         52.77        18.36 o                         
   0  -7  14        183.49        208.55        33.78 o                         
   1  -7  14       1197.28       1163.81        40.66 o                         
   2  -7  14       1567.76       1527.42        48.71 o                         
   3  -7  14        338.36        342.23        23.18 o                         
  -3  -6  14        186.79        162.77        10.78 o                         
  -2  -6  14       1063.69       1044.33        34.84 o                         
  -1  -6  14         10.53         -2.20         7.76 o                         
   0  -6  14        265.97        251.82        20.94 o                         
   1  -6  14        396.88        394.03        17.96 o                         
   2  -6  14        908.55        859.66        22.60 o                         
   3  -6  14        110.26         93.13         9.06 o                         
   4  -6  14        292.87        293.11        12.69 o                         
  -4  -5  14        103.17        118.42        16.07 o                         
  -3  -5  14        807.58        818.57        32.23 o
[truncated: 42,040 more chars]
